# Supplementary material for: Atorvastatin Protects Against Deleterious Carfilzomib-Induced Transcriptional Changes in Human Induced Pluripotent Stem Cell-Derived Cardiomyocytes
Source: Int J Mol Sci. 2026 Jan 29;27(3):1358. doi: 10.3390/ijms27031358 (PMC12898222; doi:10.3390/ijms27031358)
Supplement: Supplementary file 1 [file ijms-27-01358-s001.zip]

Archive with 2 entries (2 files):
- ijms-4085913-supplementary figures.pdf
- ijms-4085913-supplementary.xlsx
