# Supplementary material for: Atorvastatin Protects Against Deleterious Carfilzomib-Induced Transcriptional Changes in Human Induced Pluripotent Stem Cell-Derived Cardiomyocytes
Source: Int J Mol Sci. 2026 Jan 29;27(3):1358. doi: 10.3390/ijms27031358 (PMC12898222; doi:10.3390/ijms27031358)
Supplement: Supplementary file 1 [file ijms-27-01358-s001.zip › ijms-4085913-supplementary.xlsx]

## Sheet: Supplemental Tables List
Supplementary Tables:
Supplementary Table S1. Top downregulated genes in CFZ-treated hiPSC-CMs compared with controls.
Supplementary Table S2. Top upregulated genes in CFZ-treated hiPSC-CMs compared with controls.
Supplementary Table S3. Gene Ontology enrichment in CFZ-treated hiPSC-CMs.
Supplementary Table S4. Differentially expressed genes in CFZ + Statin–treated cardiomyocytes compared with CFZ.
Supplementary Table S5. List of genes for Quantitative Reverse Transcription–Polymerase Chain Reaction

## Sheet: ST1
Supplementary Table S1. Top downregulated genes in CFZ-treated hiPSC-CMs compared with controls.
GENEID	GENEID_clean	SYMBOL	baseMean	log2FoldChange	lfcSE	stat	pvalue	padj	log10_pvalue	Regulation
ENSG00000168772.12	ENSG00000168772	CXXC4	635.816	-2.58086	0.119013	-21.6856	2.81e-104	1.24e-101	-103.552	Down
ENSG00000077274.9	ENSG00000077274	CAPN6	1460.67	-2.88694	0.14629	-19.7343	1.09e-86	3.6e-84	-85.9609	Down
ENSG00000118418.16	ENSG00000118418	HMGN3	2200.45	-2.32414	0.120628	-19.2669	1.02e-82	2.91e-80	-81.9923	Down
ENSG00000066468.24	ENSG00000066468	FGFR2	2449.37	-2.3378	0.124516	-18.775	1.21e-78	3.15e-76	-77.9177	Down
ENSG00000010361.14	ENSG00000010361	FUZ	352.51	-1.97127	0.109676	-17.9735	3.14e-72	6.63e-70	-71.5027	Down
ENSG00000060718.22	ENSG00000060718	COL11A1	4397.17	-1.92871	0.109495	-17.6145	1.91e-69	3.73e-67	-68.7201	Down
ENSG00000242498.8	ENSG00000242498	ARPIN	637.453	-1.92469	0.111382	-17.28	6.65e-67	1.18e-64	-66.1772	Down
ENSG00000134222.16	ENSG00000134222	PSRC1	715.597	-2.34654	0.136287	-17.2177	1.96e-66	3.39e-64	-65.7088	Down
ENSG00000124205.18	ENSG00000124205	EDN3	141.172	-4.07186	0.236588	-17.2107	2.21e-66	3.8e-64	-65.6563	Down
ENSG00000189184.12	ENSG00000189184	PCDH18	1618.25	-2.15367	0.126483	-17.0274	5.15e-65	8.43e-63	-64.2885	Down
ENSG00000066279.19	ENSG00000066279	ASPM	1229.71	-2.97077	0.17685	-16.7982	2.51e-63	3.84e-61	-62.5996	Down
ENSG00000128951.14	ENSG00000128951	DUT	926.804	-2.04435	0.121707	-16.7973	2.56e-63	3.89e-61	-62.5925	Down
ENSG00000075218.19	ENSG00000075218	GTSE1	686.725	-2.42952	0.144739	-16.7855	3.11e-63	4.71e-61	-62.5066	Down
ENSG00000143578.16	ENSG00000143578	CREB3L4	325.153	-2.24382	0.134232	-16.716	1e-62	1.49e-60	-61.9991	Down
ENSG00000112984.12	ENSG00000112984	KIF20A	1262.51	-3.354	0.201953	-16.6078	6.12e-62	8.77e-60	-61.2135	Down
ENSG00000013297.12	ENSG00000013297	CLDN11	278.505	-3.87894	0.233909	-16.5832	9.23e-62	1.31e-59	-61.035	Down
ENSG00000174804.4	ENSG00000174804	FZD4	1418.69	-1.9921	0.120734	-16.4999	3.67e-61	5.14e-59	-60.435	Down
ENSG00000164904.18	ENSG00000164904	ALDH7A1	2293.75	-2.06775	0.125463	-16.4809	5.03e-61	7.01e-59	-60.2984	Down
ENSG00000013810.21	ENSG00000013810	TACC3	1709.19	-1.97508	0.120557	-16.383	2.53e-60	3.48e-58	-59.5968	Down
ENSG00000175287.19	ENSG00000175287	PHYHD1	207.919	-2.41954	0.148299	-16.3153	7.69e-60	1.02e-57	-59.1143	Down
ENSG00000170312.17	ENSG00000170312	CDK1	1257.11	-2.22518	0.137561	-16.1759	7.46e-59	9.64e-57	-58.1274	Down
ENSG00000162694.14	ENSG00000162694	EXTL2	874.922	-1.07645	0.0665689	-16.1704	8.15e-59	1.05e-56	-58.0886	Down
ENSG00000021300.14	ENSG00000021300	PLEKHB1	454.411	-1.91848	0.119311	-16.0796	3.55e-58	4.47e-56	-57.45	Down
ENSG00000138336.9	ENSG00000138336	TET1	1076.97	-1.41077	0.0879375	-16.0429	6.41e-58	7.91e-56	-57.193	Down
ENSG00000101224.18	ENSG00000101224	CDC25B	1069.04	-1.58073	0.0985363	-16.0421	6.49e-58	7.97e-56	-57.1877	Down
ENSG00000131747.15	ENSG00000131747	TOP2A	5200.81	-3.06268	0.191756	-15.9718	2.01e-57	2.43e-55	-56.6969	Down
ENSG00000178999.13	ENSG00000178999	AURKB	756.865	-2.8583	0.180412	-15.8432	1.57e-56	1.83e-54	-55.805	Down
ENSG00000137700.19	ENSG00000137700	SLC37A4	1095.77	-2.10265	0.133403	-15.7616	5.72e-56	6.62e-54	-55.2427	Down
ENSG00000164104.12	ENSG00000164104	HMGB2	4505.35	-2.29033	0.146499	-15.6337	4.29e-55	4.83e-53	-54.3677	Down
ENSG00000137642.13	ENSG00000137642	SORL1	699.189	-2.04956	0.132095	-15.5158	2.71e-54	2.97e-52	-53.5664	Down
ENSG00000184898.7	ENSG00000184898	RBM43	207.828	-2.19705	0.141886	-15.4846	4.41e-54	4.77e-52	-53.3557	Down
ENSG00000145882.11	ENSG00000145882	PCYOX1L	399.326	-1.66394	0.107476	-15.482	4.59e-54	4.93e-52	-53.3381	Down
ENSG00000145681.11	ENSG00000145681	HAPLN1	2020.65	-2.63344	0.170314	-15.4623	6.24e-54	6.63e-52	-53.205	Down
ENSG00000117724.15	ENSG00000117724	CENPF	3187.32	-2.7827	0.180437	-15.422	1.16e-53	1.22e-51	-52.9341	Down
ENSG00000158270.12	ENSG00000158270	COLEC12	1008.12	-2.55919	0.167179	-15.3081	6.75e-53	6.74e-51	-52.1707	Down
ENSG00000213347.11	ENSG00000213347	MXD3	410.493	-2.29206	0.149782	-15.3026	7.35e-53	7.31e-51	-52.134	Down
ENSG00000063180.9	ENSG00000063180	CA11	455.834	-2.11892	0.139716	-15.166	5.94e-52	5.76e-50	-51.226	Down
ENSG00000145687.17	ENSG00000145687	SSBP2	1214.54	-1.62304	0.107093	-15.1555	6.97e-52	6.74e-50	-51.1569	Down
ENSG00000068489.13	ENSG00000068489	PRR11	1306.54	-2.26348	0.149626	-15.1276	1.07e-51	1.01e-49	-50.9724	Down
ENSG00000126787.13	ENSG00000126787	DLGAP5	1271.68	-2.85179	0.189135	-15.0781	2.26e-51	2.12e-49	-50.6465	Down
ENSG00000148773.14	ENSG00000148773	MKI67	3316.1	-2.89118	0.192333	-15.0321	4.52e-51	4.22e-49	-50.3445	Down
ENSG00000100027.17	ENSG00000100027	YPEL1	467.495	-2.70474	0.181271	-14.9209	2.41e-50	2.21e-48	-49.6182	Down
ENSG00000113389.16	ENSG00000113389	NPR3	498.709	-3.42275	0.229752	-14.8976	3.42e-50	3.11e-48	-49.4664	Down
ENSG00000166851.15	ENSG00000166851	PLK1	1183.83	-2.14473	0.144259	-14.8673	5.38e-50	4.88e-48	-49.2695	Down
ENSG00000081479.15	ENSG00000081479	LRP2	2496.81	-2.6125	0.177044	-14.7562	2.81e-49	2.46e-47	-48.5519	Down
ENSG00000072571.20	ENSG00000072571	HMMR	690.4	-2.64879	0.1796	-14.7483	3.16e-49	2.76e-47	-48.5009	Down
ENSG00000111731.13	ENSG00000111731	C2CD5	838.797	-1.97169	0.134278	-14.6836	8.21e-49	7.01e-47	-48.0859	Down
ENSG00000227051.7	ENSG00000227051	C14orf132	1403.01	-1.77455	0.120921	-14.6752	9.29e-49	7.91e-47	-48.0319	Down
ENSG00000112759.19	ENSG00000112759	SLC29A1	1060.07	-1.30428	0.0890129	-14.6527	1.29e-48	1.1e-46	-47.8881	Down
ENSG00000232859.10	ENSG00000232859	LYRM9	119.731	-2.94218	0.200871	-14.6472	1.4e-48	1.18e-46	-47.8524	Down
ENSG00000125872.9	ENSG00000125872	LRRN4	711.921	-2.2545	0.154513	-14.591	3.2e-48	2.68e-46	-47.4942	Down
ENSG00000024526.17	ENSG00000024526	DEPDC1	629.845	-2.74902	0.188612	-14.575	4.05e-48	3.36e-46	-47.3923	Down
ENSG00000116679.16	ENSG00000116679	IVNS1ABP	4841.96	-1.15793	0.0797576	-14.5181	9.3e-48	7.55e-46	-47.0315	Down
ENSG00000035499.13	ENSG00000035499	DEPDC1B	426.358	-2.80104	0.193176	-14.5	1.21e-47	9.77e-46	-46.9165	Down
ENSG00000139219.19	ENSG00000139219	COL2A1	18126.8	-2.09098	0.144305	-14.49	1.4e-47	1.13e-45	-46.8537	Down
ENSG00000092621.13	ENSG00000092621	PHGDH	4546.37	-2.60612	0.180631	-14.4278	3.46e-47	2.71e-45	-46.4613	Down
ENSG00000164488.12	ENSG00000164488	DACT2	159.582	-2.18771	0.152093	-14.3841	6.51e-47	5.05e-45	-46.1861	Down
ENSG00000174498.14	ENSG00000174498	IGDCC3	5886.02	-2.28183	0.15867	-14.381	6.81e-47	5.26e-45	-46.1666	Down
ENSG00000124374.9	ENSG00000124374	PAIP2B	385.863	-2.1128	0.147057	-14.3672	8.31e-47	6.37e-45	-46.0804	Down
ENSG00000149474.15	ENSG00000149474	KAT14	566.429	-1.47657	0.103019	-14.3329	1.36e-46	1.03e-44	-45.8657	Down
ENSG00000137558.9	ENSG00000137558	PI15	379.971	-4.61063	0.321964	-14.3203	1.63e-46	1.24e-44	-45.7869	Down
ENSG00000134574.12	ENSG00000134574	DDB2	709.039	-1.64904	0.115226	-14.3114	1.86e-46	1.4e-44	-45.731	Down
ENSG00000157404.17	ENSG00000157404	KIT	375.316	-2.74053	0.192193	-14.2593	3.93e-46	2.88e-44	-45.4062	Down
ENSG00000088325.16	ENSG00000088325	TPX2	2571.88	-2.02687	0.142207	-14.253	4.3e-46	3.14e-44	-45.3668	Down
ENSG00000163535.18	ENSG00000163535	SGO2	556.832	-1.90104	0.133831	-14.2047	8.56e-46	6.21e-44	-45.0674	Down
ENSG00000113368.12	ENSG00000113368	LMNB1	2361.26	-1.94001	0.136857	-14.1754	1.3e-45	9.38e-44	-44.8856	Down
ENSG00000177042.16	ENSG00000177042	TMEM80	265.759	-2.11675	0.149514	-14.1575	1.68e-45	1.2e-43	-44.7752	Down
ENSG00000150893.11	ENSG00000150893	FREM2	4954.03	-2.07131	0.146305	-14.1575	1.68e-45	1.2e-43	-44.7749	Down
ENSG00000198901.14	ENSG00000198901	PRC1	1522.63	-1.75227	0.124149	-14.1143	3.1e-45	2.19e-43	-44.5084	Down
ENSG00000142945.13	ENSG00000142945	KIF2C	1120.88	-2.76327	0.196023	-14.0967	3.98e-45	2.8e-43	-44.3999	Down
ENSG00000221886.4	ENSG00000221886	FAM200C	139.005	-2.54874	0.180833	-14.0945	4.11e-45	2.88e-43	-44.3864	Down
ENSG00000157456.8	ENSG00000157456	CCNB2	930.269	-2.50348	0.177661	-14.0913	4.29e-45	3.01e-43	-44.3672	Down
ENSG00000144579.9	ENSG00000144579	CTDSP1	1913.69	-1.23027	0.0874052	-14.0755	5.37e-45	3.76e-43	-44.2696	Down
ENSG00000172819.17	ENSG00000172819	RARG	528.272	-1.66195	0.118267	-14.0525	7.43e-45	5.16e-43	-44.1288	Down
ENSG00000144354.15	ENSG00000144354	CDCA7	734.027	-1.89571	0.135104	-14.0315	1e-44	6.89e-43	-44.0001	Down
ENSG00000237651.8	ENSG00000237651	C2orf74	258.055	-1.69678	0.120978	-14.0255	1.09e-44	7.48e-43	-43.9631	Down
ENSG00000137573.14	ENSG00000137573	SULF1	3028.49	-2.42688	0.173155	-14.0156	1.25e-44	8.55e-43	-43.9028	Down
ENSG00000138160.7	ENSG00000138160	KIF11	1191.38	-2.19504	0.156623	-14.0148	1.27e-44	8.62e-43	-43.8978	Down
ENSG00000176055.10	ENSG00000176055	MBLAC2	164.175	-1.6995	0.121481	-13.9898	1.8e-44	1.22e-42	-43.745	Down
ENSG00000125378.16	ENSG00000125378	BMP4	1458.8	-1.68244	0.120986	-13.9061	5.82e-44	3.85e-42	-43.235	Down
ENSG00000141668.10	ENSG00000141668	CBLN2	111.548	-4.46391	0.321075	-13.903	6.07e-44	4.01e-42	-43.2166	Down
ENSG00000088756.13	ENSG00000088756	ARHGAP28	1008.46	-1.98018	0.142582	-13.888	7.49e-44	4.93e-42	-43.1256	Down
ENSG00000204366.4	ENSG00000204366	ZBTB12	434.667	-2.09926	0.151245	-13.8799	8.39e-44	5.51e-42	-43.0763	Down
ENSG00000083067.26	ENSG00000083067	TRPM3	201.271	-3.82403	0.275567	-13.8769	8.74e-44	5.73e-42	-43.0585	Down
ENSG00000149948.14	ENSG00000149948	HMGA2	7527.5	-1.61978	0.117035	-13.8401	1.46e-43	9.49e-42	-42.8359	Down
ENSG00000185352.10	ENSG00000185352	HS6ST3	102.975	-2.58197	0.186704	-13.8292	1.7e-43	1.1e-41	-42.7701	Down
ENSG00000123485.12	ENSG00000123485	HJURP	669.88	-2.03472	0.147383	-13.8057	2.35e-43	1.52e-41	-42.6281	Down
ENSG00000080986.13	ENSG00000080986	NDC80	524.152	-2.61418	0.189516	-13.794	2.77e-43	1.78e-41	-42.5574	Down
ENSG00000205978.6	ENSG00000205978	NYNRIN	3555.53	-1.49311	0.108456	-13.767	4.02e-43	2.58e-41	-42.3953	Down
ENSG00000111110.12	ENSG00000111110	PPM1H	775.172	-1.7562	0.127624	-13.7607	4.39e-43	2.81e-41	-42.3575	Down
ENSG00000125124.14	ENSG00000125124	BBS2	810.542	-1.46228	0.10646	-13.7355	6.22e-43	3.93e-41	-42.2062	Down
ENSG00000133466.14	ENSG00000133466	C1QTNF6	1277.14	-1.83417	0.133686	-13.72	7.71e-43	4.86e-41	-42.1129	Down
ENSG00000171243.8	ENSG00000171243	SOSTDC1	120.374	-3.00631	0.220865	-13.6115	3.42e-42	2.09e-40	-41.4659	Down
ENSG00000144152.13	ENSG00000144152	FBLN7	202.958	-2.62734	0.193081	-13.6075	3.62e-42	2.18e-40	-41.4418	Down
ENSG00000167771.6	ENSG00000167771	RCOR2	1167.88	-2.05357	0.151024	-13.5977	4.14e-42	2.49e-40	-41.3835	Down
ENSG00000167740.10	ENSG00000167740	CYB5D2	271.86	-2.10707	0.155072	-13.5877	4.74e-42	2.84e-40	-41.3244	Down
ENSG00000144115.18	ENSG00000144115	THNSL2	551.161	-1.51837	0.111911	-13.5677	6.23e-42	3.7e-40	-41.2056	Down
ENSG00000145386.11	ENSG00000145386	CCNA2	1030.84	-2.55957	0.189334	-13.5188	1.21e-41	7.09e-40	-40.9167	Down
ENSG00000169679.15	ENSG00000169679	BUB1	1118.36	-2.21669	0.164948	-13.4387	3.59e-41	2.07e-39	-40.4454	Down
ENSG00000090889.12	ENSG00000090889	KIF4A	842.621	-2.50927	0.186852	-13.4292	4.08e-41	2.35e-39	-40.3896	Down
ENSG00000129103.19	ENSG00000129103	SUMF2	2100.69	-1.69864	0.126815	-13.3947	6.5e-41	3.72e-39	-40.1873	Down
ENSG00000071575.12	ENSG00000071575	TRIB2	1055.01	-1.70872	0.127707	-13.38	7.91e-41	4.53e-39	-40.1017	Down
ENSG00000168309.18	ENSG00000168309	FAM107A	73.7439	-4.37671	0.327851	-13.3497	1.19e-40	6.75e-39	-39.9247	Down
ENSG00000104081.14	ENSG00000104081	BMF	1880	-1.42515	0.106779	-13.3467	1.24e-40	7.01e-39	-39.9074	Down
ENSG00000134690.11	ENSG00000134690	CDCA8	774.573	-2.15385	0.161564	-13.3312	1.52e-40	8.6e-39	-39.8172	Down
ENSG00000137807.16	ENSG00000137807	KIF23	966.442	-1.90191	0.14275	-13.3234	1.69e-40	9.52e-39	-39.7716	Down
ENSG00000228716.7	ENSG00000228716	DHFR	1408.75	-2.37943	0.178623	-13.321	1.75e-40	9.81e-39	-39.7574	Down
ENSG00000198756.12	ENSG00000198756	COLGALT2	343.722	-2.08621	0.156628	-13.3196	1.78e-40	9.98e-39	-39.7493	Down
ENSG00000151466.12	ENSG00000151466	SCLT1	292.511	-1.76229	0.132322	-13.3182	1.81e-40	1.01e-38	-39.7412	Down
ENSG00000117399.14	ENSG00000117399	CDC20	1220.66	-2.58245	0.194276	-13.2927	2.55e-40	1.42e-38	-39.5932	Down
ENSG00000138764.15	ENSG00000138764	CCNG2	1918.48	-1.04657	0.0788409	-13.2745	3.26e-40	1.8e-38	-39.4873	Down
ENSG00000112562.20	ENSG00000112562	SMOC2	635.69	-3.5641	0.268572	-13.2705	3.43e-40	1.9e-38	-39.4645	Down
ENSG00000158402.21	ENSG00000158402	CDC25C	287.618	-2.27681	0.171741	-13.2572	4.1e-40	2.25e-38	-39.3873	Down
ENSG00000136535.15	ENSG00000136535	TBR1	280.827	-2.28465	0.172447	-13.2484	4.61e-40	2.53e-38	-39.3364	Down
ENSG00000118298.12	ENSG00000118298	CA14	359.279	-2.98437	0.226215	-13.1926	9.68e-40	5.24e-38	-39.0142	Down
ENSG00000182168.16	ENSG00000182168	UNC5C	1065.36	-1.83338	0.139887	-13.1062	3.03e-39	1.61e-37	-38.5179	Down
ENSG00000053328.9	ENSG00000053328	METTL24	195.132	-2.35592	0.180792	-13.0311	8.14e-39	4.27e-37	-38.0895	Down
ENSG00000255690.3	ENSG00000255690	TRIL	248.629	-2.94821	0.22665	-13.0078	1.11e-38	5.76e-37	-37.9566	Down
ENSG00000274588.2	ENSG00000274588	DGKK	109.683	-2.43683	0.187427	-13.0015	1.2e-38	6.23e-37	-37.9211	Down
ENSG00000044459.15	ENSG00000044459	CNTLN	276.527	-1.57015	0.120858	-12.9917	1.36e-38	7.05e-37	-37.865	Down
ENSG00000149476.16	ENSG00000149476	TKFC	775.149	-2.36568	0.182109	-12.9905	1.39e-38	7.15e-37	-37.8583	Down
ENSG00000196159.14	ENSG00000196159	FAT4	751.209	-1.99645	0.153866	-12.9752	1.69e-38	8.66e-37	-37.772	Down
ENSG00000162063.13	ENSG00000162063	CCNF	879.809	-1.47265	0.113537	-12.9707	1.79e-38	9.17e-37	-37.7464	Down
ENSG00000105655.19	ENSG00000105655	ISYNA1	4610.48	-1.50915	0.117174	-12.8795	5.87e-38	2.95e-36	-37.2315	Down
ENSG00000204334.8	ENSG00000204334	ERICH2	86.8847	-2.50421	0.194441	-12.879	5.91e-38	2.97e-36	-37.2285	Down
ENSG00000240086.7	ENSG00000240086	LOC102724019	69.7928	-2.35715	0.18317	-12.8686	6.76e-38	3.38e-36	-37.17	Down
ENSG00000111206.13	ENSG00000111206	FOXM1	1264.05	-2.19829	0.170824	-12.8687	6.75e-38	3.38e-36	-37.1707	Down
ENSG00000121957.15	ENSG00000121957	GPSM2	480.167	-1.98311	0.154172	-12.863	7.27e-38	3.62e-36	-37.1386	Down
ENSG00000138439.12	ENSG00000138439	FAM117B	609.717	-1.13588	0.0884367	-12.844	9.29e-38	4.61e-36	-37.0319	Down
ENSG00000237649.8	ENSG00000237649	KIFC1	1062.12	-2.41718	0.188511	-12.8225	1.23e-37	6.06e-36	-36.9111	Down
ENSG00000114790.13	ENSG00000114790	ARHGEF26	316.398	-1.335	0.104168	-12.8159	1.34e-37	6.57e-36	-36.874	Down
ENSG00000226752.10	ENSG00000226752	CUTALP	355.536	-1.75929	0.137482	-12.7965	1.72e-37	8.36e-36	-36.7657	Down
ENSG00000138182.15	ENSG00000138182	KIF20B	800.325	-1.77085	0.138442	-12.7912	1.84e-37	8.92e-36	-36.7362	Down
ENSG00000256043.5	ENSG00000256043	CTSO	276.563	-1.94777	0.152688	-12.7566	2.87e-37	1.37e-35	-36.5428	Down
ENSG00000121621.7	ENSG00000121621	KIF18A	406.565	-1.99276	0.15632	-12.748	3.2e-37	1.52e-35	-36.4949	Down
ENSG00000197705.10	ENSG00000197705	KLHL14	129.11	-3.07721	0.241767	-12.728	4.13e-37	1.97e-35	-36.3839	Down
ENSG00000163808.17	ENSG00000163808	KIF15	423.546	-2.66239	0.209675	-12.6977	6.09e-37	2.87e-35	-36.2153	Down
ENSG00000079616.14	ENSG00000079616	KIF22	1914.74	-1.67292	0.132363	-12.6388	1.29e-36	6.04e-35	-35.8896	Down
ENSG00000150593.18	ENSG00000150593	PDCD4	2659.55	-1.66344	0.131741	-12.6266	1.51e-36	7.03e-35	-35.8222	Down
ENSG00000187634.13	ENSG00000187634	SAMD11	544.218	-2.97014	0.235732	-12.5997	2.12e-36	9.87e-35	-35.6737	Down
ENSG00000010292.13	ENSG00000010292	NCAPD2	3429.85	-1.42691	0.113403	-12.5826	2.63e-36	1.21e-34	-35.5799	Down
ENSG00000111602.12	ENSG00000111602	TIMELESS	1768.43	-1.63171	0.129714	-12.5793	2.75e-36	1.26e-34	-35.5614	Down
ENSG00000119514.7	ENSG00000119514	GALNT12	461.718	-1.91152	0.152518	-12.5331	4.92e-36	2.23e-34	-35.3078	Down
ENSG00000163586.10	ENSG00000163586	FABP1	1930.83	-4.47715	0.35979	-12.4438	1.51e-35	6.75e-34	-34.8206	Down
ENSG00000118193.12	ENSG00000118193	KIF14	599.479	-1.79928	0.144724	-12.4325	1.74e-35	7.77e-34	-34.759	Down
ENSG00000186918.14	ENSG00000186918	ZNF395	2189.04	-1.79919	0.144787	-12.4264	1.88e-35	8.35e-34	-34.7261	Down
ENSG00000187123.15	ENSG00000187123	LYPD6	459.992	-1.30751	0.105269	-12.4207	2.02e-35	8.96e-34	-34.695	Down
ENSG00000164414.19	ENSG00000164414	SLC35A1	375.951	-1.06982	0.0862459	-12.4043	2.48e-35	1.09e-33	-34.6064	Down
ENSG00000117650.13	ENSG00000117650	NEK2	460.068	-2.7885	0.224963	-12.3954	2.77e-35	1.22e-33	-34.5578	Down
ENSG00000119638.14	ENSG00000119638	NEK9	2712.59	-1.00595	0.0812887	-12.3751	3.57e-35	1.56e-33	-34.4478	Down
ENSG00000196542.9	ENSG00000196542	SPTSSB	133.69	-3.66519	0.297913	-12.3029	8.74e-35	3.8e-33	-34.0586	Down
ENSG00000152270.9	ENSG00000152270	PDE3B	400.678	-1.27299	0.103935	-12.248	1.72e-34	7.35e-33	-33.7637	Down
ENSG00000162384.14	ENSG00000162384	CZIB	568.689	-1.31022	0.107062	-12.238	1.95e-34	8.27e-33	-33.7103	Down
ENSG00000183801.8	ENSG00000183801	OLFML1	112.598	-5.41357	0.442662	-12.2296	2.16e-34	9.14e-33	-33.6654	Down
ENSG00000138722.10	ENSG00000138722	MMRN1	280.394	-3.89995	0.318948	-12.2275	2.22e-34	9.34e-33	-33.6545	Down
ENSG00000155011.9	ENSG00000155011	DKK2	184.913	-2.3343	0.191338	-12.1998	3.11e-34	1.31e-32	-33.5066	Down
ENSG00000221818.9	ENSG00000221818	EBF2	183.227	-3.95391	0.324519	-12.1839	3.79e-34	1.59e-32	-33.4217	Down
ENSG00000160298.18	ENSG00000160298	C21orf58	316.371	-3.26615	0.268301	-12.1735	4.3e-34	1.79e-32	-33.366	Down
ENSG00000101825.8	ENSG00000101825	MXRA5	1103.88	-2.56894	0.211051	-12.1722	4.37e-34	1.82e-32	-33.3591	Down
ENSG00000185875.13	ENSG00000185875	THNSL1	141.934	-1.76578	0.145187	-12.1621	4.95e-34	2.05e-32	-33.3055	Down
ENSG00000125787.11	ENSG00000125787	GNRH2	210.658	-3.90809	0.321509	-12.1555	5.37e-34	2.21e-32	-33.2703	Down
ENSG00000279561.3	ENSG00000279561	LOC100132249	88.5317	-2.14713	0.177194	-12.1174	8.54e-34	3.5e-32	-33.0683	Down
ENSG00000235706.9	ENSG00000235706	DICER1-AS1	180.147	-3.53415	0.292044	-12.1014	1.04e-33	4.23e-32	-32.9839	Down
ENSG00000128694.12	ENSG00000128694	OSGEPL1	160.307	-1.73429	0.143487	-12.0867	1.24e-33	5.04e-32	-32.906	Down
ENSG00000186767.7	ENSG00000186767	SPIN4	427.666	-1.37435	0.113967	-12.0592	1.73e-33	6.98e-32	-32.7607	Down
ENSG00000076382.17	ENSG00000076382	SPAG5	1528.78	-1.89266	0.157527	-12.0148	2.97e-33	1.18e-31	-32.5272	Down
ENSG00000158966.16	ENSG00000158966	CACHD1	915.844	-1.06324	0.0886243	-11.9972	3.68e-33	1.45e-31	-32.4347	Down
ENSG00000188811.14	ENSG00000188811	NHLRC3	548.541	-2.11026	0.175922	-11.9954	3.76e-33	1.48e-31	-32.4252	Down
ENSG00000100889.12	ENSG00000100889	PCK2	1055.51	-1.91831	0.159936	-11.9942	3.81e-33	1.5e-31	-32.4191	Down
ENSG00000234224.3	ENSG00000234224	TMEM229A	73.1594	-3.58435	0.299068	-11.985	4.26e-33	1.67e-31	-32.3709	Down
ENSG00000123080.12	ENSG00000123080	CDKN2C	61.0069	-2.98246	0.249019	-11.9768	4.7e-33	1.84e-31	-32.328	Down
ENSG00000109805.10	ENSG00000109805	NCAPG	928.474	-2.21123	0.184726	-11.9704	5.08e-33	1.98e-31	-32.2941	Down
ENSG00000162630.6	ENSG00000162630	B3GALT2	58.2656	-3.52357	0.294676	-11.9574	5.94e-33	2.31e-31	-32.2264	Down
ENSG00000164611.13	ENSG00000164611	PTTG1	1330.39	-1.7641	0.147568	-11.9545	6.15e-33	2.39e-31	-32.2113	Down
ENSG00000149929.16	ENSG00000149929	HIRIP3	423.961	-1.81781	0.152468	-11.9226	9.03e-33	3.48e-31	-32.0445	Down
ENSG00000134323.13	ENSG00000134323	MYCN	721.425	-2.11641	0.177705	-11.9097	1.05e-32	4.05e-31	-31.9775	Down
ENSG00000123219.13	ENSG00000123219	CENPK	339.977	-1.82765	0.153722	-11.8894	1.34e-32	5.15e-31	-31.8715	Down
ENSG00000088882.8	ENSG00000088882	CPXM1	2590.93	-1.28944	0.108455	-11.8892	1.35e-32	5.15e-31	-31.8706	Down
ENSG00000153902.14	ENSG00000153902	LGI4	386.496	-3.08529	0.259542	-11.8874	1.38e-32	5.25e-31	-31.8615	Down
ENSG00000162755.14	ENSG00000162755	KLHDC9	113.106	-1.89955	0.159921	-11.8781	1.54e-32	5.85e-31	-31.8129	Down
ENSG00000136824.19	ENSG00000136824	SMC2	988.585	-1.46893	0.123835	-11.8619	1.87e-32	7.09e-31	-31.7291	Down
ENSG00000184208.12	ENSG00000184208	C22orf46P	532.504	-1.39511	0.117652	-11.8579	1.96e-32	7.4e-31	-31.7081	Down
ENSG00000196678.14	ENSG00000196678	ERI2	401.583	-1.24104	0.104692	-11.8542	2.05e-32	7.73e-31	-31.689	Down
ENSG00000156970.13	ENSG00000156970	BUB1B	1110.79	-2.24823	0.189781	-11.8465	2.24e-32	8.45e-31	-31.6489	Down
ENSG00000140451.13	ENSG00000140451	PIF1	453.392	-3.24704	0.274648	-11.8225	2.99e-32	1.12e-30	-31.5251	Down
ENSG00000257167.3	ENSG00000257167	TMPO-AS1	97.4112	-2.80017	0.236918	-11.8191	3.11e-32	1.16e-30	-31.5074	Down
ENSG00000105894.13	ENSG00000105894	PTN	864.625	-2.41537	0.204411	-11.8162	3.22e-32	1.2e-30	-31.4923	Down
ENSG00000167525.16	ENSG00000167525	PROCA1	210.002	-3.06529	0.259648	-11.8056	3.65e-32	1.36e-30	-31.4373	Down
ENSG00000166450.13	ENSG00000166450	PRTG	4953.83	-1.75672	0.148992	-11.7907	4.36e-32	1.61e-30	-31.3608	Down
ENSG00000075303.13	ENSG00000075303	SLC25A40	392.388	-1.90657	0.161787	-11.7845	4.69e-32	1.73e-30	-31.3285	Down
ENSG00000269190.6	ENSG00000269190	FBXO17	1399.85	-1.77829	0.150931	-11.7821	4.83e-32	1.78e-30	-31.3162	Down
ENSG00000144827.9	ENSG00000144827	ABHD10	609.587	-1.10947	0.0941907	-11.779	5.01e-32	1.84e-30	-31.3001	Down
ENSG00000171189.18	ENSG00000171189	GRIK1	70.3272	-4.77309	0.405458	-11.7721	5.43e-32	1.99e-30	-31.2648	Down
ENSG00000188157.15	ENSG00000188157	AGRN	14516.2	-1.25788	0.106879	-11.7692	5.63e-32	2.06e-30	-31.2498	Down
ENSG00000104044.16	ENSG00000104044	OCA2	62.0901	-2.53804	0.215898	-11.7558	6.6e-32	2.4e-30	-31.1807	Down
ENSG00000169218.14	ENSG00000169218	RSPO1	99.0102	-3.26744	0.278427	-11.7353	8.4e-32	3.04e-30	-31.0758	Down
ENSG00000132541.11	ENSG00000132541	RIDA	338.894	-1.25197	0.107187	-11.6803	1.61e-31	5.77e-30	-30.7937	Down
ENSG00000108387.16	ENSG00000108387	SEPTIN4	107.347	-1.68013	0.143952	-11.6715	1.78e-31	6.38e-30	-30.7489	Down
ENSG00000120594.17	ENSG00000120594	PLXDC2	913.008	-1.49781	0.128366	-11.6683	1.85e-31	6.61e-30	-30.7326	Down
ENSG00000205221.13	ENSG00000205221	VIT	112.385	-4.2768	0.366576	-11.6669	1.88e-31	6.71e-30	-30.7254	Down
ENSG00000174721.10	ENSG00000174721	FGFBP3	796.142	-3.57962	0.307113	-11.6557	2.15e-31	7.62e-30	-30.6686	Down
ENSG00000133111.4	ENSG00000133111	RFXAP	223.241	-1.28164	0.110108	-11.6398	2.59e-31	9.14e-30	-30.5874	Down
ENSG00000120915.14	ENSG00000120915	EPHX2	656.492	-2.19867	0.1889	-11.6393	2.6e-31	9.18e-30	-30.5847	Down
ENSG00000103742.12	ENSG00000103742	IGDCC4	1285.6	-1.70375	0.146407	-11.6371	2.67e-31	9.4e-30	-30.5737	Down
ENSG00000158164.7	ENSG00000158164	TMSB15A	568.083	-2.54819	0.219636	-11.6019	4.03e-31	1.41e-29	-30.3945	Down
ENSG00000243566.7	ENSG00000243566	UPK3B	120.579	-4.33798	0.374054	-11.5972	4.26e-31	1.48e-29	-30.3709	Down
ENSG00000175063.17	ENSG00000175063	UBE2C	858.836	-2.63876	0.227911	-11.578	5.32e-31	1.84e-29	-30.2737	Down
ENSG00000131374.15	ENSG00000131374	TBC1D5	1418.7	-1.34917	0.116801	-11.551	7.3e-31	2.52e-29	-30.1368	Down
ENSG00000126016.17	ENSG00000126016	AMOT	3803.93	-1.60467	0.138977	-11.5463	7.71e-31	2.65e-29	-30.1131	Down
ENSG00000152782.19	ENSG00000152782	PANK1	627.112	-1.36739	0.118536	-11.5357	8.72e-31	2.99e-29	-30.0596	Down
ENSG00000135451.13	ENSG00000135451	TROAP	516.286	-2.37265	0.205738	-11.5324	9.06e-31	3.1e-29	-30.043	Down
ENSG00000143228.13	ENSG00000143228	NUF2	449.4	-2.50232	0.217435	-11.5083	1.2e-30	4.06e-29	-29.9216	Down
ENSG00000099953.10	ENSG00000099953	MMP11	462.035	-2.11914	0.184181	-11.5057	1.23e-30	4.18e-29	-29.9084	Down
ENSG00000105486.15	ENSG00000105486	LIG1	1404.95	-1.40402	0.122027	-11.5058	1.23e-30	4.18e-29	-29.9089	Down
ENSG00000171004.19	ENSG00000171004	HS6ST2	1280.24	-1.70486	0.148334	-11.4934	1.42e-30	4.8e-29	-29.8464	Down
ENSG00000275591.5	ENSG00000275591	XKR5	87.8344	-2.9209	0.254275	-11.4872	1.53e-30	5.14e-29	-29.8151	Down
ENSG00000114805.18	ENSG00000114805	PLCH1	449.51	-2.05071	0.178536	-11.4863	1.55e-30	5.19e-29	-29.8108	Down
ENSG00000075891.24	ENSG00000075891	PAX2	270.139	-4.57123	0.398126	-11.4819	1.63e-30	5.45e-29	-29.7885	Down
ENSG00000254860.7	ENSG00000254860	TMEM9B-AS1	128.468	-2.81412	0.245128	-11.4802	1.66e-30	5.55e-29	-29.7801	Down
ENSG00000173376.14	ENSG00000173376	NDNF	489.364	-2.34295	0.204122	-11.4782	1.7e-30	5.67e-29	-29.77	Down
ENSG00000188312.15	ENSG00000188312	CENPP	116.589	-1.85635	0.161847	-11.4698	1.87e-30	6.25e-29	-29.7279	Down
ENSG00000170271.11	ENSG00000170271	FAXDC2	731.408	-3.05778	0.266619	-11.4687	1.89e-30	6.32e-29	-29.7226	Down
ENSG00000136492.10	ENSG00000136492	BRIP1	406.891	-1.89019	0.164889	-11.4634	2.01e-30	6.71e-29	-29.6958	Down
ENSG00000137070.19	ENSG00000137070	IL11RA	644.741	-2.07784	0.181315	-11.4598	2.1e-30	6.99e-29	-29.6778	Down
ENSG00000101938.15	ENSG00000101938	CHRDL1	258.904	-3.749	0.327268	-11.4555	2.21e-30	7.34e-29	-29.656	Down
ENSG00000128573.28	ENSG00000128573	FOXP2	109.643	-2.97615	0.259937	-11.4495	2.36e-30	7.84e-29	-29.6262	Down
ENSG00000171914.17	ENSG00000171914	TLN2	2651.66	-1.76961	0.154708	-11.4384	2.69e-30	8.88e-29	-29.5705	Down
ENSG00000005448.17	ENSG00000005448	WDR54	665.181	-2.23394	0.195307	-11.4381	2.7e-30	8.9e-29	-29.5691	Down
ENSG00000291006.1	ENSG00000291006	LOC730101	292.655	-1.62551	0.142212	-11.4302	2.95e-30	9.72e-29	-29.5297	Down
ENSG00000110881.12	ENSG00000110881	ASIC1	390.815	-2.26267	0.198005	-11.4273	3.05e-30	1e-28	-29.5152	Down
ENSG00000179029.15	ENSG00000179029	TMEM107	308.126	-1.91834	0.167922	-11.424	3.17e-30	1.04e-28	-29.4987	Down
ENSG00000169607.13	ENSG00000169607	CKAP2L	522.028	-2.26039	0.197948	-11.4191	3.36e-30	1.1e-28	-29.4741	Down
ENSG00000278535.5	ENSG00000278535	DHRS11	506.531	-1.71515	0.150233	-11.4166	3.46e-30	1.13e-28	-29.4614	Down
ENSG00000121211.8	ENSG00000121211	MND1	145.398	-2.82321	0.247325	-11.415	3.52e-30	1.15e-28	-29.4535	Down
ENSG00000285410.1	ENSG00000285410	GABPB1-IT1	320.199	-1.37342	0.12036	-11.411	3.68e-30	1.2e-28	-29.4336	Down
ENSG00000109193.12	ENSG00000109193	SULT1E1	235.143	-4.29776	0.376701	-11.409	3.77e-30	1.23e-28	-29.4234	Down
ENSG00000163501.7	ENSG00000163501	IHH	233.548	-4.08886	0.358404	-11.4085	3.79e-30	1.23e-28	-29.4212	Down
ENSG00000049239.13	ENSG00000049239	H6PD	2018.17	-1.47581	0.129605	-11.387	4.85e-30	1.57e-28	-29.3139	Down
ENSG00000122966.18	ENSG00000122966	CIT	892.269	-2.11541	0.185879	-11.3806	5.23e-30	1.69e-28	-29.2818	Down
ENSG00000153896.19	ENSG00000153896	ZNF599	161.816	-1.43129	0.125809	-11.3767	5.46e-30	1.76e-28	-29.2626	Down
ENSG00000115163.15	ENSG00000115163	CENPA	320.411	-2.18066	0.192033	-11.3556	6.95e-30	2.23e-28	-29.1578	Down
ENSG00000249242.8	ENSG00000249242	TMEM150C	155.587	-1.3729	0.12131	-11.3173	1.08e-29	3.44e-28	-28.9676	Down
ENSG00000149636.16	ENSG00000149636	DSN1	355.301	-1.33889	0.118334	-11.3144	1.11e-29	3.55e-28	-28.9535	Down
ENSG00000128606.13	ENSG00000128606	LRRC17	115.161	-2.01604	0.178246	-11.3104	1.17e-29	3.71e-28	-28.9337	Down
ENSG00000102053.13	ENSG00000102053	ZC3H12B	158.883	-2.05322	0.181544	-11.3098	1.17e-29	3.74e-28	-28.9303	Down
ENSG00000086696.11	ENSG00000086696	HSD17B2	158.769	-3.33205	0.295589	-11.2726	1.79e-29	5.66e-28	-28.7466	Down
ENSG00000111247.15	ENSG00000111247	RAD51AP1	368.085	-2.16051	0.191713	-11.2695	1.86e-29	5.85e-28	-28.7316	Down
ENSG00000273344.2	ENSG00000273344	PAXIP1-DT	194.524	-1.70799	0.151632	-11.264	1.97e-29	6.21e-28	-28.7044	Down
ENSG00000112290.13	ENSG00000112290	WASF1	1612.22	-1.06809	0.0948657	-11.2589	2.09e-29	6.57e-28	-28.6793	Down
ENSG00000177239.16	ENSG00000177239	MAN1B1	2296.26	-1.48104	0.131808	-11.2364	2.7e-29	8.42e-28	-28.5682	Down
ENSG00000149809.17	ENSG00000149809	TM7SF2	1239.4	-2.35434	0.209569	-11.2342	2.77e-29	8.61e-28	-28.5577	Down
ENSG00000186205.14	ENSG00000186205	MTARC1	360.851	-1.41199	0.125723	-11.2309	2.88e-29	8.93e-28	-28.5413	Down
ENSG00000040731.10	ENSG00000040731	CDH10	327.163	-1.57696	0.140506	-11.2235	3.13e-29	9.7e-28	-28.5048	Down
ENSG00000278023.7	ENSG00000278023	RDM1	70.9433	-3.8296	0.341356	-11.2188	3.3e-29	1.02e-27	-28.4818	Down
ENSG00000166803.14	ENSG00000166803	PCLAF	412.376	-2.17585	0.194354	-11.1953	4.3e-29	1.33e-27	-28.3666	Down
ENSG00000139055.7	ENSG00000139055	ERP27	217.184	-3.12861	0.279817	-11.1809	5.06e-29	1.56e-27	-28.2962	Down
ENSG00000204682.9	ENSG00000204682	MIR1915HG	369.43	-1.86708	0.167133	-11.1713	5.64e-29	1.73e-27	-28.249	Down
ENSG00000119943.13	ENSG00000119943	PYROXD2	228.895	-2.59119	0.232033	-11.1673	5.89e-29	1.8e-27	-28.2297	Down
ENSG00000101230.6	ENSG00000101230	ISM1	66.4387	-3.00346	0.269038	-11.1637	6.14e-29	1.88e-27	-28.2118	Down
ENSG00000089685.15	ENSG00000089685	BIRC5	1209.22	-2.74289	0.245807	-11.1587	6.49e-29	1.98e-27	-28.1876	Down
ENSG00000134115.13	ENSG00000134115	CNTN6	155.029	-2.39399	0.214588	-11.1562	6.68e-29	2.04e-27	-28.1755	Down
ENSG00000133026.14	ENSG00000133026	MYH10	12423.2	-1.0998	0.0987455	-11.1378	8.22e-29	2.49e-27	-28.0854	Down
ENSG00000175643.10	ENSG00000175643	RMI2	393.441	-2.62126	0.235765	-11.1181	1.02e-28	3.09e-27	-27.9897	Down
ENSG00000133315.12	ENSG00000133315	MACROD1	359.929	-1.84331	0.166191	-11.0915	1.38e-28	4.14e-27	-27.8603	Down
ENSG00000077616.11	ENSG00000077616	NAALAD2	767.411	-2.44124	0.220147	-11.0891	1.42e-28	4.25e-27	-27.8487	Down
ENSG00000125246.16	ENSG00000125246	CLYBL	120.013	-2.36701	0.213524	-11.0854	1.48e-28	4.42e-27	-27.8308	Down
ENSG00000112029.10	ENSG00000112029	FBXO5	417.352	-1.73336	0.156479	-11.0773	1.62e-28	4.83e-27	-27.7913	Down
ENSG00000213213.14	ENSG00000213213	CCDC183	860.136	-3.88176	0.350591	-11.072	1.71e-28	5.11e-27	-27.7659	Down
ENSG00000165449.12	ENSG00000165449	SLC16A9	352.91	-1.97656	0.178535	-11.071	1.73e-28	5.16e-27	-27.761	Down
ENSG00000186193.9	ENSG00000186193	SAPCD2	572.993	-2.16207	0.19536	-11.0671	1.81e-28	5.38e-27	-27.742	Down
ENSG00000204852.17	ENSG00000204852	TCTN1	575.106	-1.13208	0.102388	-11.0568	2.03e-28	6.01e-27	-27.692	Down
ENSG00000100526.21	ENSG00000100526	CDKN3	298.994	-1.63079	0.147531	-11.0538	2.1e-28	6.2e-27	-27.6777	Down
ENSG00000183856.11	ENSG00000183856	IQGAP3	904.186	-2.36156	0.213859	-11.0426	2.38e-28	7.02e-27	-27.6232	Down
ENSG00000178202.14	ENSG00000178202	POGLUT3	1354.11	-1.37157	0.124349	-11.03	2.74e-28	8.03e-27	-27.5624	Down
ENSG00000142082.15	ENSG00000142082	SIRT3	607.688	-1.06449	0.0967224	-11.0056	3.59e-28	1.05e-26	-27.4446	Down
ENSG00000176209.12	ENSG00000176209	SMIM19	441.232	-1.29457	0.117687	-11.0001	3.82e-28	1.11e-26	-27.4182	Down
ENSG00000112232.10	ENSG00000112232	KHDRBS2	78.6975	-2.03502	0.185066	-10.9962	3.99e-28	1.15e-26	-27.3994	Down
ENSG00000007255.10	ENSG00000007255	TRAPPC6A	454.717	-2.37083	0.215613	-10.9958	4.01e-28	1.16e-26	-27.3973	Down
ENSG00000147647.13	ENSG00000147647	DPYS	395.176	-4.83053	0.439815	-10.9831	4.61e-28	1.33e-26	-27.3365	Down
ENSG00000112742.10	ENSG00000112742	TTK	635.496	-2.17481	0.198067	-10.9801	4.76e-28	1.37e-26	-27.3222	Down
ENSG00000170917.14	ENSG00000170917	NUDT6	105.527	-1.52849	0.139261	-10.9758	5e-28	1.44e-26	-27.3013	Down
ENSG00000100162.15	ENSG00000100162	CENPM	126.727	-1.98414	0.180995	-10.9624	5.79e-28	1.66e-26	-27.237	Down
ENSG00000162415.7	ENSG00000162415	ZSWIM5	236.722	-2.30283	0.210103	-10.9605	5.92e-28	1.69e-26	-27.2277	Down
ENSG00000154930.15	ENSG00000154930	ACSS1	67.6278	-2.51039	0.229081	-10.9585	6.05e-28	1.73e-26	-27.2185	Down
ENSG00000143013.13	ENSG00000143013	LMO4	1793.89	-1.08953	0.0994913	-10.951	6.57e-28	1.88e-26	-27.1824	Down
ENSG00000108001.16	ENSG00000108001	EBF3	207.867	-2.63219	0.24053	-10.9433	7.16e-28	2.04e-26	-27.1452	Down
ENSG00000109674.4	ENSG00000109674	NEIL3	111.374	-3.17007	0.289817	-10.9382	7.57e-28	2.15e-26	-27.1209	Down
ENSG00000138778.14	ENSG00000138778	CENPE	848.209	-2.00322	0.183299	-10.9287	8.41e-28	2.39e-26	-27.0754	Down
ENSG00000169184.7	ENSG00000169184	MN1	710.598	-1.67519	0.153525	-10.9115	1.02e-27	2.87e-26	-26.9934	Down
ENSG00000143924.19	ENSG00000143924	EML4	3364.87	-1.07404	0.0984715	-10.9071	1.07e-27	3.01e-26	-26.9722	Down
ENSG00000155792.10	ENSG00000155792	DEPTOR	273.168	-4.09387	0.375653	-10.898	1.18e-27	3.31e-26	-26.9289	Down
ENSG00000168830.8	ENSG00000168830	HTR1E	136.683	-3.52271	0.323264	-10.8973	1.19e-27	3.33e-26	-26.9255	Down
ENSG00000162878.13	ENSG00000162878	PKDCC	2412.72	-1.6775	0.154005	-10.8925	1.25e-27	3.51e-26	-26.9025	Down
ENSG00000083123.15	ENSG00000083123	BCKDHB	492.058	-1.60526	0.147372	-10.8925	1.25e-27	3.51e-26	-26.9026	Down
ENSG00000124212.6	ENSG00000124212	PTGIS	830.423	-1.52084	0.139758	-10.8819	1.41e-27	3.92e-26	-26.852	Down
ENSG00000177732.9	ENSG00000177732	SOX12	3284.72	-1.27258	0.116989	-10.8777	1.47e-27	4.1e-26	-26.8321	Down
ENSG00000060642.12	ENSG00000060642	PIGV	244.313	-1.7134	0.158055	-10.8406	2.21e-27	6.09e-26	-26.6554	Down
ENSG00000284308.2	ENSG00000284308	C2orf81	85.2886	-2.59223	0.23919	-10.8376	2.28e-27	6.28e-26	-26.6411	Down
ENSG00000140873.16	ENSG00000140873	ADAMTS18	719.693	-2.06393	0.190578	-10.8299	2.49e-27	6.81e-26	-26.6046	Down
ENSG00000173894.11	ENSG00000173894	CBX2	1194.53	-1.63678	0.151158	-10.8282	2.53e-27	6.92e-26	-26.597	Down
ENSG00000121152.10	ENSG00000121152	NCAPH	570.934	-2.44336	0.225659	-10.8277	2.55e-27	6.95e-26	-26.5943	Down
ENSG00000165300.8	ENSG00000165300	SLITRK5	221.531	-4.37767	0.404604	-10.8196	2.78e-27	7.56e-26	-26.5562	Down
ENSG00000137204.15	ENSG00000137204	SLC22A7	284.822	-4.07542	0.376813	-10.8155	2.91e-27	7.89e-26	-26.5365	Down
ENSG00000129195.16	ENSG00000129195	PIMREG	574.88	-2.79779	0.259486	-10.782	4.18e-27	1.13e-25	-26.3783	Down
ENSG00000137804.14	ENSG00000137804	NUSAP1	1668.82	-1.74953	0.162304	-10.7793	4.31e-27	1.16e-25	-26.3654	Down
ENSG00000204128.6	ENSG00000204128	C2orf72	1284.21	-2.29472	0.21322	-10.7622	5.19e-27	1.39e-25	-26.2848	Down
ENSG00000119333.12	ENSG00000119333	DYNC2I2	896.846	-1.31942	0.122911	-10.7347	6.99e-27	1.87e-25	-26.1555	Down
ENSG00000205269.6	ENSG00000205269	TMEM170B	439.329	-1.59977	0.149243	-10.7193	8.27e-27	2.2e-25	-26.0827	Down
ENSG00000153140.9	ENSG00000153140	CETN3	584.222	-1.23228	0.114984	-10.7169	8.48e-27	2.25e-25	-26.0718	Down
ENSG00000177045.11	ENSG00000177045	SIX5	870.25	-1.41677	0.132205	-10.7164	8.53e-27	2.27e-25	-26.0693	Down
ENSG00000120820.13	ENSG00000120820	GLT8D2	280.573	-2.24342	0.209391	-10.714	8.75e-27	2.32e-25	-26.0582	Down
ENSG00000168916.16	ENSG00000168916	ZNF608	1857.62	-1.29743	0.121118	-10.7122	8.93e-27	2.36e-25	-26.0494	Down
ENSG00000166033.13	ENSG00000166033	HTRA1	2133.08	-2.43291	0.227228	-10.7069	9.45e-27	2.5e-25	-26.0247	Down
ENSG00000173930.9	ENSG00000173930	SLCO4C1	379.172	-3.18831	0.298127	-10.6945	1.08e-26	2.84e-25	-25.9665	Down
ENSG00000114779.20	ENSG00000114779	ABHD14B	319.846	-1.94145	0.181563	-10.693	1.1e-26	2.88e-25	-25.9594	Down
ENSG00000099958.15	ENSG00000099958	DERL3	119.55	-2.81876	0.26371	-10.6889	1.15e-26	3.01e-25	-25.9401	Down
ENSG00000150433.10	ENSG00000150433	TMEM218	321.734	-1.12359	0.105154	-10.6852	1.19e-26	3.13e-25	-25.9229	Down
ENSG00000135476.12	ENSG00000135476	ESPL1	759.56	-2.99064	0.280325	-10.6685	1.43e-26	3.73e-25	-25.8449	Down
ENSG00000215866.9	ENSG00000215866	LINC01356	343.023	-3.41423	0.321834	-10.6087	2.72e-26	6.99e-25	-25.5661	Down
ENSG00000135299.18	ENSG00000135299	ANKRD6	822.927	-1.3578	0.128109	-10.5987	3.02e-26	7.74e-25	-25.52	Down
ENSG00000048540.16	ENSG00000048540	LMO3	173.876	-3.45251	0.325816	-10.5965	3.09e-26	7.92e-25	-25.5095	Down
ENSG00000120925.16	ENSG00000120925	RNF170	699.293	-1.6675	0.157479	-10.5887	3.36e-26	8.59e-25	-25.4733	Down
ENSG00000167074.15	ENSG00000167074	TEF	471.514	-1.22817	0.116001	-10.5875	3.4e-26	8.69e-25	-25.4679	Down
ENSG00000108813.12	ENSG00000108813	DLX4	73.6269	-2.34125	0.221262	-10.5814	3.64e-26	9.27e-25	-25.4394	Down
ENSG00000163406.11	ENSG00000163406	SLC15A2	198.713	-3.68432	0.348307	-10.5778	3.78e-26	9.61e-25	-25.4228	Down
ENSG00000016082.15	ENSG00000016082	ISL1	499.931	-1.20902	0.114415	-10.567	4.24e-26	1.07e-24	-25.3727	Down
ENSG00000105854.13	ENSG00000105854	PON2	2123.06	-1.04607	0.0991214	-10.5534	4.9e-26	1.24e-24	-25.31	Down
ENSG00000198947.18	ENSG00000198947	DMD	1347.43	-1.38788	0.131518	-10.5528	4.93e-26	1.25e-24	-25.3072	Down
ENSG00000164946.20	ENSG00000164946	FREM1	1771.26	-2.8031	0.265804	-10.5457	5.32e-26	1.34e-24	-25.2744	Down
ENSG00000278903.5	ENSG00000278903	LOC124905312	220.582	-1.78157	0.169088	-10.5363	5.88e-26	1.48e-24	-25.2309	Down
ENSG00000126351.13	ENSG00000126351	THRA	1010.46	-1.71629	0.163266	-10.5122	7.59e-26	1.9e-24	-25.1199	Down
ENSG00000164879.7	ENSG00000164879	CA3	168.057	-2.53627	0.241368	-10.5079	7.94e-26	1.99e-24	-25.1	Down
ENSG00000122952.17	ENSG00000122952	ZWINT	919.946	-1.36056	0.129566	-10.5009	8.56e-26	2.14e-24	-25.0678	Down
ENSG00000248329.6	ENSG00000248329	APELA	64.3657	-4.0867	0.389534	-10.4912	9.48e-26	2.36e-24	-25.0233	Down
ENSG00000231609.7	ENSG00000231609	EHBP1-AS1	51.784	-3.65799	0.348911	-10.484	1.02e-25	2.55e-24	-24.99	Down
ENSG00000176533.13	ENSG00000176533	GNG7	248.556	-1.23733	0.118047	-10.4817	1.05e-25	2.61e-24	-24.9793	Down
ENSG00000163050.18	ENSG00000163050	COQ8A	482.614	-1.43036	0.136584	-10.4724	1.16e-25	2.87e-24	-24.9368	Down
ENSG00000106536.21	ENSG00000106536	POU6F2	134.328	-1.47752	0.141201	-10.4639	1.27e-25	3.13e-24	-24.8977	Down
ENSG00000137473.19	ENSG00000137473	TTC29	38.0991	-5.04818	0.482555	-10.4613	1.3e-25	3.21e-24	-24.8861	Down
ENSG00000186185.14	ENSG00000186185	KIF18B	538.766	-2.62993	0.251406	-10.4609	1.31e-25	3.23e-24	-24.8839	Down
ENSG00000215256.6	ENSG00000215256	DHRS4-AS1	321.883	-1.6053	0.153487	-10.4589	1.33e-25	3.29e-24	-24.8749	Down
ENSG00000110042.8	ENSG00000110042	DTX4	1850.04	-1.32796	0.127073	-10.4504	1.46e-25	3.59e-24	-24.8361	Down
ENSG00000161800.13	ENSG00000161800	RACGAP1	1131.27	-1.60828	0.153958	-10.4462	1.53e-25	3.74e-24	-24.8166	Down
ENSG00000085276.19	ENSG00000085276	MECOM	425.322	-2.20072	0.2108	-10.4399	1.63e-25	4e-24	-24.7877	Down
ENSG00000154146.13	ENSG00000154146	NRGN	184.21	-2.46028	0.235856	-10.4313	1.78e-25	4.36e-24	-24.7485	Down
ENSG00000121057.13	ENSG00000121057	AKAP1	818.06	-1.27511	0.122402	-10.4174	2.07e-25	5.03e-24	-24.6849	Down
ENSG00000154920.15	ENSG00000154920	EME1	330.233	-2.57335	0.247085	-10.4148	2.12e-25	5.16e-24	-24.6734	Down
ENSG00000100271.17	ENSG00000100271	TTLL1	242.308	-2.34898	0.226105	-10.3889	2.79e-25	6.74e-24	-24.5551	Down
ENSG00000048342.18	ENSG00000048342	CC2D2A	341.617	-1.41893	0.136697	-10.3801	3.05e-25	7.39e-24	-24.5152	Down
ENSG00000172296.13	ENSG00000172296	SPTLC3	379.873	-3.32852	0.322533	-10.3199	5.73e-25	1.37e-23	-24.2421	Down
ENSG00000110693.19	ENSG00000110693	SOX6	608.417	-1.85908	0.180177	-10.3181	5.84e-25	1.4e-23	-24.2339	Down
ENSG00000145721.12	ENSG00000145721	LIX1	529.832	-3.29786	0.320147	-10.3011	6.97e-25	1.66e-23	-24.1569	Down
ENSG00000177685.17	ENSG00000177685	CRACR2B	261.188	-1.99172	0.193355	-10.3008	6.98e-25	1.67e-23	-24.1558	Down
ENSG00000066032.19	ENSG00000066032	CTNNA2	323.586	-2.7784	0.269902	-10.2941	7.49e-25	1.78e-23	-24.1254	Down
ENSG00000255135.5	ENSG00000255135	LOC124902718	129.477	-2.32199	0.225867	-10.2803	8.64e-25	2.05e-23	-24.0633	Down
ENSG00000271122.1	ENSG00000271122	HERPUD2-AS1	191.319	-1.20284	0.117057	-10.2756	9.07e-25	2.14e-23	-24.0422	Down
ENSG00000113249.14	ENSG00000113249	HAVCR1	593.318	-3.17196	0.309046	-10.2637	1.03e-24	2.42e-23	-23.9886	Down
ENSG00000153363.15	ENSG00000153363	LINC00467	172.916	-2.04158	0.199062	-10.256	1.11e-24	2.61e-23	-23.9537	Down
ENSG00000136122.18	ENSG00000136122	BORA	293.917	-1.74627	0.170286	-10.2549	1.12e-24	2.64e-23	-23.9489	Down
ENSG00000219626.9	ENSG00000219626	FAM228B	195.129	-1.7225	0.168134	-10.2448	1.25e-24	2.92e-23	-23.9033	Down
ENSG00000169744.13	ENSG00000169744	LDB2	645.517	-2.24119	0.218787	-10.2437	1.26e-24	2.95e-23	-23.8985	Down
ENSG00000119397.19	ENSG00000119397	CNTRL	670.236	-2.13563	0.208756	-10.2302	1.45e-24	3.38e-23	-23.8381	Down
ENSG00000140534.14	ENSG00000140534	TICRR	459.816	-1.83515	0.179441	-10.227	1.5e-24	3.48e-23	-23.8237	Down
ENSG00000198589.15	ENSG00000198589	LRBA	3233.04	-1.16539	0.114232	-10.2019	1.94e-24	4.48e-23	-23.7114	Down
ENSG00000215784.6	ENSG00000215784	FAM72D	133.937	-2.17707	0.213423	-10.2007	1.97e-24	4.53e-23	-23.706	Down
ENSG00000011426.11	ENSG00000011426	ANLN	1544.6	-1.46504	0.143683	-10.1963	2.06e-24	4.72e-23	-23.6864	Down
ENSG00000079150.19	ENSG00000079150	FKBP7	391.634	-1.50984	0.148349	-10.1776	2.5e-24	5.7e-23	-23.6029	Down
ENSG00000129596.5	ENSG00000129596	CDO1	358.231	-1.49566	0.146993	-10.175	2.56e-24	5.85e-23	-23.591	Down
ENSG00000106772.19	ENSG00000106772	PRUNE2	180.986	-2.52461	0.248331	-10.1663	2.8e-24	6.38e-23	-23.5523	Down
ENSG00000183833.16	ENSG00000183833	CFAP91	244.696	-2.16698	0.213343	-10.1572	3.08e-24	6.98e-23	-23.512	Down
ENSG00000206535.8	ENSG00000206535	LNP1	158.935	-1.79718	0.177125	-10.1464	3.44e-24	7.77e-23	-23.4636	Down
ENSG00000131171.13	ENSG00000131171	SH3BGRL	1680.68	-1.00518	0.099385	-10.114	4.79e-24	1.08e-22	-23.3198	Down
ENSG00000145439.12	ENSG00000145439	CBR4	563.821	-1.37107	0.135598	-10.1113	4.92e-24	1.1e-22	-23.3079	Down
ENSG00000107821.15	ENSG00000107821	KAZALD1	201.11	-2.38166	0.235744	-10.1027	5.37e-24	1.2e-22	-23.2699	Down
ENSG00000104490.18	ENSG00000104490	NCALD	480.655	-2.11497	0.20934	-10.103	5.36e-24	1.2e-22	-23.2711	Down
ENSG00000203880.13	ENSG00000203880	PCMTD2	1058.95	-1.58467	0.156905	-10.0995	5.55e-24	1.24e-22	-23.2557	Down
ENSG00000101542.10	ENSG00000101542	CDH20	213.917	-4.7199	0.467589	-10.0941	5.87e-24	1.31e-22	-23.2317	Down
ENSG00000177984.7	ENSG00000177984	LCN15	270.382	-4.04922	0.401171	-10.0935	5.9e-24	1.31e-22	-23.229	Down
ENSG00000068885.15	ENSG00000068885	IFT80	804.806	-1.48381	0.146995	-10.0943	5.86e-24	1.31e-22	-23.2324	Down
ENSG00000021826.18	ENSG00000021826	CPS1	1003.32	-1.82302	0.180654	-10.0912	6.04e-24	1.34e-22	-23.2189	Down
ENSG00000163040.15	ENSG00000163040	CCDC74A	249.268	-1.77287	0.175819	-10.0835	6.54e-24	1.45e-22	-23.1846	Down
ENSG00000133739.16	ENSG00000133739	LRRCC1	285.287	-1.51625	0.150466	-10.077	6.98e-24	1.54e-22	-23.156	Down
ENSG00000184925.12	ENSG00000184925	LCN12	60.2581	-4.76083	0.472561	-10.0745	7.16e-24	1.58e-22	-23.145	Down
ENSG00000147251.16	ENSG00000147251	DOCK11	273.845	-1.5419	0.153183	-10.0657	7.83e-24	1.73e-22	-23.1061	Down
ENSG00000164649.20	ENSG00000164649	CDCA7L	620.287	-1.63691	0.162672	-10.0627	8.08e-24	1.78e-22	-23.0927	Down
ENSG00000182518.14	ENSG00000182518	FAM104B	234.152	-1.12279	0.111731	-10.0491	9.27e-24	2.04e-22	-23.033	Down
ENSG00000245573.9	ENSG00000245573	BDNF-AS	52.4127	-2.2596	0.224911	-10.0466	9.51e-24	2.08e-22	-23.022	Down
ENSG00000162344.4	ENSG00000162344	FGF19	98.4809	-3.13406	0.312031	-10.0441	9.76e-24	2.14e-22	-23.0108	Down
ENSG00000161249.21	ENSG00000161249	DMKN	979.467	-1.0524	0.104832	-10.0389	1.03e-23	2.25e-22	-22.9881	Down
ENSG00000119969.16	ENSG00000119969	HELLS	599.685	-1.65713	0.165084	-10.0381	1.04e-23	2.27e-22	-22.9842	Down
ENSG00000156398.13	ENSG00000156398	SFXN2	191.252	-2.72641	0.27184	-10.0295	1.13e-23	2.47e-22	-22.9465	Down
ENSG00000152076.19	ENSG00000152076	CCDC74B	305.36	-2.11544	0.210947	-10.0283	1.14e-23	2.49e-22	-22.9413	Down
ENSG00000138286.15	ENSG00000138286	FAM149B1	519.581	-1.29143	0.12901	-10.0103	1.37e-23	2.97e-22	-22.8621	Down
ENSG00000197565.17	ENSG00000197565	COL4A6	5371.53	-1.17407	0.117333	-10.0063	1.43e-23	3.09e-22	-22.8448	Down
ENSG00000154721.15	ENSG00000154721	JAM2	147.426	-1.6262	0.162679	-9.99635	1.58e-23	3.41e-22	-22.801	Down
ENSG00000232229.8	ENSG00000232229	LINC00865	162.569	-1.95287	0.195393	-9.99458	1.61e-23	3.47e-22	-22.7933	Down
ENSG00000254837.2	ENSG00000254837	LIPT2-AS1	90.0479	-2.07043	0.207288	-9.98819	1.72e-23	3.69e-22	-22.7653	Down
ENSG00000289007.2	ENSG00000289007	LOC101928092	74.356	-2.54176	0.254779	-9.97635	1.93e-23	4.15e-22	-22.7134	Down
ENSG00000103145.11	ENSG00000103145	HCFC1R1	702.141	-2.09087	0.209642	-9.97356	1.99e-23	4.26e-22	-22.7012	Down
ENSG00000143248.13	ENSG00000143248	RGS5	1487.7	-1.85485	0.186317	-9.9553	2.39e-23	5.1e-22	-22.6214	Down
ENSG00000161048.12	ENSG00000161048	NAPEPLD	245.8	-1.73025	0.173915	-9.94883	2.55e-23	5.43e-22	-22.5932	Down
ENSG00000144283.23	ENSG00000144283	PKP4	2298.21	-1.24761	0.125481	-9.94263	2.72e-23	5.78e-22	-22.5661	Down
ENSG00000175745.15	ENSG00000175745	NR2F1	773.202	-2.72092	0.273727	-9.94029	2.78e-23	5.91e-22	-22.5559	Down
ENSG00000077279.21	ENSG00000077279	DCX	288.575	-2.93182	0.295217	-9.93106	3.05e-23	6.46e-22	-22.5157	Down
ENSG00000179593.16	ENSG00000179593	ALOX15B	182.963	-3.62162	0.36477	-9.92848	3.13e-23	6.63e-22	-22.5045	Down
ENSG00000106268.16	ENSG00000106268	NUDT1	340.772	-1.39769	0.140823	-9.9251	3.24e-23	6.85e-22	-22.4898	Down
ENSG00000259663.2	ENSG00000259663	ISL1-DT	108.476	-2.33401	0.235358	-9.91686	3.52e-23	7.4e-22	-22.4539	Down
ENSG00000175445.17	ENSG00000175445	LPL	59.1505	-3.52981	0.356105	-9.91228	3.68e-23	7.73e-22	-22.434	Down
ENSG00000165655.17	ENSG00000165655	ZNF503	1732.34	-1.04813	0.105847	-9.90228	4.07e-23	8.52e-22	-22.3905	Down
ENSG00000233593.12	ENSG00000233593	LINC02609	66.1868	-1.84833	0.186859	-9.89158	4.53e-23	9.45e-22	-22.3441	Down
ENSG00000188158.17	ENSG00000188158	NHS	234.711	-2.1363	0.216166	-9.88267	4.95e-23	1.03e-21	-22.3054	Down
ENSG00000157240.4	ENSG00000157240	FZD1	975.324	-1.12796	0.114153	-9.88117	5.02e-23	1.05e-21	-22.2989	Down
ENSG00000168672.4	ENSG00000168672	LRATD2	2454.42	-1.32873	0.134588	-9.87257	5.47e-23	1.14e-21	-22.2617	Down
ENSG00000196372.13	ENSG00000196372	ASB13	345.696	-1.605	0.162977	-9.84805	6.99e-23	1.45e-21	-22.1556	Down
ENSG00000155729.13	ENSG00000155729	KCTD18	286.019	-1.11951	0.11368	-9.84795	7e-23	1.45e-21	-22.1552	Down
ENSG00000100652.5	ENSG00000100652	SLC10A1	134.864	-5.94305	0.603574	-9.84643	7.1e-23	1.47e-21	-22.1486	Down
ENSG00000153404.15	ENSG00000153404	PLEKHG4B	932.714	-1.06879	0.108744	-9.82848	8.49e-23	1.74e-21	-22.0711	Down
ENSG00000112494.10	ENSG00000112494	UNC93A	443.25	-3.13571	0.319511	-9.8141	9.79e-23	2e-21	-22.0092	Down
ENSG00000136960.13	ENSG00000136960	ENPP2	761.586	-2.05108	0.209156	-9.80649	1.06e-22	2.16e-21	-21.9764	Down
ENSG00000120162.10	ENSG00000120162	MOB3B	431.836	-1.27103	0.12984	-9.7892	1.25e-22	2.55e-21	-21.9021	Down
ENSG00000073910.23	ENSG00000073910	FRY	448.874	-2.32157	0.237288	-9.78378	1.32e-22	2.68e-21	-21.8788	Down
ENSG00000138061.12	ENSG00000138061	CYP1B1	273.19	-3.41884	0.349579	-9.77987	1.37e-22	2.78e-21	-21.8621	Down
ENSG00000115738.10	ENSG00000115738	ID2	3045.32	-1.39941	0.143211	-9.77167	1.49e-22	3.01e-21	-21.8269	Down
ENSG00000124523.17	ENSG00000124523	SIRT5	388.589	-1.14425	0.117135	-9.76867	1.53e-22	3.1e-21	-21.814	Down
ENSG00000107165.13	ENSG00000107165	TYRP1	167.74	-2.78118	0.284992	-9.75878	1.69e-22	3.42e-21	-21.7717	Down
ENSG00000166352.18	ENSG00000166352	IFTAP	428.444	-1.06839	0.109589	-9.74898	1.86e-22	3.75e-21	-21.7297	Down
ENSG00000187535.14	ENSG00000187535	IFT140	1161.97	-1.46155	0.149975	-9.74532	1.93e-22	3.89e-21	-21.714	Down
ENSG00000111665.12	ENSG00000111665	CDCA3	457.619	-1.59614	0.164087	-9.72736	2.31e-22	4.62e-21	-21.6373	Down
ENSG00000176890.16	ENSG00000176890	TYMS	1962.43	-1.85783	0.191258	-9.71377	2.63e-22	5.26e-21	-21.5794	Down
ENSG00000179743.4	ENSG00000179743	SPEN-AS1	101.131	-2.01051	0.207105	-9.70769	2.8e-22	5.58e-21	-21.5535	Down
ENSG00000228775.8	ENSG00000228775	WEE2-AS1	39.289	-3.07871	0.31729	-9.70314	2.92e-22	5.82e-21	-21.5341	Down
ENSG00000164402.14	ENSG00000164402	SEPTIN8	3551.96	-1.00639	0.103745	-9.70063	3e-22	5.96e-21	-21.5234	Down
ENSG00000265203.2	ENSG00000265203	RBP3	181.352	-4.9928	0.514908	-9.6965	3.12e-22	6.21e-21	-21.5058	Down
ENSG00000124370.11	ENSG00000124370	MCEE	189.363	-1.8446	0.190251	-9.69562	3.15e-22	6.26e-21	-21.5021	Down
ENSG00000146674.16	ENSG00000146674	IGFBP3	20712.1	-3.17114	0.327165	-9.69277	3.24e-22	6.42e-21	-21.49	Down
ENSG00000007062.12	ENSG00000007062	PROM1	1720.25	-1.90047	0.196652	-9.66412	4.28e-22	8.46e-21	-21.3683	Down
ENSG00000172508.11	ENSG00000172508	CARNS1	215.948	-3.60623	0.373177	-9.6636	4.3e-22	8.49e-21	-21.3661	Down
ENSG00000143416.21	ENSG00000143416	SELENBP1	1090.98	-1.08606	0.112514	-9.65266	4.79e-22	9.43e-21	-21.3197	Down
ENSG00000178445.10	ENSG00000178445	GLDC	1631.7	-2.02765	0.210072	-9.65217	4.81e-22	9.46e-21	-21.3176	Down
ENSG00000168936.12	ENSG00000168936	TMEM129	905.983	-1.56551	0.162325	-9.64426	5.2e-22	1.02e-20	-21.2841	Down
ENSG00000242193.11	ENSG00000242193	CRYZL2P	56.4216	-2.27289	0.23579	-9.63946	5.45e-22	1.07e-20	-21.2638	Down
ENSG00000182628.13	ENSG00000182628	SKA2	1232.75	-1.04657	0.108663	-9.63129	5.9e-22	1.15e-20	-21.2293	Down
ENSG00000162733.19	ENSG00000162733	DDR2	1447.77	-1.57709	0.163817	-9.62715	6.14e-22	1.2e-20	-21.2118	Down
ENSG00000176244.7	ENSG00000176244	ACBD7	245.417	-2.07023	0.215081	-9.62532	6.25e-22	1.22e-20	-21.204	Down
ENSG00000187595.18	ENSG00000187595	ZNF385C	103.977	-2.37573	0.246861	-9.62378	6.35e-22	1.24e-20	-21.1975	Down
ENSG00000159164.10	ENSG00000159164	SV2A	1123.48	-1.09421	0.113722	-9.6218	6.47e-22	1.26e-20	-21.1892	Down
ENSG00000092850.12	ENSG00000092850	TEKT2	103.347	-1.80997	0.188152	-9.61972	6.6e-22	1.29e-20	-21.1804	Down
ENSG00000165124.19	ENSG00000165124	SVEP1	2538.64	-2.25642	0.23487	-9.60711	7.46e-22	1.45e-20	-21.1272	Down
ENSG00000164109.14	ENSG00000164109	MAD2L1	962.842	-1.81993	0.189526	-9.60258	7.8e-22	1.51e-20	-21.1081	Down
ENSG00000165698.16	ENSG00000165698	SPACA9	122.457	-2.41151	0.251172	-9.60103	7.92e-22	1.53e-20	-21.1015	Down
ENSG00000249395.4	ENSG00000249395	CASC9	124.614	-1.88404	0.196385	-9.5936	8.51e-22	1.64e-20	-21.0703	Down
ENSG00000117632.23	ENSG00000117632	STMN1	6418.12	-1.43434	0.149592	-9.58836	8.95e-22	1.73e-20	-21.0482	Down
ENSG00000124496.13	ENSG00000124496	TRERF1	489.361	-1.28058	0.133564	-9.58781	9e-22	1.73e-20	-21.0459	Down
ENSG00000214140.11	ENSG00000214140	PRCD	87.0127	-2.20814	0.230359	-9.58564	9.19e-22	1.77e-20	-21.0368	Down
ENSG00000072135.13	ENSG00000072135	PTPN18	451.883	-1.58203	0.165292	-9.57108	1.06e-21	2.03e-20	-20.9755	Down
ENSG00000134864.11	ENSG00000134864	GGACT	87.8456	-2.4956	0.260945	-9.56371	1.14e-21	2.18e-20	-20.9446	Down
ENSG00000051341.15	ENSG00000051341	POLQ	297.378	-1.84501	0.193019	-9.55872	1.19e-21	2.28e-20	-20.9236	Down
ENSG00000218510.9	ENSG00000218510	LINC00339	187.476	-1.18121	0.123725	-9.54705	1.33e-21	2.55e-20	-20.8747	Down
ENSG00000158169.14	ENSG00000158169	FANCC	474.685	-1.05328	0.110422	-9.53873	1.45e-21	2.75e-20	-20.8399	Down
ENSG00000164306.11	ENSG00000164306	PRIMPOL	241.903	-1.47873	0.155045	-9.53747	1.46e-21	2.78e-20	-20.8346	Down
ENSG00000164087.8	ENSG00000164087	POC1A	342.037	-1.5932	0.167098	-9.5345	1.51e-21	2.86e-20	-20.8222	Down
ENSG00000276644.5	ENSG00000276644	DACH1	340.812	-2.54068	0.266556	-9.53151	1.55e-21	2.94e-20	-20.8096	Down
ENSG00000105290.13	ENSG00000105290	APLP1	1700.55	-1.34913	0.141667	-9.52325	1.68e-21	3.18e-20	-20.7751	Down
ENSG00000237489.5	ENSG00000237489	C10orf143	25.6216	-3.5173	0.369352	-9.5229	1.68e-21	3.19e-20	-20.7736	Down
ENSG00000261455.1	ENSG00000261455	LINC01003	65.2977	-1.89142	0.198713	-9.51836	1.76e-21	3.32e-20	-20.7547	Down
ENSG00000137038.8	ENSG00000137038	DMAC1	747.137	-1.95755	0.205864	-9.50894	1.93e-21	3.61e-20	-20.7153	Down
ENSG00000183077.16	ENSG00000183077	AFMID	679.874	-1.28448	0.135081	-9.50895	1.93e-21	3.61e-20	-20.7154	Down
ENSG00000128923.11	ENSG00000128923	MINDY2	880.401	-1.4094	0.148235	-9.5079	1.95e-21	3.65e-20	-20.711	Down
ENSG00000164985.15	ENSG00000164985	PSIP1	3138.59	-1.22601	0.129105	-9.49625	2.18e-21	4.07e-20	-20.6624	Down
ENSG00000188493.15	ENSG00000188493	ACTMAP	498.533	-1.0701	0.112743	-9.49154	2.28e-21	4.25e-20	-20.6427	Down
ENSG00000117054.15	ENSG00000117054	ACADM	1276.42	-1.12298	0.118544	-9.47307	2.72e-21	5.07e-20	-20.5658	Down
ENSG00000099260.12	ENSG00000099260	PALMD	74.9053	-1.86793	0.197305	-9.46719	2.87e-21	5.36e-20	-20.5414	Down
ENSG00000057593.14	ENSG00000057593	F7	172.283	-2.69886	0.285693	-9.44673	3.5e-21	6.48e-20	-20.4564	Down
ENSG00000181234.10	ENSG00000181234	TMEM132C	62.9341	-3.44289	0.364564	-9.44384	3.59e-21	6.66e-20	-20.4445	Down
ENSG00000123560.14	ENSG00000123560	PLP1	225.545	-2.92857	0.310187	-9.44129	3.68e-21	6.81e-20	-20.4339	Down
ENSG00000145604.17	ENSG00000145604	SKP2	1730.03	-1.99112	0.211126	-9.43093	4.06e-21	7.49e-20	-20.391	Down
ENSG00000152910.19	ENSG00000152910	CNTNAP4	123.003	-5.0115	0.531551	-9.42807	4.18e-21	7.69e-20	-20.3791	Down
ENSG00000122420.10	ENSG00000122420	PTGFR	74.6344	-2.37055	0.25151	-9.42526	4.29e-21	7.89e-20	-20.3675	Down
ENSG00000178700.9	ENSG00000178700	DHFR2	159.713	-1.72192	0.182827	-9.4183	4.58e-21	8.42e-20	-20.3387	Down
ENSG00000091972.18	ENSG00000091972	CD200	235.441	-2.0342	0.215997	-9.41775	4.61e-21	8.46e-20	-20.3364	Down
ENSG00000054654.20	ENSG00000054654	SYNE2	2754.35	-1.2161	0.129149	-9.41619	4.68e-21	8.58e-20	-20.33	Down
ENSG00000134258.18	ENSG00000134258	VTCN1	456.424	-2.68949	0.285632	-9.41592	4.69e-21	8.59e-20	-20.3289	Down
ENSG00000258498.10	ENSG00000258498	DIO3OS	467.007	-3.13255	0.332845	-9.41144	4.89e-21	8.96e-20	-20.3104	Down
ENSG00000138380.18	ENSG00000138380	CARF	190.573	-2.45871	0.261642	-9.3972	5.6e-21	1.02e-19	-20.2515	Down
ENSG00000196782.13	ENSG00000196782	MAML3	855.011	-1.1302	0.120353	-9.39072	5.96e-21	1.09e-19	-20.2248	Down
ENSG00000149311.20	ENSG00000149311	ATM	1240.34	-1.23721	0.131964	-9.37538	6.89e-21	1.25e-19	-20.1616	Down
ENSG00000074935.14	ENSG00000074935	TUBE1	256.621	-1.23589	0.131951	-9.36625	7.52e-21	1.36e-19	-20.1241	Down
ENSG00000112280.18	ENSG00000112280	COL9A1	442.079	-2.86573	0.30601	-9.36482	7.62e-21	1.38e-19	-20.1182	Down
ENSG00000204228.4	ENSG00000204228	HSD17B8	132.578	-1.99366	0.212992	-9.36027	7.95e-21	1.44e-19	-20.0994	Down
ENSG00000107831.14	ENSG00000107831	FGF8	134.476	-3.23192	0.34611	-9.33786	9.83e-21	1.77e-19	-20.0074	Down
ENSG00000104537.17	ENSG00000104537	ANXA13	44.3649	-4.11571	0.440992	-9.33285	1.03e-20	1.85e-19	-19.9869	Down
ENSG00000167371.21	ENSG00000167371	PRRT2	691.122	-3.317	0.355401	-9.33313	1.03e-20	1.85e-19	-19.9881	Down
ENSG00000261188.3	ENSG00000261188	TFIP11-DT	112.725	-1.4547	0.156037	-9.32275	1.13e-20	2.03e-19	-19.9455	Down
ENSG00000182700.5	ENSG00000182700	IGIP	93.6613	-2.20126	0.236291	-9.31591	1.21e-20	2.16e-19	-19.9175	Down
ENSG00000184661.14	ENSG00000184661	CDCA2	581.758	-1.22736	0.131824	-9.31059	1.27e-20	2.27e-19	-19.8958	Down
ENSG00000138083.5	ENSG00000138083	SIX3	924.087	-3.24353	0.34859	-9.30472	1.34e-20	2.4e-19	-19.8718	Down
ENSG00000133106.15	ENSG00000133106	EPSTI1	728.803	-1.64175	0.176525	-9.30041	1.4e-20	2.49e-19	-19.8542	Down
ENSG00000146670.10	ENSG00000146670	CDCA5	695.786	-1.43815	0.154639	-9.30002	1.4e-20	2.5e-19	-19.8526	Down
ENSG00000123453.19	ENSG00000123453	SARDH	367.306	-1.13492	0.122064	-9.29775	1.43e-20	2.55e-19	-19.8433	Down
ENSG00000280789.2	ENSG00000280789	PAGR1	1078.66	-1.388	0.149358	-9.29312	1.5e-20	2.66e-19	-19.8244	Down
ENSG00000129007.16	ENSG00000129007	CALML4	275.034	-1.54212	0.166012	-9.28922	1.55e-20	2.75e-19	-19.8085	Down
ENSG00000187244.12	ENSG00000187244	BCAM	6905.94	-1.1106	0.119554	-9.28953	1.55e-20	2.75e-19	-19.8097	Down
ENSG00000170099.6	ENSG00000170099	SERPINA6	321.174	-4.16227	0.448241	-9.28579	1.61e-20	2.84e-19	-19.7945	Down
ENSG00000007968.7	ENSG00000007968	E2F2	140.121	-1.84973	0.199224	-9.2847	1.62e-20	2.87e-19	-19.79	Down
ENSG00000176974.21	ENSG00000176974	SHMT1	638.343	-1.19644	0.128894	-9.28231	1.66e-20	2.93e-19	-19.7803	Down
ENSG00000225791.7	ENSG00000225791	TRAM2-AS1	148.96	-1.57662	0.169865	-9.28159	1.67e-20	2.95e-19	-19.7774	Down
ENSG00000100033.17	ENSG00000100033	PRODH	402.077	-2.20754	0.23793	-9.27811	1.73e-20	3.04e-19	-19.7632	Down
ENSG00000183036.11	ENSG00000183036	PCP4	30.8058	-3.82076	0.412455	-9.26346	1.98e-20	3.47e-19	-19.7035	Down
ENSG00000141756.20	ENSG00000141756	FKBP10	11483.3	-1.34428	0.145126	-9.26285	1.99e-20	3.49e-19	-19.701	Down
ENSG00000101447.15	ENSG00000101447	FAM83D	429.594	-1.59684	0.172428	-9.26087	2.03e-20	3.55e-19	-19.693	Down
ENSG00000168874.13	ENSG00000168874	ATOH8	85.0054	-1.85297	0.200198	-9.25566	2.13e-20	3.73e-19	-19.6718	Down
ENSG00000171298.14	ENSG00000171298	GAA	1588.51	-1.30496	0.140994	-9.25544	2.13e-20	3.73e-19	-19.6709	Down
ENSG00000164764.11	ENSG00000164764	SBSPON	264.109	-1.8833	0.203508	-9.25418	2.16e-20	3.77e-19	-19.6658	Down
ENSG00000198919.13	ENSG00000198919	DZIP3	1110.58	-1.03593	0.112076	-9.24314	2.39e-20	4.17e-19	-19.6209	Down
ENSG00000163689.21	ENSG00000163689	CFAP20DC	121.255	-1.78575	0.193222	-9.24194	2.42e-20	4.21e-19	-19.6161	Down
ENSG00000146555.20	ENSG00000146555	SDK1	1070.15	-1.12871	0.12226	-9.23202	2.66e-20	4.6e-19	-19.5758	Down
ENSG00000153993.14	ENSG00000153993	SEMA3D	773.025	-1.96313	0.212656	-9.2315	2.67e-20	4.62e-19	-19.5737	Down
ENSG00000132199.20	ENSG00000132199	ENOSF1	585.068	-2.17063	0.235139	-9.23123	2.68e-20	4.63e-19	-19.5726	Down
ENSG00000134184.13	ENSG00000134184	GSTM1	489.569	-1.06376	0.115245	-9.23047	2.69e-20	4.66e-19	-19.5695	Down
ENSG00000124749.18	ENSG00000124749	COL21A1	1015.57	-3.02257	0.327486	-9.22962	2.72e-20	4.69e-19	-19.5661	Down
ENSG00000144619.15	ENSG00000144619	CNTN4	904.404	-1.53563	0.166464	-9.22503	2.83e-20	4.89e-19	-19.5475	Down
ENSG00000236384.7	ENSG00000236384	LINC00479	51.734	-3.21993	0.349118	-9.22305	2.89e-20	4.97e-19	-19.5395	Down
ENSG00000185070.12	ENSG00000185070	FLRT2	3623.57	-1.18715	0.128745	-9.22096	2.94e-20	5.07e-19	-19.531	Down
ENSG00000205309.14	ENSG00000205309	NT5M	88.7372	-1.80358	0.195659	-9.21798	3.03e-20	5.21e-19	-19.5189	Down
ENSG00000174586.11	ENSG00000174586	ZNF497	73.5631	-2.57638	0.279636	-9.21333	3.16e-20	5.43e-19	-19.5001	Down
ENSG00000161395.14	ENSG00000161395	PGAP3	645.692	-1.41093	0.153172	-9.21142	3.22e-20	5.53e-19	-19.4924	Down
ENSG00000140543.15	ENSG00000140543	DET1	141.669	-1.6381	0.177931	-9.20641	3.37e-20	5.79e-19	-19.4721	Down
ENSG00000223764.2	ENSG00000223764	LINC02593	285.989	-3.36435	0.365462	-9.20573	3.39e-20	5.82e-19	-19.4694	Down
ENSG00000020181.18	ENSG00000020181	ADGRA2	3257.36	-2.07677	0.225612	-9.20504	3.42e-20	5.85e-19	-19.4665	Down
ENSG00000256806.6	ENSG00000256806	C17orf100	97.865	-1.52754	0.166118	-9.19549	3.73e-20	6.39e-19	-19.428	Down
ENSG00000259768.8	ENSG00000259768	ZFHX3-AS1	124.45	-2.00259	0.21798	-9.18703	4.04e-20	6.9e-19	-19.3938	Down
ENSG00000134057.15	ENSG00000134057	CCNB1	2119.66	-1.24915	0.136059	-9.18091	4.27e-20	7.28e-19	-19.3691	Down
ENSG00000064309.16	ENSG00000064309	CDON	1355.79	-1.69904	0.185199	-9.17411	4.55e-20	7.75e-19	-19.3417	Down
ENSG00000113810.16	ENSG00000113810	SMC4	3001.98	-1.41587	0.154344	-9.17348	4.58e-20	7.78e-19	-19.3392	Down
ENSG00000280165.2	ENSG00000280165	PCDH20	176.532	-1.99099	0.217158	-9.16839	4.8e-20	8.15e-19	-19.3186	Down
ENSG00000165376.12	ENSG00000165376	CLDN2	152.62	-3.27227	0.356925	-9.16794	4.82e-20	8.18e-19	-19.3168	Down
ENSG00000173406.16	ENSG00000173406	DAB1	278.116	-1.59728	0.17431	-9.16344	5.03e-20	8.51e-19	-19.2987	Down
ENSG00000165966.16	ENSG00000165966	PDZRN4	189.123	-3.05475	0.33347	-9.16049	5.17e-20	8.74e-19	-19.2868	Down
ENSG00000198826.11	ENSG00000198826	ARHGAP11A	1036.24	-1.84363	0.201289	-9.15911	5.23e-20	8.85e-19	-19.2813	Down
ENSG00000060656.20	ENSG00000060656	PTPRU	2209.33	-1.12732	0.123112	-9.15682	5.35e-20	9.02e-19	-19.272	Down
ENSG00000198924.8	ENSG00000198924	DCLRE1A	293.129	-1.41218	0.154517	-9.13933	6.28e-20	1.05e-18	-19.2018	Down
ENSG00000221944.9	ENSG00000221944	TIGD1	212.586	-1.0563	0.115598	-9.13764	6.38e-20	1.07e-18	-19.195	Down
ENSG00000164684.13	ENSG00000164684	ZNF704	1078.03	-1.15299	0.1262	-9.13621	6.47e-20	1.08e-18	-19.1892	Down
ENSG00000172794.20	ENSG00000172794	RAB37	310.851	-2.19325	0.240095	-9.13491	6.55e-20	1.1e-18	-19.184	Down
ENSG00000138759.20	ENSG00000138759	FRAS1	4159.87	-1.77222	0.19416	-9.12764	7e-20	1.17e-18	-19.1548	Down
ENSG00000245694.12	ENSG00000245694	CRNDE	833.963	-1.47593	0.161821	-9.12074	7.46e-20	1.24e-18	-19.1272	Down
ENSG00000136111.14	ENSG00000136111	TBC1D4	816.392	-1.25623	0.13777	-9.11836	7.63e-20	1.27e-18	-19.1177	Down
ENSG00000247095.5	ENSG00000247095	MIR210HG	507.363	-2.12762	0.233637	-9.10654	8.51e-20	1.41e-18	-19.0703	Down
ENSG00000148057.16	ENSG00000148057	IDNK	46.1658	-2.36185	0.259741	-9.09309	9.63e-20	1.59e-18	-19.0165	Down
ENSG00000159713.11	ENSG00000159713	TPPP3	82.4614	-2.19758	0.241683	-9.09281	9.65e-20	1.6e-18	-19.0154	Down
ENSG00000175395.16	ENSG00000175395	ZNF25	122.315	-1.4853	0.163354	-9.09254	9.68e-20	1.6e-18	-19.0143	Down
ENSG00000159208.16	ENSG00000159208	CIART	176.215	-1.19583	0.131571	-9.08887	1e-19	1.65e-18	-18.9997	Down
ENSG00000160963.14	ENSG00000160963	COL26A1	1524.23	-1.79914	0.197993	-9.08691	1.02e-19	1.68e-18	-18.9918	Down
ENSG00000247271.9	ENSG00000247271	ZBED5-AS1	90.4357	-1.67109	0.18401	-9.08152	1.07e-19	1.76e-18	-18.9703	Down
ENSG00000128567.17	ENSG00000128567	PODXL	7911.15	-1.82221	0.200699	-9.07933	1.09e-19	1.8e-18	-18.9616	Down
ENSG00000174992.8	ENSG00000174992	ZG16	83.5677	-3.99092	0.439623	-9.07805	1.11e-19	1.82e-18	-18.9565	Down
ENSG00000114200.10	ENSG00000114200	BCHE	177.265	-2.15247	0.237268	-9.07189	1.17e-19	1.92e-18	-18.9319	Down
ENSG00000255152.8	ENSG00000255152	MSH5-SAPCD1	91.0678	-3.40499	0.375419	-9.06985	1.19e-19	1.96e-18	-18.9238	Down
ENSG00000137135.18	ENSG00000137135	ARHGEF39	207.569	-2.28981	0.252571	-9.06601	1.23e-19	2.02e-18	-18.9085	Down
ENSG00000250799.11	ENSG00000250799	PRODH2	148.248	-5.35429	0.590988	-9.0599	1.31e-19	2.13e-18	-18.8841	Down
ENSG00000114166.8	ENSG00000114166	KAT2B	277.369	-1.73132	0.191094	-9.06005	1.3e-19	2.13e-18	-18.8847	Down
ENSG00000152154.12	ENSG00000152154	TMEM178A	288.083	-2.03693	0.224857	-9.05878	1.32e-19	2.15e-18	-18.8797	Down
ENSG00000166262.16	ENSG00000166262	FAM227B	97.7025	-1.52463	0.168312	-9.05832	1.32e-19	2.16e-18	-18.8779	Down
ENSG00000164434.12	ENSG00000164434	FABP7	125.391	-4.49664	0.496706	-9.05291	1.39e-19	2.26e-18	-18.8563	Down
ENSG00000213015.9	ENSG00000213015	ZNF580	599.397	-1.33273	0.147295	-9.04805	1.46e-19	2.36e-18	-18.837	Down
ENSG00000108187.16	ENSG00000108187	PBLD	178.5	-2.47973	0.274092	-9.04707	1.47e-19	2.38e-18	-18.8331	Down
ENSG00000131153.9	ENSG00000131153	GINS2	441.99	-1.67498	0.185252	-9.04165	1.54e-19	2.5e-18	-18.8116	Down
ENSG00000112902.12	ENSG00000112902	SEMA5A	2381.76	-1.55655	0.17236	-9.03082	1.7e-19	2.76e-18	-18.7686	Down
ENSG00000137726.17	ENSG00000137726	FXYD6	2694.95	-1.21734	0.134817	-9.02954	1.72e-19	2.79e-18	-18.7635	Down
ENSG00000164039.15	ENSG00000164039	BDH2	1231.11	-1.04514	0.115806	-9.02498	1.8e-19	2.9e-18	-18.7454	Down
ENSG00000188690.15	ENSG00000188690	UROS	834.595	-1.30574	0.144783	-9.01858	1.91e-19	3.07e-18	-18.72	Down
ENSG00000156687.11	ENSG00000156687	UNC5D	396.846	-1.55366	0.172403	-9.01183	2.03e-19	3.27e-18	-18.6933	Down
ENSG00000126231.15	ENSG00000126231	PROZ	78.8823	-3.22658	0.358057	-9.01134	2.04e-19	3.28e-18	-18.6913	Down
ENSG00000082146.13	ENSG00000082146	STRADB	1069.95	-1.01722	0.11292	-9.00833	2.09e-19	3.36e-18	-18.6794	Down
ENSG00000187569.3	ENSG00000187569	DPPA3	38.6701	-3.11107	0.345399	-9.00718	2.11e-19	3.4e-18	-18.6749	Down
ENSG00000143842.15	ENSG00000143842	SOX13	1186.41	-1.39605	0.154999	-9.00681	2.12e-19	3.41e-18	-18.6734	Down
ENSG00000146285.15	ENSG00000146285	SCML4	70.2693	-5.63103	0.625223	-9.00644	2.13e-19	3.42e-18	-18.6719	Down
ENSG00000113492.14	ENSG00000113492	AGXT2	113.437	-3.9219	0.435624	-9.00296	2.2e-19	3.52e-18	-18.6581	Down
ENSG00000161888.12	ENSG00000161888	SPC24	392.312	-2.22977	0.247685	-9.00244	2.21e-19	3.54e-18	-18.6561	Down
ENSG00000099622.14	ENSG00000099622	CIRBP	7955.62	-1.2688	0.140977	-9.00007	2.26e-19	3.61e-18	-18.6467	Down
ENSG00000138180.16	ENSG00000138180	CEP55	409.695	-1.58711	0.17642	-8.9962	2.34e-19	3.73e-18	-18.6314	Down
ENSG00000101412.13	ENSG00000101412	E2F1	437.941	-1.10799	0.123159	-8.99641	2.33e-19	3.73e-18	-18.6322	Down
ENSG00000244041.7	ENSG00000244041	LINC01011	45.3908	-2.10931	0.234492	-8.99522	2.36e-19	3.76e-18	-18.6275	Down
ENSG00000177917.12	ENSG00000177917	ARL6IP6	626.716	-1.38764	0.154317	-8.9921	2.43e-19	3.87e-18	-18.6152	Down
ENSG00000117834.13	ENSG00000117834	SLC5A9	129.166	-4.82046	0.536389	-8.98687	2.54e-19	4.04e-18	-18.5945	Down
ENSG00000160188.10	ENSG00000160188	RSPH1	26.634	-2.77756	0.309085	-8.98642	2.55e-19	4.06e-18	-18.5927	Down
ENSG00000130822.16	ENSG00000130822	PNCK	442.269	-2.1401	0.238305	-8.98053	2.69e-19	4.28e-18	-18.5695	Down
ENSG00000145808.10	ENSG00000145808	ADAMTS19	640.743	-1.68858	0.188086	-8.97768	2.77e-19	4.39e-18	-18.5582	Down
ENSG00000173114.13	ENSG00000173114	LRRN3	354.406	-2.98993	0.333261	-8.97174	2.92e-19	4.63e-18	-18.5348	Down
ENSG00000114735.10	ENSG00000114735	HEMK1	821.542	-1.18244	0.131844	-8.96847	3.01e-19	4.77e-18	-18.5219	Down
ENSG00000173085.15	ENSG00000173085	COQ2	188.906	-1.58058	0.176532	-8.95352	3.44e-19	5.44e-18	-18.463	Down
ENSG00000106804.10	ENSG00000106804	C5	850.575	-1.55156	0.173328	-8.95156	3.51e-19	5.53e-18	-18.4553	Down
ENSG00000171766.17	ENSG00000171766	GATM	1207.81	-3.01847	0.337617	-8.9405	3.87e-19	6.1e-18	-18.4118	Down
ENSG00000253661.3	ENSG00000253661	ZFHX4-AS1	35.6685	-3.39347	0.379672	-8.93791	3.97e-19	6.22e-18	-18.4016	Down
ENSG00000203760.9	ENSG00000203760	CENPW	393.88	-1.70972	0.191424	-8.9316	4.2e-19	6.59e-18	-18.3769	Down
ENSG00000164161.10	ENSG00000164161	HHIP	483.19	-1.90831	0.213875	-8.92256	4.56e-19	7.13e-18	-18.3414	Down
ENSG00000197763.20	ENSG00000197763	TXNRD3	291.688	-1.20981	0.135679	-8.91666	4.81e-19	7.51e-18	-18.3183	Down
ENSG00000196338.15	ENSG00000196338	NLGN3	175.387	-1.87194	0.210223	-8.90454	5.36e-19	8.35e-18	-18.2708	Down
ENSG00000151725.12	ENSG00000151725	CENPU	515.969	-1.69984	0.191046	-8.89752	5.71e-19	8.88e-18	-18.2433	Down
ENSG00000138002.16	ENSG00000138002	IFT172	609.562	-1.96122	0.220479	-8.89525	5.83e-19	9.05e-18	-18.2344	Down
ENSG00000156650.14	ENSG00000156650	KAT6B	708.659	-1.09655	0.123281	-8.8947	5.86e-19	9.08e-18	-18.2323	Down
ENSG00000185483.13	ENSG00000185483	ROR1	858.944	-1.31407	0.147771	-8.89256	5.97e-19	9.25e-18	-18.2239	Down
ENSG00000163521.16	ENSG00000163521	GLB1L	132.368	-1.56399	0.175894	-8.89165	6.02e-19	9.32e-18	-18.2203	Down
ENSG00000146918.20	ENSG00000146918	NCAPG2	1008.79	-1.5119	0.170133	-8.88656	6.3e-19	9.74e-18	-18.2004	Down
ENSG00000052850.8	ENSG00000052850	ALX4	60.884	-2.42628	0.273284	-8.87825	6.79e-19	1.05e-17	-18.168	Down
ENSG00000166148.4	ENSG00000166148	AVPR1A	147.746	-3.63008	0.409288	-8.86925	7.36e-19	1.13e-17	-18.1329	Down
ENSG00000143224.18	ENSG00000143224	PPOX	491.754	-1.36139	0.153519	-8.86789	7.45e-19	1.14e-17	-18.1276	Down
ENSG00000119403.15	ENSG00000119403	PHF19	628.392	-1.05763	0.119282	-8.86658	7.54e-19	1.16e-17	-18.1225	Down
ENSG00000138080.14	ENSG00000138080	EMILIN1	2413.19	-1.75654	0.198253	-8.86011	7.99e-19	1.22e-17	-18.0973	Down
ENSG00000189056.15	ENSG00000189056	RELN	2445.89	-1.86087	0.210041	-8.85956	8.03e-19	1.23e-17	-18.0951	Down
ENSG00000140688.18	ENSG00000140688	RUSF1	2178.72	-1.10479	0.124719	-8.8582	8.13e-19	1.24e-17	-18.0898	Down
ENSG00000148942.15	ENSG00000148942	SLC5A12	1139.63	-2.69498	0.304359	-8.8546	8.4e-19	1.28e-17	-18.0758	Down
ENSG00000108984.16	ENSG00000108984	MAP2K6	545.194	-1.93234	0.218311	-8.85131	8.65e-19	1.32e-17	-18.063	Down
ENSG00000170373.9	ENSG00000170373	CST1	910.39	-2.66012	0.300799	-8.8435	9.28e-19	1.41e-17	-18.0326	Down
ENSG00000005102.14	ENSG00000005102	MEOX1	129.72	-2.42934	0.274755	-8.84186	9.41e-19	1.43e-17	-18.0262	Down
ENSG00000010610.10	ENSG00000010610	CD4	212.728	-2.62731	0.297201	-8.84019	9.56e-19	1.45e-17	-18.0198	Down
ENSG00000189339.12	ENSG00000189339	SLC35E2B	3319.55	-1.04039	0.1178	-8.8319	1.03e-18	1.56e-17	-17.9875	Down
ENSG00000155363.19	ENSG00000155363	MOV10	2085.14	-1.15532	0.130821	-8.83129	1.03e-18	1.57e-17	-17.9851	Down
ENSG00000163918.12	ENSG00000163918	RFC4	699.904	-1.03272	0.11702	-8.82511	1.09e-18	1.65e-17	-17.9612	Down
ENSG00000138172.11	ENSG00000138172	CALHM2	156.397	-1.33941	0.151831	-8.82173	1.13e-18	1.7e-17	-17.9481	Down
ENSG00000147130.14	ENSG00000147130	ZMYM3	2878.82	-1.26477	0.143399	-8.81993	1.15e-18	1.73e-17	-17.9411	Down
ENSG00000166165.14	ENSG00000166165	CKB	11863.8	-2.4237	0.274868	-8.81769	1.17e-18	1.76e-17	-17.9324	Down
ENSG00000010932.17	ENSG00000010932	FMO1	417.01	-3.49684	0.396635	-8.81627	1.18e-18	1.78e-17	-17.9269	Down
ENSG00000198554.12	ENSG00000198554	WDHD1	868.307	-1.43533	0.162868	-8.81282	1.22e-18	1.84e-17	-17.9135	Down
ENSG00000253304.2	ENSG00000253304	TMEM200B	692.721	-1.33066	0.151108	-8.80602	1.3e-18	1.95e-17	-17.8872	Down
ENSG00000237765.8	ENSG00000237765	FAM200B	462.588	-1.00991	0.114801	-8.79703	1.4e-18	2.1e-17	-17.8524	Down
ENSG00000112218.9	ENSG00000112218	GPR63	134.61	-1.55611	0.177091	-8.78709	1.53e-18	2.29e-17	-17.8139	Down
ENSG00000134917.10	ENSG00000134917	ADAMTS8	129.539	-3.40435	0.387779	-8.77911	1.65e-18	2.45e-17	-17.7831	Down
ENSG00000115474.7	ENSG00000115474	KCNJ13	57.8945	-3.77155	0.429993	-8.7712	1.77e-18	2.62e-17	-17.7526	Down
ENSG00000125457.15	ENSG00000125457	MIF4GD	230.249	-1.49638	0.170672	-8.76756	1.83e-18	2.71e-17	-17.7385	Down
ENSG00000164056.11	ENSG00000164056	SPRY1	554.798	-1.54641	0.176616	-8.75577	2.03e-18	2.99e-17	-17.6931	Down
ENSG00000149972.12	ENSG00000149972	CNTN5	158.149	-2.13435	0.243905	-8.75073	2.12e-18	3.12e-17	-17.6737	Down
ENSG00000125848.10	ENSG00000125848	FLRT3	2623.38	-1.20962	0.138326	-8.74467	2.24e-18	3.28e-17	-17.6504	Down
ENSG00000166825.15	ENSG00000166825	ANPEP	3254.31	-2.68585	0.307752	-8.72733	2.61e-18	3.81e-17	-17.5838	Down
ENSG00000225792.3	ENSG00000225792	SNX10-AS1	28.489	-4.39577	0.503775	-8.72565	2.65e-18	3.87e-17	-17.5773	Down
ENSG00000121104.8	ENSG00000121104	FAM117A	393.542	-1.05835	0.121431	-8.7156	2.89e-18	4.21e-17	-17.5388	Down
ENSG00000165480.16	ENSG00000165480	SKA3	235.838	-2.18659	0.25104	-8.71011	3.04e-18	4.42e-17	-17.5177	Down
ENSG00000196220.17	ENSG00000196220	SRGAP3	355.902	-1.96892	0.226081	-8.70891	3.07e-18	4.46e-17	-17.5131	Down
ENSG00000115507.10	ENSG00000115507	OTX1	393.546	-1.80588	0.207424	-8.70623	3.14e-18	4.57e-17	-17.5029	Down
ENSG00000153885.15	ENSG00000153885	KCTD15	1153.11	-1.21493	0.139571	-8.70473	3.18e-18	4.62e-17	-17.4971	Down
ENSG00000197748.13	ENSG00000197748	CFAP43	38.0123	-2.61081	0.299935	-8.70459	3.19e-18	4.63e-17	-17.4966	Down
ENSG00000127084.19	ENSG00000127084	FGD3	105.673	-2.07985	0.239011	-8.7019	3.26e-18	4.73e-17	-17.4863	Down
ENSG00000167523.15	ENSG00000167523	SPATA33	217.054	-1.14021	0.131323	-8.68251	3.87e-18	5.58e-17	-17.4121	Down
ENSG00000136010.14	ENSG00000136010	ALDH1L2	383.334	-3.16872	0.364964	-8.68229	3.88e-18	5.59e-17	-17.4113	Down
ENSG00000272686.1	ENSG00000272686	WASL-DT	115.583	-1.2952	0.149198	-8.68104	3.92e-18	5.65e-17	-17.4065	Down
ENSG00000046647.14	ENSG00000046647	GEMIN8	416.759	-1.05365	0.121384	-8.68031	3.95e-18	5.68e-17	-17.4037	Down
ENSG00000204278.14	ENSG00000204278	TMEM235	59.6747	-3.91594	0.451326	-8.67654	4.08e-18	5.86e-17	-17.3894	Down
ENSG00000110375.3	ENSG00000110375	UPK2	36.0011	-3.66979	0.422967	-8.6763	4.09e-18	5.87e-17	-17.3884	Down
ENSG00000138030.14	ENSG00000138030	KHK	81.4968	-2.04152	0.235447	-8.67084	4.29e-18	6.15e-17	-17.3676	Down
ENSG00000196730.13	ENSG00000196730	DAPK1	2178.68	-1.44343	0.166531	-8.66762	4.41e-18	6.32e-17	-17.3553	Down
ENSG00000188783.6	ENSG00000188783	PRELP	131.818	-3.30919	0.382237	-8.65745	4.82e-18	6.9e-17	-17.3165	Down
ENSG00000163923.10	ENSG00000163923	RPL39L	297.873	-1.4271	0.164859	-8.65648	4.87e-18	6.95e-17	-17.3129	Down
ENSG00000140839.13	ENSG00000140839	CLEC18B	104.378	-2.41026	0.278483	-8.65496	4.93e-18	7.04e-17	-17.3071	Down
ENSG00000104147.9	ENSG00000104147	OIP5	144.35	-2.09782	0.242486	-8.65131	5.09e-18	7.26e-17	-17.2932	Down
ENSG00000112394.18	ENSG00000112394	SLC16A10	194.828	-2.69949	0.312375	-8.64182	5.53e-18	7.88e-17	-17.2571	Down
ENSG00000048740.19	ENSG00000048740	CELF2	1315.14	-1.03432	0.119805	-8.63336	5.96e-18	8.47e-17	-17.2249	Down
ENSG00000186280.7	ENSG00000186280	KDM4D	56.4442	-1.52684	0.177257	-8.61373	7.07e-18	1e-16	-17.1504	Down
ENSG00000100373.10	ENSG00000100373	UPK3A	190.458	-3.82675	0.444315	-8.6127	7.14e-18	1.01e-16	-17.1466	Down
ENSG00000242265.6	ENSG00000242265	PEG10	12987.5	-1.12326	0.130479	-8.60871	7.39e-18	1.04e-16	-17.1314	Down
ENSG00000186897.5	ENSG00000186897	C1QL4	17.6904	-2.8009	0.325377	-8.60818	7.42e-18	1.05e-16	-17.1294	Down
ENSG00000123473.17	ENSG00000123473	STIL	410.865	-1.23197	0.143141	-8.60667	7.52e-18	1.06e-16	-17.1237	Down
ENSG00000115392.13	ENSG00000115392	FANCL	616.891	-1.02486	0.11908	-8.60647	7.53e-18	1.06e-16	-17.123	Down
ENSG00000182095.15	ENSG00000182095	TNRC18	4013.87	-1.18148	0.13762	-8.58508	9.08e-18	1.28e-16	-17.0421	Down
ENSG00000227507.3	ENSG00000227507	LTB	67.3757	-3.07043	0.357717	-8.5834	9.21e-18	1.29e-16	-17.0357	Down
ENSG00000170891.11	ENSG00000170891	CYTL1	71.023	-2.51258	0.292788	-8.58157	9.36e-18	1.31e-16	-17.0288	Down
ENSG00000140876.11	ENSG00000140876	NUDT7	87.2576	-1.73842	0.202645	-8.57863	9.6e-18	1.35e-16	-17.0177	Down
ENSG00000180592.17	ENSG00000180592	SKIDA1	691.221	-1.90095	0.221628	-8.57719	9.72e-18	1.36e-16	-17.0123	Down
ENSG00000069702.11	ENSG00000069702	TGFBR3	2599.49	-2.13013	0.248474	-8.57284	1.01e-17	1.41e-16	-16.9958	Down
ENSG00000130829.18	ENSG00000130829	DUSP9	899.422	-2.20334	0.257033	-8.57222	1.02e-17	1.42e-16	-16.9935	Down
ENSG00000162591.17	ENSG00000162591	MEGF6	1930.42	-2.14612	0.250861	-8.55502	1.18e-17	1.64e-16	-16.9287	Down
ENSG00000152977.10	ENSG00000152977	ZIC1	140.897	-4.01412	0.469891	-8.54266	1.31e-17	1.83e-16	-16.8822	Down
ENSG00000118473.23	ENSG00000118473	SGIP1	246.322	-2.29769	0.26908	-8.53905	1.35e-17	1.88e-16	-16.8686	Down
ENSG00000145626.12	ENSG00000145626	UGT3A1	675.434	-2.85779	0.334845	-8.53466	1.41e-17	1.95e-16	-16.8521	Down
ENSG00000120156.22	ENSG00000120156	TEK	2154.36	-2.41901	0.283624	-8.52892	1.48e-17	2.05e-16	-16.8306	Down
ENSG00000174080.12	ENSG00000174080	CTSF	217.484	-1.20901	0.141756	-8.52885	1.48e-17	2.05e-16	-16.8303	Down
ENSG00000109255.11	ENSG00000109255	NMU	44.2466	-2.93575	0.344523	-8.52121	1.58e-17	2.18e-16	-16.8016	Down
ENSG00000168824.15	ENSG00000168824	NSG1	873.559	-1.65239	0.193953	-8.51954	1.6e-17	2.21e-16	-16.7954	Down
ENSG00000240583.14	ENSG00000240583	AQP1	9464.88	-2.13979	0.251313	-8.51443	1.67e-17	2.31e-16	-16.7762	Down
ENSG00000169314.15	ENSG00000169314	C22orf15	25.8352	-3.07469	0.361138	-8.51389	1.68e-17	2.32e-16	-16.7742	Down
ENSG00000139625.13	ENSG00000139625	MAP3K12	610.295	-1.80934	0.212578	-8.5114	1.72e-17	2.37e-16	-16.7649	Down
ENSG00000124491.16	ENSG00000124491	F13A1	55.6278	-4.30832	0.506241	-8.51041	1.73e-17	2.39e-16	-16.7612	Down
ENSG00000141570.11	ENSG00000141570	CBX8	239.904	-1.42686	0.167763	-8.5052	1.81e-17	2.49e-16	-16.7417	Down
ENSG00000075290.8	ENSG00000075290	WNT8B	29.6027	-5.50662	0.647531	-8.50402	1.83e-17	2.52e-16	-16.7372	Down
ENSG00000019991.18	ENSG00000019991	HGF	137.233	-3.68393	0.433215	-8.50369	1.84e-17	2.52e-16	-16.736	Down
ENSG00000205129.9	ENSG00000205129	C4orf47	32.7652	-3.22798	0.379647	-8.50259	1.85e-17	2.55e-16	-16.7319	Down
ENSG00000124006.15	ENSG00000124006	OBSL1	6791.03	-1.5013	0.176792	-8.49188	2.03e-17	2.79e-16	-16.6918	Down
ENSG00000137563.13	ENSG00000137563	GGH	1255.1	-1.3834	0.162935	-8.4905	2.06e-17	2.82e-16	-16.6866	Down
ENSG00000188505.5	ENSG00000188505	NCCRP1	168.64	-2.04734	0.241168	-8.48926	2.08e-17	2.85e-16	-16.682	Down
ENSG00000267296.2	ENSG00000267296	CEBPA-DT	114.583	-1.1667	0.13746	-8.48756	2.11e-17	2.89e-16	-16.6757	Down
ENSG00000187210.14	ENSG00000187210	GCNT1	1391.88	-1.57704	0.185903	-8.48317	2.19e-17	2.99e-16	-16.6593	Down
ENSG00000135437.10	ENSG00000135437	RDH5	128.828	-2.55905	0.30193	-8.47565	2.34e-17	3.19e-16	-16.6312	Down
ENSG00000139168.9	ENSG00000139168	ZCRB1	897.684	-1.03442	0.122357	-8.45406	2.81e-17	3.83e-16	-16.5508	Down
ENSG00000126217.22	ENSG00000126217	MCF2L	538.034	-1.55765	0.184328	-8.45044	2.9e-17	3.94e-16	-16.5373	Down
ENSG00000196275.16	ENSG00000196275	GTF2IRD2	174.491	-1.88803	0.223507	-8.44732	2.98e-17	4.04e-16	-16.5257	Down
ENSG00000167614.14	ENSG00000167614	TTYH1	356.385	-2.97658	0.352397	-8.44665	3e-17	4.06e-16	-16.5232	Down
ENSG00000006756.16	ENSG00000006756	ARSD	752.584	-1.00094	0.118522	-8.44522	3.03e-17	4.11e-16	-16.5179	Down
ENSG00000155760.3	ENSG00000155760	FZD7	2142.01	-1.38595	0.16418	-8.44165	3.13e-17	4.23e-16	-16.5046	Down
ENSG00000123243.15	ENSG00000123243	ITIH5	479.254	-1.24697	0.147753	-8.43956	3.19e-17	4.3e-16	-16.4968	Down
ENSG00000121851.13	ENSG00000121851	POLR3GL	431.322	-1.14963	0.136227	-8.43907	3.2e-17	4.32e-16	-16.495	Down
ENSG00000184194.6	ENSG00000184194	GPR173	346.458	-1.96115	0.232421	-8.43792	3.23e-17	4.36e-16	-16.4908	Down
ENSG00000184384.15	ENSG00000184384	MAML2	987.805	-1.08491	0.128619	-8.43505	3.31e-17	4.46e-16	-16.4801	Down
ENSG00000170264.13	ENSG00000170264	FAM161A	293.694	-1.27026	0.150798	-8.42359	3.65e-17	4.91e-16	-16.4376	Down
ENSG00000143412.10	ENSG00000143412	ANXA9	108.457	-2.40029	0.285173	-8.41697	3.86e-17	5.18e-16	-16.413	Down
ENSG00000139597.18	ENSG00000139597	N4BP2L1	139.918	-1.38259	0.16433	-8.41348	3.98e-17	5.34e-16	-16.4001	Down
ENSG00000223561.8	ENSG00000223561	LINC03007	23.6597	-4.1857	0.497744	-8.40935	4.12e-17	5.52e-16	-16.3848	Down
ENSG00000267106.9	ENSG00000267106	ZNF561-AS1	167.637	-1.62914	0.19375	-8.40845	4.15e-17	5.56e-16	-16.3815	Down
ENSG00000185920.19	ENSG00000185920	PTCH1	1028.79	-2.09253	0.248973	-8.40462	4.29e-17	5.74e-16	-16.3673	Down
ENSG00000168890.14	ENSG00000168890	TMEM150A	337.836	-1.17332	0.139703	-8.39868	4.52e-17	6.03e-16	-16.3453	Down
ENSG00000038427.16	ENSG00000038427	VCAN	15579.7	-1.43305	0.170659	-8.39716	4.57e-17	6.11e-16	-16.3397	Down
ENSG00000135045.7	ENSG00000135045	C9orf40	243.123	-1.38405	0.164893	-8.39365	4.71e-17	6.29e-16	-16.3267	Down
ENSG00000170439.8	ENSG00000170439	TMT1B	496.377	-3.21949	0.383775	-8.38902	4.9e-17	6.53e-16	-16.3096	Down
ENSG00000186871.7	ENSG00000186871	ERCC6L	176.757	-2.11512	0.252195	-8.38686	4.99e-17	6.65e-16	-16.3017	Down
ENSG00000263843.1	ENSG00000263843	MIF4GD-DT	50.7567	-1.85921	0.221686	-8.38669	5e-17	6.65e-16	-16.301	Down
ENSG00000186895.4	ENSG00000186895	FGF3	111.772	-4.08436	0.487378	-8.38028	5.28e-17	7.02e-16	-16.2773	Down
ENSG00000148053.18	ENSG00000148053	NTRK2	400.123	-1.31632	0.157152	-8.3761	5.47e-17	7.27e-16	-16.2619	Down
ENSG00000204175.6	ENSG00000204175	GPRIN2	1011.47	-1.80723	0.215769	-8.37575	5.49e-17	7.28e-16	-16.2607	Down
ENSG00000178568.16	ENSG00000178568	ERBB4	724.726	-2.41987	0.28953	-8.35791	6.38e-17	8.42e-16	-16.1949	Down
ENSG00000133056.14	ENSG00000133056	PIK3C2B	605.219	-1.06129	0.127003	-8.35645	6.46e-17	8.52e-16	-16.1895	Down
ENSG00000143344.16	ENSG00000143344	RGL1	910.031	-1.00834	0.120745	-8.35102	6.77e-17	8.9e-16	-16.1696	Down
ENSG00000165061.15	ENSG00000165061	ZMAT4	90.1081	-1.62557	0.194764	-8.34636	7.04e-17	9.26e-16	-16.1524	Down
ENSG00000159214.13	ENSG00000159214	CCDC24	281.361	-1.32029	0.158205	-8.34542	7.1e-17	9.33e-16	-16.149	Down
ENSG00000166548.17	ENSG00000166548	TK2	323.437	-1.54511	0.185342	-8.33655	7.65e-17	1e-15	-16.1164	Down
ENSG00000100577.19	ENSG00000100577	GSTZ1	527.364	-1.1313	0.135795	-8.33092	8.02e-17	1.05e-15	-16.0957	Down
ENSG00000198865.10	ENSG00000198865	CCDC152	132.77	-2.06666	0.248102	-8.32988	8.09e-17	1.06e-15	-16.0919	Down
ENSG00000064933.19	ENSG00000064933	PMS1	510.605	-1.02885	0.123529	-8.32882	8.17e-17	1.07e-15	-16.088	Down
ENSG00000130701.4	ENSG00000130701	RBBP8NL	99.7095	-2.06596	0.248221	-8.32306	8.57e-17	1.12e-15	-16.0669	Down
ENSG00000077943.8	ENSG00000077943	ITGA8	650.492	-1.77051	0.212712	-8.32354	8.54e-17	1.12e-15	-16.0687	Down
ENSG00000197568.15	ENSG00000197568	HHLA3	114.458	-1.35699	0.163046	-8.32275	8.59e-17	1.12e-15	-16.0658	Down
ENSG00000106049.9	ENSG00000106049	HIBADH	702.756	-1.10697	0.132995	-8.32335	8.55e-17	1.12e-15	-16.068	Down
ENSG00000155926.14	ENSG00000155926	SLA	63.052	-3.08177	0.370447	-8.31906	8.87e-17	1.16e-15	-16.0522	Down
ENSG00000174348.14	ENSG00000174348	PODN	68.6387	-1.94623	0.233987	-8.31766	8.97e-17	1.17e-15	-16.0471	Down
ENSG00000163331.12	ENSG00000163331	DAPL1	42.4538	-4.94773	0.595293	-8.31142	9.46e-17	1.23e-15	-16.0243	Down
ENSG00000129810.15	ENSG00000129810	SGO1	226.491	-1.71114	0.205898	-8.31065	9.52e-17	1.24e-15	-16.0215	Down
ENSG00000288907.2	ENSG00000288907	LOC118567325	25.9093	-2.68576	0.323372	-8.3055	9.94e-17	1.29e-15	-16.0026	Down
ENSG00000250305.9	ENSG00000250305	TRMT9B	165.751	-2.57481	0.310345	-8.29661	1.07e-16	1.39e-15	-15.9701	Down
ENSG00000133124.12	ENSG00000133124	IRS4	357.065	-3.23872	0.39043	-8.29526	1.08e-16	1.4e-15	-15.9652	Down
ENSG00000136982.6	ENSG00000136982	DSCC1	171.45	-1.63107	0.196672	-8.29336	1.1e-16	1.43e-15	-15.9582	Down
ENSG00000049323.16	ENSG00000049323	LTBP1	6640.4	-1.21383	0.146447	-8.28854	1.15e-16	1.48e-15	-15.9406	Down
ENSG00000163006.12	ENSG00000163006	CCDC138	223.052	-1.65327	0.199534	-8.28568	1.17e-16	1.52e-15	-15.9302	Down
ENSG00000156475.19	ENSG00000156475	PPP2R2B	417.51	-2.14583	0.259157	-8.28005	1.23e-16	1.59e-15	-15.9097	Down
ENSG00000166387.14	ENSG00000166387	PPFIBP2	753.596	-1.46884	0.177398	-8.27993	1.23e-16	1.59e-15	-15.9092	Down
ENSG00000143554.14	ENSG00000143554	SLC27A3	750.58	-1.47503	0.178181	-8.27827	1.25e-16	1.61e-15	-15.9032	Down
ENSG00000097046.13	ENSG00000097046	CDC7	559.961	-1.65506	0.200009	-8.2749	1.29e-16	1.66e-15	-15.8909	Down
ENSG00000109906.15	ENSG00000109906	ZBTB16	562.937	-2.00936	0.242877	-8.27316	1.3e-16	1.68e-15	-15.8845	Down
ENSG00000143375.15	ENSG00000143375	CGN	2277.81	-1.44274	0.174455	-8.27	1.34e-16	1.72e-15	-15.873	Down
ENSG00000089775.12	ENSG00000089775	ZBTB25	257.17	-1.63332	0.197519	-8.2692	1.35e-16	1.73e-15	-15.8701	Down
ENSG00000249948.7	ENSG00000249948	GBA3	95.2194	-3.72552	0.450607	-8.26778	1.36e-16	1.75e-15	-15.8649	Down
ENSG00000076003.5	ENSG00000076003	MCM6	1639.48	-1.01215	0.122494	-8.26288	1.42e-16	1.83e-15	-15.8471	Down
ENSG00000150625.17	ENSG00000150625	GPM6A	182.688	-2.62348	0.317596	-8.26042	1.45e-16	1.86e-15	-15.8382	Down
ENSG00000269609.6	ENSG00000269609	C10orf95-AS1	199.139	-1.67639	0.203037	-8.25657	1.5e-16	1.92e-15	-15.8242	Down
ENSG00000166432.16	ENSG00000166432	ZMAT1	131.793	-2.74549	0.33266	-8.25316	1.54e-16	1.97e-15	-15.8117	Down
ENSG00000107518.18	ENSG00000107518	ATRNL1	812.145	-1.09251	0.132378	-8.25295	1.55e-16	1.97e-15	-15.811	Down
ENSG00000132846.6	ENSG00000132846	ZBED3	337.859	-1.04521	0.126707	-8.24899	1.6e-16	2.04e-15	-15.7966	Down
ENSG00000160932.11	ENSG00000160932	LY6E	7521.8	-2.01417	0.244276	-8.24547	1.65e-16	2.1e-15	-15.7838	Down
ENSG00000231690.5	ENSG00000231690	LINC00574	29.5858	-2.33253	0.283099	-8.23929	1.73e-16	2.21e-15	-15.7614	Down
ENSG00000254685.8	ENSG00000254685	FPGT	253.359	-1.6075	0.195153	-8.23713	1.76e-16	2.25e-15	-15.7535	Down
ENSG00000113296.14	ENSG00000113296	THBS4	202.303	-1.6268	0.197548	-8.23496	1.8e-16	2.28e-15	-15.7456	Down
ENSG00000215612.8	ENSG00000215612	HMX1	65.5882	-2.6458	0.321734	-8.22357	1.98e-16	2.51e-15	-15.7043	Down
ENSG00000100479.14	ENSG00000100479	POLE2	105.685	-2.05175	0.249611	-8.21979	2.04e-16	2.58e-15	-15.6907	Down
ENSG00000247240.10	ENSG00000247240	UBL7-DT	170.624	-1.35429	0.164764	-8.21956	2.04e-16	2.59e-15	-15.6899	Down
ENSG00000197457.10	ENSG00000197457	STMN3	775.193	-1.3488	0.164133	-8.21769	2.07e-16	2.63e-15	-15.6831	Down
ENSG00000185432.12	ENSG00000185432	TMT1A	1048.56	-2.29151	0.279061	-8.21149	2.18e-16	2.76e-15	-15.6606	Down
ENSG00000235560.4	ENSG00000235560	ZNF747-DT	43.4461	-1.65223	0.201277	-8.20871	2.24e-16	2.82e-15	-15.6506	Down
ENSG00000258301.3	ENSG00000258301	VASH1-AS1	145.574	-1.24825	0.152112	-8.20609	2.29e-16	2.88e-15	-15.6411	Down
ENSG00000115318.12	ENSG00000115318	LOXL3	496.778	-1.2285	0.149773	-8.20241	2.36e-16	2.97e-15	-15.6278	Down
ENSG00000145703.17	ENSG00000145703	IQGAP2	802.262	-1.84609	0.225203	-8.19748	2.45e-16	3.09e-15	-15.61	Down
ENSG00000197467.17	ENSG00000197467	COL13A1	299.883	-2.00934	0.245542	-8.18325	2.76e-16	3.47e-15	-15.5587	Down
ENSG00000073067.14	ENSG00000073067	CYP2W1	115.157	-3.28146	0.401269	-8.17771	2.89e-16	3.62e-15	-15.5387	Down
ENSG00000169862.21	ENSG00000169862	CTNND2	719.228	-1.35389	0.165562	-8.17756	2.9e-16	3.62e-15	-15.5381	Down
ENSG00000165730.16	ENSG00000165730	STOX1	95.396	-1.85982	0.227434	-8.17742	2.9e-16	3.63e-15	-15.5376	Down
ENSG00000248673.2	ENSG00000248673	LINC01331	22.7199	-3.81238	0.466633	-8.16998	3.08e-16	3.85e-15	-15.5108	Down
ENSG00000233056.4	ENSG00000233056	ERVH48-1	715.438	-1.66935	0.204363	-8.16853	3.12e-16	3.89e-15	-15.5056	Down
ENSG00000172572.7	ENSG00000172572	PDE3A	721.423	-1.43497	0.175704	-8.16697	3.16e-16	3.94e-15	-15.5	Down
ENSG00000172247.4	ENSG00000172247	C1QTNF4	69.0655	-2.13517	0.26156	-8.1632	3.26e-16	4.06e-15	-15.4864	Down
ENSG00000113119.13	ENSG00000113119	TMCO6	180.596	-1.19243	0.14609	-8.16229	3.29e-16	4.09e-15	-15.4832	Down
ENSG00000181458.10	ENSG00000181458	TMEM45A	822.101	-1.37038	0.167929	-8.16044	3.34e-16	4.15e-15	-15.4765	Down
ENSG00000143167.12	ENSG00000143167	GPA33	33.2205	-2.72866	0.334488	-8.15771	3.41e-16	4.24e-15	-15.4667	Down
ENSG00000117586.11	ENSG00000117586	TNFSF4	122.957	-1.67488	0.205385	-8.1548	3.5e-16	4.34e-15	-15.4562	Down
ENSG00000125648.15	ENSG00000125648	SLC25A23	1753.43	-1.15239	0.141352	-8.15259	3.56e-16	4.42e-15	-15.4483	Down
ENSG00000271614.1	ENSG00000271614	ATP2B1-AS1	66.9492	-1.9478	0.238938	-8.1519	3.58e-16	4.44e-15	-15.4458	Down
ENSG00000154760.14	ENSG00000154760	SLFN13	272.379	-3.03943	0.373274	-8.14263	3.87e-16	4.78e-15	-15.4125	Down
ENSG00000247828.10	ENSG00000247828	TMEM161B-DT	278.672	-1.18683	0.14586	-8.13677	4.06e-16	5.01e-15	-15.3915	Down
ENSG00000104883.8	ENSG00000104883	PEX11G	44.9925	-2.15618	0.265217	-8.12989	4.3e-16	5.29e-15	-15.3669	Down
ENSG00000108384.16	ENSG00000108384	RAD51C	329.088	-1.11049	0.136592	-8.13004	4.29e-16	5.29e-15	-15.3674	Down
ENSG00000060982.15	ENSG00000060982	BCAT1	5782.9	-1.06951	0.131633	-8.12493	4.48e-16	5.51e-15	-15.3491	Down
ENSG00000123191.17	ENSG00000123191	ATP7B	2695.36	-1.55408	0.191356	-8.12143	4.61e-16	5.66e-15	-15.3365	Down
ENSG00000135540.12	ENSG00000135540	NHSL1	1296.78	-1.14657	0.141197	-8.12037	4.65e-16	5.71e-15	-15.3328	Down
ENSG00000168671.10	ENSG00000168671	UGT3A2	192.971	-2.31129	0.28467	-8.1192	4.69e-16	5.76e-15	-15.3286	Down
ENSG00000233622.3	ENSG00000233622	CYP2T1P	52.8517	-2.26997	0.279599	-8.11866	4.71e-16	5.78e-15	-15.3266	Down
ENSG00000215845.11	ENSG00000215845	TSTD1	349.633	-1.74134	0.214499	-8.11816	4.73e-16	5.8e-15	-15.3249	Down
ENSG00000203778.8	ENSG00000203778	FAM229B	172.93	-1.53141	0.188648	-8.11783	4.75e-16	5.81e-15	-15.3237	Down
ENSG00000108947.5	ENSG00000108947	EFNB3	1415.79	-1.00387	0.123712	-8.11456	4.88e-16	5.96e-15	-15.312	Down
ENSG00000103269.14	ENSG00000103269	RHBDL1	134.34	-2.51656	0.310191	-8.11294	4.94e-16	6.04e-15	-15.3062	Down
ENSG00000166426.8	ENSG00000166426	CRABP1	1302.12	-4.16044	0.512869	-8.11209	4.98e-16	6.08e-15	-15.3032	Down
ENSG00000099866.16	ENSG00000099866	MADCAM1	33.2779	-2.59504	0.319968	-8.1103	5.05e-16	6.17e-15	-15.2968	Down
ENSG00000267767.3	ENSG00000267767	LINC01801	20.3506	-3.34586	0.412609	-8.10904	5.1e-16	6.23e-15	-15.2922	Down
ENSG00000144227.5	ENSG00000144227	NXPH2	226.528	-2.32596	0.2869	-8.10724	5.18e-16	6.31e-15	-15.2858	Down
ENSG00000167733.14	ENSG00000167733	HSD11B1L	245.074	-1.42341	0.175626	-8.10481	5.28e-16	6.44e-15	-15.2771	Down
ENSG00000148204.12	ENSG00000148204	CRB2	1262.57	-1.87142	0.231247	-8.09274	5.83e-16	7.1e-15	-15.234	Down
ENSG00000266524.3	ENSG00000266524	GDF10	50.4215	-2.92245	0.361153	-8.09202	5.87e-16	7.14e-15	-15.2315	Down
ENSG00000138640.15	ENSG00000138640	FAM13A	1095.44	-1.30122	0.16081	-8.09168	5.88e-16	7.16e-15	-15.2303	Down
ENSG00000184985.16	ENSG00000184985	SORCS2	447.073	-1.62309	0.200775	-8.08413	6.26e-16	7.59e-15	-15.2034	Down
ENSG00000166801.17	ENSG00000166801	FAM111A	579.559	-1.56322	0.193475	-8.07969	6.49e-16	7.86e-15	-15.1875	Down
ENSG00000173349.6	ENSG00000173349	SFT2D3	336.607	-1.27399	0.157683	-8.07941	6.51e-16	7.87e-15	-15.1865	Down
ENSG00000123472.13	ENSG00000123472	ATPAF1	1263.35	-1.42453	0.176424	-8.07446	6.78e-16	8.18e-15	-15.1689	Down
ENSG00000152253.9	ENSG00000152253	SPC25	244.857	-2.1856	0.270792	-8.07113	6.96e-16	8.4e-15	-15.1571	Down
ENSG00000141376.24	ENSG00000141376	BCAS3	606.379	-1.00636	0.124743	-8.0675	7.18e-16	8.64e-15	-15.1442	Down
ENSG00000203799.14	ENSG00000203799	CCDC162P	124.035	-2.8188	0.349883	-8.05641	7.86e-16	9.44e-15	-15.1048	Down
ENSG00000254402.7	ENSG00000254402	LRRC24	60.193	-1.9187	0.238335	-8.05045	8.25e-16	9.89e-15	-15.0836	Down
ENSG00000170522.10	ENSG00000170522	ELOVL6	1534.73	-1.17748	0.146398	-8.043	8.77e-16	1.05e-14	-15.0572	Down
ENSG00000174599.5	ENSG00000174599	TRAM1L1	108.334	-1.25075	0.155533	-8.04171	8.86e-16	1.06e-14	-15.0526	Down
ENSG00000075673.12	ENSG00000075673	ATP12A	32.7538	-2.02186	0.251481	-8.03982	9e-16	1.07e-14	-15.0459	Down
ENSG00000137766.18	ENSG00000137766	UNC13C	169.478	-1.99285	0.247918	-8.03834	9.11e-16	1.09e-14	-15.0407	Down
ENSG00000137812.21	ENSG00000137812	KNL1	532.81	-1.7648	0.219554	-8.03809	9.12e-16	1.09e-14	-15.0398	Down
ENSG00000290994.1	ENSG00000290994	FAM86C2P	88.9827	-1.39889	0.174024	-8.03846	9.1e-16	1.09e-14	-15.0411	Down
ENSG00000246089.5	ENSG00000246089	MCPH1-DT	129.108	-1.62917	0.20273	-8.03613	9.27e-16	1.11e-14	-15.0328	Down
ENSG00000122787.15	ENSG00000122787	AKR1D1	613.5	-2.87732	0.358835	-8.0185	1.07e-15	1.27e-14	-14.9704	Down
ENSG00000176956.13	ENSG00000176956	LY6H	129.218	-1.74301	0.217405	-8.01737	1.08e-15	1.28e-14	-14.9665	Down
ENSG00000214063.12	ENSG00000214063	TSPAN4	1054	-1.16223	0.144973	-8.01691	1.08e-15	1.29e-14	-14.9648	Down
ENSG00000112164.6	ENSG00000112164	GLP1R	39.0304	-2.83058	0.353248	-8.013	1.12e-15	1.33e-14	-14.951	Down
ENSG00000107902.14	ENSG00000107902	LHPP	275.174	-1.88099	0.234883	-8.00819	1.16e-15	1.38e-14	-14.934	Down
ENSG00000106399.11	ENSG00000106399	RPA3	400.067	-1.24793	0.155841	-8.00773	1.17e-15	1.38e-14	-14.9324	Down
ENSG00000114670.14	ENSG00000114670	NEK11	129.344	-1.73802	0.217114	-8.00512	1.19e-15	1.41e-14	-14.9232	Down
ENSG00000114638.8	ENSG00000114638	UPK1B	41.4883	-2.22022	0.277538	-7.99971	1.25e-15	1.47e-14	-14.9041	Down
ENSG00000185774.17	ENSG00000185774	KCNIP4	109.991	-2.20019	0.275019	-8.00014	1.24e-15	1.47e-14	-14.9056	Down
ENSG00000166689.18	ENSG00000166689	PLEKHA7	775.134	-1.09756	0.137197	-7.99987	1.25e-15	1.47e-14	-14.9046	Down
ENSG00000232160.7	ENSG00000232160	RAP2C-AS1	98.4462	-2.67047	0.3339	-7.99782	1.27e-15	1.49e-14	-14.8974	Down
ENSG00000116774.12	ENSG00000116774	OLFML3	2502.24	-2.25906	0.282632	-7.99293	1.32e-15	1.55e-14	-14.8802	Down
ENSG00000186469.9	ENSG00000186469	GNG2	611.535	-1.44056	0.18035	-7.98761	1.38e-15	1.62e-14	-14.8615	Down
ENSG00000227199.1	ENSG00000227199	ST7-AS1	91.8364	-1.80588	0.226221	-7.98282	1.43e-15	1.68e-14	-14.8446	Down
ENSG00000050438.17	ENSG00000050438	SLC4A8	602.419	-1.94583	0.243972	-7.97561	1.52e-15	1.78e-14	-14.8192	Down
ENSG00000248485.2	ENSG00000248485	PCP4L1	146.722	-2.08576	0.261566	-7.97412	1.53e-15	1.79e-14	-14.814	Down
ENSG00000074621.14	ENSG00000074621	SLC24A1	376.055	-1.21435	0.152277	-7.97458	1.53e-15	1.79e-14	-14.8156	Down
ENSG00000120658.14	ENSG00000120658	ENOX1	196.635	-1.74422	0.218763	-7.97308	1.55e-15	1.81e-14	-14.8103	Down
ENSG00000225950.9	ENSG00000225950	NTF4	269.434	-1.67519	0.210209	-7.96917	1.6e-15	1.87e-14	-14.7966	Down
ENSG00000247809.11	ENSG00000247809	NR2F2-AS1	49.2051	-2.29249	0.28781	-7.96526	1.65e-15	1.92e-14	-14.7828	Down
ENSG00000099937.11	ENSG00000099937	SERPIND1	1657.74	-2.7496	0.345292	-7.9631	1.68e-15	1.95e-14	-14.7753	Down
ENSG00000104808.8	ENSG00000104808	DHDH	46.3567	-1.56768	0.196944	-7.96004	1.72e-15	2e-14	-14.7645	Down
ENSG00000160678.12	ENSG00000160678	S100A1	107.959	-3.29912	0.414517	-7.95896	1.73e-15	2.02e-14	-14.7607	Down
ENSG00000137274.13	ENSG00000137274	BPHL	634.398	-1.70098	0.213751	-7.95774	1.75e-15	2.04e-14	-14.7564	Down
ENSG00000149090.13	ENSG00000149090	PAMR1	1488.68	-1.12687	0.141627	-7.95665	1.77e-15	2.05e-14	-14.7526	Down
ENSG00000087586.18	ENSG00000087586	AURKA	956.016	-1.23151	0.15487	-7.95193	1.84e-15	2.13e-14	-14.7361	Down
ENSG00000170044.9	ENSG00000170044	ZPLD1	63.0367	-2.9458	0.370501	-7.95087	1.85e-15	2.15e-14	-14.7324	Down
ENSG00000267313.7	ENSG00000267313	KC6	153.536	-2.04054	0.25665	-7.95066	1.86e-15	2.15e-14	-14.7316	Down
ENSG00000105011.9	ENSG00000105011	ASF1B	385.514	-1.95292	0.2457	-7.9484	1.89e-15	2.19e-14	-14.7237	Down
ENSG00000137834.15	ENSG00000137834	SMAD6	1048.72	-1.29272	0.162672	-7.94679	1.91e-15	2.21e-14	-14.7181	Down
ENSG00000079215.15	ENSG00000079215	SLC1A3	715.287	-1.84368	0.232197	-7.94015	2.02e-15	2.33e-14	-14.6948	Down
ENSG00000267100.2	ENSG00000267100	ILF3-DT	279.228	-1.42851	0.180076	-7.93285	2.14e-15	2.47e-14	-14.6692	Down
ENSG00000182132.15	ENSG00000182132	KCNIP1	69.4337	-2.55469	0.322187	-7.92923	2.21e-15	2.54e-14	-14.6566	Down
ENSG00000163704.13	ENSG00000163704	PRRT3	208.768	-1.00851	0.127252	-7.92536	2.27e-15	2.62e-14	-14.6431	Down
ENSG00000277443.3	ENSG00000277443	MARCKS	8432.92	-1.07963	0.136303	-7.9208	2.36e-15	2.71e-14	-14.6271	Down
ENSG00000116117.20	ENSG00000116117	PARD3B	463.209	-1.49683	0.189068	-7.91692	2.43e-15	2.79e-14	-14.6135	Down
ENSG00000188177.15	ENSG00000188177	ZC3H6	342.902	-1.19062	0.150482	-7.91203	2.53e-15	2.89e-14	-14.5965	Down
ENSG00000118690.13	ENSG00000118690	ARMC2	57.6055	-2.02303	0.255742	-7.91044	2.56e-15	2.93e-14	-14.5909	Down
ENSG00000179240.13	ENSG00000179240	GVQW3	252.538	-1.66283	0.210227	-7.90967	2.58e-15	2.95e-14	-14.5883	Down
ENSG00000088854.13	ENSG00000088854	DNAAF9	904.384	-1.01072	0.127895	-7.90274	2.73e-15	3.11e-14	-14.5641	Down
ENSG00000220161.4	ENSG00000220161	LINC02076	66.6504	-3.03017	0.383573	-7.89983	2.79e-15	3.18e-14	-14.554	Down
ENSG00000244968.7	ENSG00000244968	LIFR-AS1	45.9459	-1.6009	0.202673	-7.89892	2.81e-15	3.2e-14	-14.5508	Down
ENSG00000161082.13	ENSG00000161082	CELF5	156.034	-1.96689	0.249044	-7.89778	2.84e-15	3.23e-14	-14.5468	Down
ENSG00000167711.14	ENSG00000167711	SERPINF2	864.477	-2.98687	0.378289	-7.89572	2.89e-15	3.28e-14	-14.5396	Down
ENSG00000149131.17	ENSG00000149131	SERPING1	1292.59	-1.34254	0.170032	-7.89578	2.88e-15	3.28e-14	-14.5399	Down
ENSG00000127578.7	ENSG00000127578	WFIKKN1	352.416	-1.76157	0.223154	-7.89397	2.93e-15	3.32e-14	-14.5335	Down
ENSG00000167964.13	ENSG00000167964	RAB26	108.082	-2.31185	0.292966	-7.8912	2.99e-15	3.39e-14	-14.5239	Down
ENSG00000166482.12	ENSG00000166482	MFAP4	2176.21	-2.71507	0.344094	-7.89049	3.01e-15	3.41e-14	-14.5214	Down
ENSG00000251533.2	ENSG00000251533	LINC00605	29.3023	-2.68939	0.340868	-7.88983	3.03e-15	3.42e-14	-14.5191	Down
ENSG00000135473.16	ENSG00000135473	PAN2	1050.76	-2.30169	0.291726	-7.8899	3.02e-15	3.42e-14	-14.5194	Down
ENSG00000170915.9	ENSG00000170915	PAQR8	664.271	-1.49329	0.189266	-7.8899	3.02e-15	3.42e-14	-14.5194	Down
ENSG00000184058.16	ENSG00000184058	TBX1	84.0716	-2.93304	0.371982	-7.8849	3.15e-15	3.56e-14	-14.502	Down
ENSG00000146197.9	ENSG00000146197	SCUBE3	2030.68	-1.48665	0.188579	-7.8834	3.19e-15	3.6e-14	-14.4968	Down
ENSG00000205208.5	ENSG00000205208	C4orf46	412.725	-1.04985	0.133235	-7.87971	3.28e-15	3.71e-14	-14.4839	Down
ENSG00000161905.13	ENSG00000161905	ALOX15	64.4623	-2.2429	0.284809	-7.87509	3.41e-15	3.84e-14	-14.4679	Down
ENSG00000141337.13	ENSG00000141337	ARSG	95.9217	-1.98017	0.251539	-7.87221	3.48e-15	3.92e-14	-14.4579	Down
ENSG00000227533.7	ENSG00000227533	SLC2A1-DT	41.3815	-1.7786	0.22618	-7.86366	3.73e-15	4.19e-14	-14.4282	Down
ENSG00000157335.21	ENSG00000157335	CLEC18C	72.8588	-2.86838	0.364805	-7.86277	3.76e-15	4.21e-14	-14.4251	Down
ENSG00000232442.3	ENSG00000232442	MHENCR	150.067	-2.5085	0.31949	-7.85158	4.11e-15	4.6e-14	-14.3863	Down
ENSG00000175928.6	ENSG00000175928	LRRN1	1655.56	-1.57764	0.200956	-7.85067	4.14e-15	4.63e-14	-14.3832	Down
ENSG00000138653.10	ENSG00000138653	NDST4	21.8577	-6.47152	0.824352	-7.85043	4.15e-15	4.64e-14	-14.3824	Down
ENSG00000142619.4	ENSG00000142619	PADI3	16.9541	-3.62373	0.4616	-7.85035	4.15e-15	4.64e-14	-14.3821	Down
ENSG00000179761.12	ENSG00000179761	PIPOX	71.9252	-1.45559	0.185587	-7.84317	4.39e-15	4.9e-14	-14.3572	Down
ENSG00000284874.1	ENSG00000284874	SEPT5-GP1BB	242.092	-2.72941	0.348117	-7.84052	4.49e-15	5e-14	-14.348	Down
ENSG00000179912.21	ENSG00000179912	R3HDM2	1304.81	-1.43945	0.183717	-7.83511	4.68e-15	5.22e-14	-14.3294	Down
ENSG00000130283.9	ENSG00000130283	GDF1	182.593	-1.67897	0.214318	-7.83401	4.73e-15	5.26e-14	-14.3255	Down
ENSG00000183160.9	ENSG00000183160	TMEM119	429.568	-2.27908	0.291061	-7.83025	4.87e-15	5.42e-14	-14.3126	Down
ENSG00000124785.9	ENSG00000124785	NRN1	57.6265	-2.56239	0.327279	-7.82937	4.9e-15	5.45e-14	-14.3095	Down
ENSG00000124406.17	ENSG00000124406	ATP8A1	276.173	-1.64778	0.210487	-7.82843	4.94e-15	5.49e-14	-14.3063	Down
ENSG00000179242.16	ENSG00000179242	CDH4	131.97	-2.54268	0.325011	-7.82336	5.14e-15	5.71e-14	-14.2888	Down
ENSG00000229809.9	ENSG00000229809	ZNF688	156.394	-1.4958	0.191246	-7.82134	5.23e-15	5.79e-14	-14.2818	Down
ENSG00000167874.7	ENSG00000167874	TMEM88	915.063	-2.24614	0.287622	-7.80932	5.75e-15	6.35e-14	-14.2404	Down
ENSG00000174963.18	ENSG00000174963	ZIC4	29.6701	-4.27566	0.547699	-7.80658	5.88e-15	6.49e-14	-14.2309	Down
ENSG00000111077.18	ENSG00000111077	TNS2	371.795	-2.07917	0.266635	-7.79782	6.3e-15	6.95e-14	-14.2008	Down
ENSG00000163879.11	ENSG00000163879	DNALI1	687.902	-1.13528	0.145759	-7.78876	6.77e-15	7.45e-14	-14.1696	Down
ENSG00000140025.16	ENSG00000140025	EFCAB11	268.613	-1.13255	0.145522	-7.78268	7.1e-15	7.81e-14	-14.1487	Down
ENSG00000197496.6	ENSG00000197496	SLC2A10	690.721	-1.39806	0.179694	-7.78024	7.24e-15	7.95e-14	-14.1403	Down
ENSG00000084774.14	ENSG00000084774	CAD	1644.33	-1.0804	0.138865	-7.78023	7.24e-15	7.95e-14	-14.1403	Down
ENSG00000049540.19	ENSG00000049540	ELN	214.345	-1.96156	0.252252	-7.77617	7.48e-15	8.21e-14	-14.1264	Down
ENSG00000204410.16	ENSG00000204410	MSH5	224.851	-2.16399	0.27846	-7.77127	7.77e-15	8.52e-14	-14.1096	Down
ENSG00000146938.16	ENSG00000146938	NLGN4X	515.659	-1.77097	0.227971	-7.76842	7.95e-15	8.71e-14	-14.0998	Down
ENSG00000125510.18	ENSG00000125510	OPRL1	127.237	-1.75387	0.226444	-7.74524	9.54e-15	1.04e-13	-14.0204	Down
ENSG00000258708.1	ENSG00000258708	SLC25A21-AS1	52.2904	-2.08472	0.269205	-7.744	9.63e-15	1.05e-13	-14.0162	Down
ENSG00000154736.6	ENSG00000154736	ADAMTS5	245.964	-2.1685	0.280107	-7.74171	9.81e-15	1.07e-13	-14.0084	Down
ENSG00000163617.11	ENSG00000163617	CCDC191	181.362	-1.48806	0.192275	-7.7392	1e-14	1.09e-13	-13.9998	Down
ENSG00000182796.16	ENSG00000182796	TMEM198B	544.576	-1.84205	0.238039	-7.73843	1.01e-14	1.1e-13	-13.9972	Down
ENSG00000164651.18	ENSG00000164651	SP8	272.72	-2.74183	0.354471	-7.735	1.03e-14	1.12e-13	-13.9855	Down
ENSG00000229043.3	ENSG00000229043	ZFAND2A-DT	104.46	-1.76986	0.228939	-7.7307	1.07e-14	1.16e-13	-13.9708	Down
ENSG00000153044.10	ENSG00000153044	CENPH	659.043	-1.66093	0.214854	-7.73052	1.07e-14	1.16e-13	-13.9702	Down
ENSG00000184903.10	ENSG00000184903	IMMP2L	181.554	-1.26881	0.164173	-7.72847	1.09e-14	1.18e-13	-13.9632	Down
ENSG00000187889.13	ENSG00000187889	FYB2	138.342	-2.40187	0.310872	-7.72626	1.11e-14	1.2e-13	-13.9556	Down
ENSG00000158528.12	ENSG00000158528	PPP1R9A	439.323	-1.24409	0.161078	-7.72356	1.13e-14	1.22e-13	-13.9465	Down
ENSG00000236088.12	ENSG00000236088	COX10-DT	195.288	-1.41353	0.183097	-7.72014	1.16e-14	1.26e-13	-13.9348	Down
ENSG00000138400.13	ENSG00000138400	MDH1B	37.1181	-1.97252	0.255679	-7.71483	1.21e-14	1.31e-13	-13.9167	Down
ENSG00000164307.13	ENSG00000164307	ERAP1	832.108	-1.12982	0.146479	-7.71318	1.23e-14	1.32e-13	-13.9111	Down
ENSG00000111058.8	ENSG00000111058	ACSS3	800.796	-1.07485	0.139353	-7.71314	1.23e-14	1.32e-13	-13.911	Down
ENSG00000173269.14	ENSG00000173269	MMRN2	75.1045	-2.27902	0.296246	-7.69299	1.44e-14	1.55e-13	-13.8424	Down
ENSG00000289456.1	ENSG00000289456	LOC124901310	40.2255	-2.21264	0.287934	-7.68455	1.54e-14	1.65e-13	-13.8138	Down
ENSG00000169660.17	ENSG00000169660	HEXD	461.683	-1.69074	0.220022	-7.68439	1.54e-14	1.65e-13	-13.8133	Down
ENSG00000243989.9	ENSG00000243989	ACY1	739.461	-1.60995	0.209509	-7.68438	1.54e-14	1.65e-13	-13.8132	Down
ENSG00000196668.4	ENSG00000196668	LINC00173	90.7425	-3.21537	0.418586	-7.68151	1.57e-14	1.69e-13	-13.8035	Down
ENSG00000110492.17	ENSG00000110492	MDK	14248.7	-1.1063	0.144073	-7.67875	1.61e-14	1.72e-13	-13.7941	Down
ENSG00000109881.17	ENSG00000109881	CCDC34	652.122	-1.16909	0.152304	-7.67601	1.64e-14	1.76e-13	-13.7848	Down
ENSG00000234787.9	ENSG00000234787	LINC00458	227.841	-2.58689	0.337071	-7.6746	1.66e-14	1.77e-13	-13.7801	Down
ENSG00000285967.1	ENSG00000285967	NIPBL-DT	354.481	-1.37297	0.179104	-7.66574	1.78e-14	1.9e-13	-13.7501	Down
ENSG00000187260.16	ENSG00000187260	WDR86	279.62	-1.87067	0.244055	-7.66498	1.79e-14	1.91e-13	-13.7475	Down
ENSG00000186998.16	ENSG00000186998	EMID1	361.689	-1.13906	0.148609	-7.66485	1.79e-14	1.91e-13	-13.747	Down
ENSG00000152818.20	ENSG00000152818	UTRN	3743.27	-1.03143	0.134651	-7.65999	1.86e-14	1.98e-13	-13.7306	Down
ENSG00000168078.10	ENSG00000168078	PBK	371.84	-1.91222	0.249665	-7.65914	1.87e-14	1.99e-13	-13.7277	Down
ENSG00000259129.6	ENSG00000259129	LINC00648	57.067	-2.75156	0.359612	-7.65147	1.99e-14	2.11e-13	-13.7018	Down
ENSG00000130226.18	ENSG00000130226	DPP6	43.1082	-2.41732	0.316415	-7.6397	2.18e-14	2.3e-13	-13.6621	Down
ENSG00000164128.7	ENSG00000164128	NPY1R	70.5964	-2.05454	0.268914	-7.64015	2.17e-14	2.3e-13	-13.6636	Down
ENSG00000152348.16	ENSG00000152348	ATG10	188.147	-1.20737	0.158073	-7.63808	2.2e-14	2.33e-13	-13.6566	Down
ENSG00000143382.16	ENSG00000143382	ADAMTSL4	715.607	-1.73202	0.226773	-7.63769	2.21e-14	2.34e-13	-13.6553	Down
ENSG00000138075.14	ENSG00000138075	ABCG5	23.897	-4.95399	0.648771	-7.63595	2.24e-14	2.37e-13	-13.6494	Down
ENSG00000148386.10	ENSG00000148386	LCN9	41.436	-3.42441	0.448521	-7.6349	2.26e-14	2.39e-13	-13.6459	Down
ENSG00000184005.12	ENSG00000184005	ST6GALNAC3	647.568	-1.28511	0.168376	-7.63238	2.3e-14	2.43e-13	-13.6374	Down
ENSG00000180318.4	ENSG00000180318	ALX1	70.8924	-1.85708	0.243346	-7.63144	2.32e-14	2.45e-13	-13.6342	Down
ENSG00000180660.9	ENSG00000180660	MAB21L1	85.6455	-3.897	0.511387	-7.62045	2.53e-14	2.66e-13	-13.5972	Down
ENSG00000042062.13	ENSG00000042062	RIPOR3	206.833	-2.65198	0.348078	-7.61892	2.56e-14	2.69e-13	-13.5921	Down
ENSG00000236502.3	ENSG00000236502	SIX3-AS1	53.5557	-3.85065	0.505603	-7.61594	2.62e-14	2.75e-13	-13.5821	Down
ENSG00000250903.11	ENSG00000250903	GMDS-DT	152.269	-1.367	0.179504	-7.61546	2.63e-14	2.76e-13	-13.5805	Down
ENSG00000189129.14	ENSG00000189129	PLAC9	84.2713	-1.8775	0.246576	-7.6143	2.65e-14	2.78e-13	-13.5765	Down
ENSG00000139899.11	ENSG00000139899	CBLN3	82.9265	-2.19937	0.28895	-7.6116	2.71e-14	2.84e-13	-13.5675	Down
ENSG00000171241.9	ENSG00000171241	SHCBP1	251.672	-1.95489	0.256901	-7.60952	2.75e-14	2.88e-13	-13.5605	Down
ENSG00000198088.10	ENSG00000198088	NUP62CL	101.753	-1.84447	0.24255	-7.6045	2.86e-14	2.99e-13	-13.5436	Down
ENSG00000145777.15	ENSG00000145777	TSLP	250.82	-2.80731	0.369175	-7.60427	2.87e-14	3e-13	-13.5429	Down
ENSG00000134986.14	ENSG00000134986	NREP	8507.11	-1.5523	0.204147	-7.60382	2.88e-14	3e-13	-13.5413	Down
ENSG00000149328.16	ENSG00000149328	GLB1L2	209.957	-1.41217	0.185777	-7.60142	2.93e-14	3.06e-13	-13.5333	Down
ENSG00000245498.7	ENSG00000245498	MSANTD2-AS1	62.6439	-2.08223	0.27398	-7.59994	2.96e-14	3.09e-13	-13.5283	Down
ENSG00000182165.20	ENSG00000182165	TP53TG1	250.097	-1.45729	0.191805	-7.59775	3.01e-14	3.14e-13	-13.521	Down
ENSG00000170584.11	ENSG00000170584	NUDCD2	688.434	-1.29788	0.170867	-7.59587	3.06e-14	3.19e-13	-13.5147	Down
ENSG00000230316.8	ENSG00000230316	FEZF1-AS1	159.481	-3.91581	0.515681	-7.59349	3.11e-14	3.24e-13	-13.5067	Down
ENSG00000204947.9	ENSG00000204947	ZNF425	114.588	-1.45542	0.191833	-7.58691	3.28e-14	3.4e-13	-13.4846	Down
ENSG00000137310.13	ENSG00000137310	TCF19	264.508	-1.48092	0.195252	-7.58464	3.33e-14	3.46e-13	-13.477	Down
ENSG00000129235.11	ENSG00000129235	TXNDC17	832.639	-1.27078	0.16767	-7.57905	3.48e-14	3.61e-13	-13.4583	Down
ENSG00000249348.2	ENSG00000249348	UGDH-AS1	253.056	-1.08227	0.142806	-7.57863	3.49e-14	3.62e-13	-13.4569	Down
ENSG00000249087.9	ENSG00000249087	ZNF436-AS1	315.803	-1.92944	0.254733	-7.57436	3.61e-14	3.73e-13	-13.4426	Down
ENSG00000166265.13	ENSG00000166265	CYYR1	733.887	-1.2651	0.167163	-7.56809	3.79e-14	3.91e-13	-13.4217	Down
ENSG00000103319.12	ENSG00000103319	EEF2K	708.891	-1.06088	0.140185	-7.5677	3.8e-14	3.92e-13	-13.4204	Down
ENSG00000156076.10	ENSG00000156076	WIF1	87.6546	-2.27894	0.301172	-7.56691	3.82e-14	3.94e-13	-13.4177	Down
ENSG00000112294.14	ENSG00000112294	ALDH5A1	508.868	-1.21357	0.160499	-7.56119	3.99e-14	4.12e-13	-13.3986	Down
ENSG00000168843.14	ENSG00000168843	FSTL5	36.2015	-3.40609	0.4508	-7.55566	4.17e-14	4.29e-13	-13.3801	Down
ENSG00000135439.12	ENSG00000135439	AGAP2	34.8041	-2.61279	0.345873	-7.55421	4.21e-14	4.34e-13	-13.3753	Down
ENSG00000152192.8	ENSG00000152192	POU4F1	125.714	-2.9106	0.385489	-7.55041	4.34e-14	4.46e-13	-13.3626	Down
ENSG00000171848.16	ENSG00000171848	RRM2	1259.45	-1.73572	0.229909	-7.54957	4.37e-14	4.49e-13	-13.3598	Down
ENSG00000138587.6	ENSG00000138587	MNS1	52.7869	-2.41122	0.319562	-7.54539	4.51e-14	4.63e-13	-13.3459	Down
ENSG00000229589.1	ENSG00000229589	ACVR2B-AS1	30.6736	-2.5549	0.338709	-7.54307	4.59e-14	4.7e-13	-13.3382	Down
ENSG00000139178.12	ENSG00000139178	C1RL	670.803	-1.28069	0.169781	-7.5432	4.59e-14	4.7e-13	-13.3386	Down
ENSG00000157570.12	ENSG00000157570	TSPAN18	1811.84	-1.23928	0.164416	-7.53743	4.79e-14	4.91e-13	-13.3194	Down
ENSG00000004777.19	ENSG00000004777	ARHGAP33	1124.89	-1.97904	0.262608	-7.53612	4.84e-14	4.95e-13	-13.315	Down
ENSG00000130649.10	ENSG00000130649	CYP2E1	18.2174	-3.26261	0.432974	-7.53535	4.87e-14	4.98e-13	-13.3124	Down
ENSG00000285825.2	ENSG00000285825	CCDC15-DT	22.0012	-2.75556	0.365687	-7.5353	4.87e-14	4.98e-13	-13.3123	Down
ENSG00000267280.6	ENSG00000267280	TBX2-AS1	57.6662	-2.86599	0.380413	-7.53388	4.93e-14	5.03e-13	-13.3076	Down
ENSG00000290877.1	ENSG00000290877	ROCK1P1	19.9881	-2.47482	0.328641	-7.53044	5.06e-14	5.16e-13	-13.2961	Down
ENSG00000229005.2	ENSG00000229005	HNF4A-AS1	16.7991	-5.09598	0.676741	-7.53017	5.07e-14	5.17e-13	-13.2952	Down
ENSG00000140525.20	ENSG00000140525	FANCI	1505.42	-1.36927	0.181948	-7.5256	5.25e-14	5.35e-13	-13.28	Down
ENSG00000187266.14	ENSG00000187266	EPOR	574.068	-1.23221	0.163762	-7.52438	5.3e-14	5.4e-13	-13.276	Down
ENSG00000156509.14	ENSG00000156509	FBXO43	24.8561	-2.68063	0.35644	-7.52057	5.45e-14	5.55e-13	-13.2633	Down
ENSG00000213186.8	ENSG00000213186	TRIM59	613.738	-1.13389	0.150787	-7.51979	5.49e-14	5.58e-13	-13.2607	Down
ENSG00000143869.7	ENSG00000143869	GDF7	336.944	-1.95029	0.259552	-7.51406	5.73e-14	5.83e-13	-13.2417	Down
ENSG00000250103.3	ENSG00000250103	PANCR	57.3544	-2.27407	0.302707	-7.51245	5.8e-14	5.89e-13	-13.2363	Down
ENSG00000197308.9	ENSG00000197308	GATA3-AS1	65.5704	-2.70254	0.359829	-7.51063	5.88e-14	5.97e-13	-13.2303	Down
ENSG00000068078.20	ENSG00000068078	FGFR3	2557.12	-1.85025	0.246386	-7.50958	5.93e-14	6.02e-13	-13.2268	Down
ENSG00000174469.23	ENSG00000174469	CNTNAP2	1645.17	-1.47547	0.196714	-7.50056	6.35e-14	6.43e-13	-13.1969	Down
ENSG00000234028.4	ENSG00000234028	EIF2AK3-DT	66.0247	-1.90304	0.253753	-7.49959	6.4e-14	6.48e-13	-13.1937	Down
ENSG00000156222.12	ENSG00000156222	SLC28A1	19.6874	-3.18571	0.424897	-7.49761	6.5e-14	6.57e-13	-13.1872	Down
ENSG00000005187.12	ENSG00000005187	ACSM3	170.908	-2.2135	0.295418	-7.49278	6.74e-14	6.81e-13	-13.1711	Down
ENSG00000135298.15	ENSG00000135298	ADGRB3	45.7801	-1.88508	0.251639	-7.4912	6.82e-14	6.89e-13	-13.1659	Down
ENSG00000188580.16	ENSG00000188580	NKAIN2	18.398	-3.22628	0.430751	-7.48989	6.89e-14	6.95e-13	-13.1616	Down
ENSG00000112149.10	ENSG00000112149	CD83	169.218	-1.63573	0.218436	-7.48837	6.97e-14	7.03e-13	-13.1566	Down
ENSG00000131914.11	ENSG00000131914	LIN28A	3297.17	-2.04542	0.273178	-7.4875	7.02e-14	7.07e-13	-13.1537	Down
ENSG00000269293.5	ENSG00000269293	ZSCAN16-AS1	107	-1.25184	0.167474	-7.47485	7.73e-14	7.76e-13	-13.1119	Down
ENSG00000076770.16	ENSG00000076770	MBNL3	632.714	-1.49526	0.200089	-7.47298	7.84e-14	7.86e-13	-13.1057	Down
ENSG00000136944.19	ENSG00000136944	LMX1B	94.2338	-2.40132	0.32137	-7.47216	7.89e-14	7.91e-13	-13.103	Down
ENSG00000172828.13	ENSG00000172828	CES3	80.9956	-2.27153	0.304058	-7.47071	7.98e-14	7.99e-13	-13.0982	Down
ENSG00000145029.15	ENSG00000145029	NICN1	393.801	-1.71214	0.229337	-7.46559	8.29e-14	8.29e-13	-13.0813	Down
ENSG00000266074.11	ENSG00000266074	BAHCC1	1469.52	-1.7815	0.238655	-7.46474	8.35e-14	8.34e-13	-13.0785	Down
ENSG00000197776.8	ENSG00000197776	KLHDC1	50.4887	-2.31963	0.310876	-7.46159	8.55e-14	8.54e-13	-13.0681	Down
ENSG00000173950.16	ENSG00000173950	XXYLT1	971.2	-1.04965	0.140707	-7.45986	8.66e-14	8.65e-13	-13.0624	Down
ENSG00000247708.8	ENSG00000247708	STX18-AS1	122.33	-1.37416	0.184325	-7.45507	8.98e-14	8.95e-13	-13.0466	Down
ENSG00000227544.10	ENSG00000227544	LINC03013	32.3195	-4.38656	0.589182	-7.44517	9.68e-14	9.63e-13	-13.014	Down
ENSG00000262655.4	ENSG00000262655	SPON1	648.877	-1.49123	0.200312	-7.44453	9.73e-14	9.67e-13	-13.0119	Down
ENSG00000137404.15	ENSG00000137404	NRM	544.877	-1.25453	0.168566	-7.44238	9.89e-14	9.83e-13	-13.0049	Down
ENSG00000231187.3	ENSG00000231187	LOC102724593	118.896	-2.36633	0.318336	-7.43342	1.06e-13	1.05e-12	-12.9754	Down
ENSG00000146250.7	ENSG00000146250	PRSS35	1447.65	-2.01868	0.271567	-7.43345	1.06e-13	1.05e-12	-12.9755	Down
ENSG00000095596.12	ENSG00000095596	CYP26A1	77.5006	-2.3192	0.31214	-7.42999	1.09e-13	1.07e-12	-12.9642	Down
ENSG00000149150.9	ENSG00000149150	SLC43A1	125.007	-1.3685	0.184201	-7.42939	1.09e-13	1.08e-12	-12.9622	Down
ENSG00000236144.9	ENSG00000236144	TMEM147-AS1	304.233	-1.69589	0.228314	-7.42788	1.1e-13	1.09e-12	-12.9572	Down
ENSG00000177853.15	ENSG00000177853	ZNF518A	885.421	-1.1511	0.154959	-7.42838	1.1e-13	1.09e-12	-12.9589	Down
ENSG00000085999.13	ENSG00000085999	RAD54L	440.853	-1.35529	0.182507	-7.42597	1.12e-13	1.11e-12	-12.9509	Down
ENSG00000166391.15	ENSG00000166391	MOGAT2	100.65	-2.79915	0.377121	-7.42243	1.15e-13	1.13e-12	-12.9393	Down
ENSG00000255794.11	ENSG00000255794	RMST	316.555	-3.28633	0.442908	-7.4199	1.17e-13	1.15e-12	-12.931	Down
ENSG00000179104.9	ENSG00000179104	TMTC2	736.622	-1.34751	0.181588	-7.4207	1.17e-13	1.15e-12	-12.9337	Down
ENSG00000135643.5	ENSG00000135643	KCNMB4	382.085	-1.05867	0.14273	-7.4173	1.2e-13	1.18e-12	-12.9225	Down
ENSG00000183850.14	ENSG00000183850	ZNF730	81.8074	-2.15298	0.290423	-7.41325	1.23e-13	1.21e-12	-12.9092	Down
ENSG00000073111.14	ENSG00000073111	MCM2	2048.19	-1.25833	0.169788	-7.41122	1.25e-13	1.23e-12	-12.9026	Down
ENSG00000117448.14	ENSG00000117448	AKR1A1	2373.48	-1.10286	0.148852	-7.40909	1.27e-13	1.25e-12	-12.8956	Down
ENSG00000118507.19	ENSG00000118507	AKAP7	271.551	-1.86771	0.252123	-7.40793	1.28e-13	1.26e-12	-12.8918	Down
ENSG00000225548.7	ENSG00000225548	LINC01980	62.6364	-1.54312	0.208316	-7.40763	1.29e-13	1.26e-12	-12.8908	Down
ENSG00000290571.1	ENSG00000290571	GOLGA2P5	232.296	-2.09939	0.283436	-7.40691	1.29e-13	1.27e-12	-12.8885	Down
ENSG00000145934.17	ENSG00000145934	TENM2	261.19	-1.62086	0.218836	-7.40674	1.29e-13	1.27e-12	-12.8879	Down
ENSG00000039537.16	ENSG00000039537	C6	203.855	-2.92725	0.395485	-7.40166	1.34e-13	1.32e-12	-12.8713	Down
ENSG00000264230.9	ENSG00000264230	ANXA8L1	666.723	-2.47596	0.334525	-7.4014	1.35e-13	1.32e-12	-12.8705	Down
ENSG00000255284.4	ENSG00000255284	GATD1-DT	94.4975	-1.49959	0.202652	-7.39982	1.36e-13	1.33e-12	-12.8653	Down
ENSG00000198056.16	ENSG00000198056	PRIM1	297.41	-1.5625	0.211228	-7.39718	1.39e-13	1.36e-12	-12.8567	Down
ENSG00000180785.10	ENSG00000180785	OR51E1	24.1898	-5.52041	0.746362	-7.39643	1.4e-13	1.37e-12	-12.8542	Down
ENSG00000087258.16	ENSG00000087258	GNAO1	168.384	-1.42634	0.192913	-7.39373	1.43e-13	1.39e-12	-12.8454	Down
ENSG00000082684.16	ENSG00000082684	SEMA5B	446.901	-1.77651	0.240309	-7.39261	1.44e-13	1.4e-12	-12.8417	Down
ENSG00000147168.14	ENSG00000147168	IL2RG	330.94	-2.32195	0.314316	-7.38732	1.5e-13	1.46e-12	-12.8244	Down
ENSG00000198520.12	ENSG00000198520	ARMH1	36.8504	-3.5895	0.485999	-7.38581	1.52e-13	1.47e-12	-12.8195	Down
ENSG00000176723.10	ENSG00000176723	ZNF843	50.4683	-2.0617	0.279152	-7.3856	1.52e-13	1.48e-12	-12.8188	Down
ENSG00000183690.13	ENSG00000183690	EFHC2	35.9429	-1.81172	0.245566	-7.37774	1.61e-13	1.56e-12	-12.7932	Down
ENSG00000148541.13	ENSG00000148541	FAM13C	109.045	-2.15771	0.292573	-7.37496	1.64e-13	1.6e-12	-12.7841	Down
ENSG00000181444.13	ENSG00000181444	ZNF467	696.265	-1.82433	0.247414	-7.37361	1.66e-13	1.61e-12	-12.7797	Down
ENSG00000158427.15	ENSG00000158427	TMSB15B	214.209	-1.25484	0.170207	-7.37245	1.68e-13	1.62e-12	-12.7759	Down
ENSG00000137101.14	ENSG00000137101	CD72	61.6122	-1.84593	0.250489	-7.36929	1.72e-13	1.66e-12	-12.7656	Down
ENSG00000156172.6	ENSG00000156172	CFAP418	82.7225	-1.3722	0.186302	-7.36546	1.77e-13	1.71e-12	-12.7532	Down
ENSG00000230513.4	ENSG00000230513	THAP7-AS1	68.0658	-1.6006	0.217381	-7.36311	1.8e-13	1.74e-12	-12.7455	Down
ENSG00000138796.18	ENSG00000138796	HADH	1347.74	-1.34489	0.182684	-7.36184	1.81e-13	1.75e-12	-12.7414	Down
ENSG00000119042.18	ENSG00000119042	SATB2	149.45	-1.57891	0.214481	-7.36153	1.82e-13	1.76e-12	-12.7404	Down
ENSG00000214401.6	ENSG00000214401	KANSL1-AS1	50.2563	-2.06249	0.280362	-7.35653	1.89e-13	1.82e-12	-12.7241	Down
ENSG00000106333.13	ENSG00000106333	PCOLCE	2476.47	-1.57551	0.214295	-7.35207	1.95e-13	1.88e-12	-12.7096	Down
ENSG00000181513.15	ENSG00000181513	ACBD4	231.042	-1.54625	0.210345	-7.35105	1.97e-13	1.9e-12	-12.7063	Down
ENSG00000291132.1	ENSG00000291132	MTMR9LP	192.563	-1.4887	0.202645	-7.34635	2.04e-13	1.96e-12	-12.691	Down
ENSG00000161558.11	ENSG00000161558	TMEM143	223.458	-1.41009	0.192325	-7.33183	2.27e-13	2.18e-12	-12.6439	Down
ENSG00000110195.14	ENSG00000110195	FOLR1	196.444	-1.72797	0.235871	-7.32594	2.37e-13	2.28e-12	-12.6248	Down
ENSG00000163071.11	ENSG00000163071	SPATA18	268.363	-1.5361	0.209736	-7.32397	2.41e-13	2.31e-12	-12.6185	Down
ENSG00000275620.1	ENSG00000275620	FLJ16779	266.263	-1.62814	0.22239	-7.32111	2.46e-13	2.36e-12	-12.6092	Down
ENSG00000261008.9	ENSG00000261008	LINC01572	58.9819	-2.30464	0.314835	-7.32015	2.48e-13	2.37e-12	-12.6061	Down
ENSG00000139445.18	ENSG00000139445	FOXN4	45.5039	-5.1225	0.700005	-7.31781	2.52e-13	2.41e-12	-12.5985	Down
ENSG00000005961.19	ENSG00000005961	ITGA2B	289.214	-2.13065	0.291138	-7.31833	2.51e-13	2.41e-12	-12.6002	Down
ENSG00000169758.13	ENSG00000169758	TMEM266	52.3364	-2.55161	0.348719	-7.31708	2.53e-13	2.43e-12	-12.5962	Down
ENSG00000108784.10	ENSG00000108784	NAGLU	633.856	-1.22017	0.16685	-7.31295	2.61e-13	2.5e-12	-12.5828	Down
ENSG00000144355.15	ENSG00000144355	DLX1	23.7889	-2.78785	0.38135	-7.31049	2.66e-13	2.54e-12	-12.5748	Down
ENSG00000122970.16	ENSG00000122970	IFT81	779.69	-1.0234	0.139983	-7.31091	2.65e-13	2.54e-12	-12.5762	Down
ENSG00000143303.12	ENSG00000143303	METTL25B	421.851	-1.17336	0.160537	-7.30899	2.69e-13	2.57e-12	-12.57	Down
ENSG00000043355.12	ENSG00000043355	ZIC2	611.234	-2.98596	0.408645	-7.30697	2.73e-13	2.61e-12	-12.5635	Down
ENSG00000087301.9	ENSG00000087301	TXNDC16	364.673	-1.17103	0.160329	-7.30391	2.8e-13	2.67e-12	-12.5536	Down
ENSG00000122884.13	ENSG00000122884	P4HA1	9217.84	-1.36172	0.186466	-7.30277	2.82e-13	2.69e-12	-12.5499	Down
ENSG00000103175.11	ENSG00000103175	WFDC1	108.804	-2.4143	0.330632	-7.30206	2.83e-13	2.7e-12	-12.5476	Down
ENSG00000127564.17	ENSG00000127564	PKMYT1	337.99	-1.24791	0.171019	-7.29689	2.94e-13	2.8e-12	-12.5309	Down
ENSG00000211452.12	ENSG00000211452	DIO1	262.995	-4.55722	0.62499	-7.29167	3.06e-13	2.91e-12	-12.5141	Down
ENSG00000106511.6	ENSG00000106511	MEOX2	16.2815	-4.51552	0.619456	-7.28949	3.11e-13	2.95e-12	-12.5071	Down
ENSG00000130520.11	ENSG00000130520	LSM4	2376.79	-1.23612	0.169693	-7.28445	3.23e-13	3.06e-12	-12.4908	Down
ENSG00000269235.4	ENSG00000269235	ZNF350-AS1	71.2946	-2.50403	0.343914	-7.28098	3.31e-13	3.13e-12	-12.4796	Down
ENSG00000122870.12	ENSG00000122870	BICC1	400.697	-1.57137	0.215844	-7.28009	3.34e-13	3.15e-12	-12.4768	Down
ENSG00000272870.4	ENSG00000272870	SAP30-DT	106.134	-2.88425	0.396302	-7.27791	3.39e-13	3.2e-12	-12.4698	Down
ENSG00000146038.12	ENSG00000146038	DCDC2	644.463	-1.72078	0.236655	-7.27125	3.56e-13	3.36e-12	-12.4483	Down
ENSG00000140905.11	ENSG00000140905	GCSH	902.995	-1.06228	0.146093	-7.27124	3.56e-13	3.36e-12	-12.4483	Down
ENSG00000241399.7	ENSG00000241399	CD302	414.802	-2.19852	0.302485	-7.2682	3.64e-13	3.44e-12	-12.4385	Down
ENSG00000178947.9	ENSG00000178947	SMIM10L2A	617.487	-1.1874	0.163395	-7.26705	3.67e-13	3.46e-12	-12.4348	Down
ENSG00000136160.17	ENSG00000136160	EDNRB	726.113	-1.04131	0.14331	-7.26615	3.7e-13	3.49e-12	-12.4319	Down
ENSG00000134253.10	ENSG00000134253	TRIM45	476.175	-1.64381	0.226251	-7.26545	3.72e-13	3.5e-12	-12.4297	Down
ENSG00000172987.14	ENSG00000172987	HPSE2	129.245	-2.6974	0.371337	-7.26403	3.76e-13	3.54e-12	-12.4251	Down
ENSG00000077092.20	ENSG00000077092	RARB	167.212	-1.77684	0.244634	-7.26326	3.78e-13	3.56e-12	-12.4227	Down
ENSG00000162174.12	ENSG00000162174	ASRGL1	545.783	-1.19491	0.164622	-7.25851	3.91e-13	3.68e-12	-12.4074	Down
ENSG00000154839.10	ENSG00000154839	SKA1	288.402	-1.60096	0.220607	-7.25706	3.96e-13	3.72e-12	-12.4028	Down
ENSG00000237819.7	ENSG00000237819	CDK6-AS1	42.9403	-2.00572	0.276477	-7.25458	4.03e-13	3.79e-12	-12.3948	Down
ENSG00000280670.3	ENSG00000280670	CCDC163	72.1056	-1.0055	0.138777	-7.24543	4.31e-13	4.05e-12	-12.3655	Down
ENSG00000154654.15	ENSG00000154654	NCAM2	93.0401	-3.12028	0.430701	-7.24465	4.34e-13	4.07e-12	-12.363	Down
ENSG00000274349.5	ENSG00000274349	ZNF658	132.018	-1.02892	0.142043	-7.24372	4.37e-13	4.09e-12	-12.36	Down
ENSG00000099998.19	ENSG00000099998	GGT5	491.493	-2.22367	0.307048	-7.24208	4.42e-13	4.14e-12	-12.3547	Down
ENSG00000129534.14	ENSG00000129534	MIS18BP1	745.465	-1.24616	0.17208	-7.24179	4.43e-13	4.15e-12	-12.3538	Down
ENSG00000186648.15	ENSG00000186648	CARMIL3	44.9049	-2.5638	0.354051	-7.24132	4.44e-13	4.16e-12	-12.3523	Down
ENSG00000159055.4	ENSG00000159055	MIS18A	547.516	-1.04013	0.143646	-7.24096	4.46e-13	4.17e-12	-12.3511	Down
ENSG00000146085.8	ENSG00000146085	MMUT	731.224	-1.01521	0.14029	-7.23649	4.6e-13	4.31e-12	-12.3368	Down
ENSG00000261115.7	ENSG00000261115	TMEM178B	170.493	-2.27738	0.31477	-7.23505	4.65e-13	4.35e-12	-12.3322	Down
ENSG00000204301.6	ENSG00000204301	NOTCH4	54.947	-2.20989	0.305579	-7.23182	4.77e-13	4.46e-12	-12.3219	Down
ENSG00000142731.11	ENSG00000142731	PLK4	440.398	-1.63823	0.22682	-7.22259	5.1e-13	4.76e-12	-12.2924	Down
ENSG00000162600.12	ENSG00000162600	OMA1	158.592	-1.61598	0.223795	-7.22077	5.17e-13	4.82e-12	-12.2866	Down
ENSG00000163344.6	ENSG00000163344	PMVK	504.016	-1.2152	0.168314	-7.21984	5.21e-13	4.85e-12	-12.2836	Down
ENSG00000156925.12	ENSG00000156925	ZIC3	143.027	-3.25207	0.450569	-7.2177	5.29e-13	4.93e-12	-12.2768	Down
ENSG00000204311.15	ENSG00000204311	PJVK	73.1932	-2.32078	0.321623	-7.21583	5.36e-13	4.99e-12	-12.2708	Down
ENSG00000072952.21	ENSG00000072952	IRAG1	291.25	-1.28	0.1774	-7.21532	5.38e-13	5.01e-12	-12.2692	Down
ENSG00000131089.17	ENSG00000131089	ARHGEF9	881.27	-1.14125	0.158326	-7.20824	5.67e-13	5.27e-12	-12.2466	Down
ENSG00000167646.14	ENSG00000167646	DNAAF3	61.1443	-1.55598	0.215933	-7.20585	5.77e-13	5.36e-12	-12.2389	Down
ENSG00000171596.7	ENSG00000171596	NMUR1	93.2005	-3.26531	0.453318	-7.20314	5.88e-13	5.46e-12	-12.2303	Down
ENSG00000105143.13	ENSG00000105143	SLC1A6	257.495	-1.96328	0.272626	-7.20137	5.96e-13	5.53e-12	-12.2247	Down
ENSG00000123411.15	ENSG00000123411	IKZF4	492.791	-1.40192	0.194724	-7.19952	6.04e-13	5.6e-12	-12.2188	Down
ENSG00000245937.10	ENSG00000245937	SLC12A2-DT	162.915	-1.39382	0.193718	-7.19511	6.24e-13	5.78e-12	-12.2048	Down
ENSG00000291057.1	ENSG00000291057	ABCC6P1	222.712	-1.31241	0.182696	-7.18357	6.79e-13	6.28e-12	-12.168	Down
ENSG00000060709.17	ENSG00000060709	RIMBP2	150.566	-2.31682	0.32261	-7.18151	6.89e-13	6.37e-12	-12.1615	Down
ENSG00000153822.15	ENSG00000153822	KCNJ16	203.977	-2.09133	0.29127	-7.18005	6.97e-13	6.43e-12	-12.1568	Down
ENSG00000133710.17	ENSG00000133710	SPINK5	111.326	-2.00956	0.280216	-7.17147	7.42e-13	6.84e-12	-12.1296	Down
ENSG00000178966.17	ENSG00000178966	RMI1	336.974	-1.01644	0.141823	-7.16692	7.67e-13	7.06e-12	-12.1152	Down
ENSG00000187017.18	ENSG00000187017	ESPN	346.664	-2.14847	0.299829	-7.16564	7.74e-13	7.13e-12	-12.1111	Down
ENSG00000182712.16	ENSG00000182712	CMC4	159.138	-1.23058	0.171752	-7.16491	7.78e-13	7.16e-12	-12.1088	Down
ENSG00000100784.12	ENSG00000100784	RPS6KA5	233.436	-1.43896	0.200881	-7.16327	7.88e-13	7.25e-12	-12.1036	Down
ENSG00000160200.18	ENSG00000160200	CBS	1867.02	-1.51425	0.211498	-7.15963	8.09e-13	7.44e-12	-12.0921	Down
ENSG00000163508.13	ENSG00000163508	EOMES	27.2241	-3.51643	0.491424	-7.15558	8.33e-13	7.65e-12	-12.0793	Down
ENSG00000197977.4	ENSG00000197977	ELOVL2	543.096	-1.03107	0.144134	-7.15352	8.46e-13	7.76e-12	-12.0727	Down
ENSG00000250326.2	ENSG00000250326	LOC105377623	19.7948	-2.96714	0.414945	-7.15068	8.63e-13	7.92e-12	-12.0638	Down
ENSG00000248712.8	ENSG00000248712	CCDC153	30.6729	-1.81652	0.2542	-7.14602	8.93e-13	8.18e-12	-12.049	Down
ENSG00000137968.17	ENSG00000137968	SLC44A5	172.784	-1.04342	0.146052	-7.1442	9.05e-13	8.28e-12	-12.0432	Down
ENSG00000138085.18	ENSG00000138085	ATRAID	1371.06	-1.14307	0.160062	-7.14142	9.24e-13	8.45e-12	-12.0345	Down
ENSG00000049089.15	ENSG00000049089	COL9A2	1078.66	-2.09636	0.29358	-7.14067	9.29e-13	8.49e-12	-12.0321	Down
ENSG00000103316.12	ENSG00000103316	CRYM	125.277	-1.67115	0.234121	-7.13795	9.47e-13	8.66e-12	-12.0235	Down
ENSG00000177640.16	ENSG00000177640	CASC2	48.3043	-1.4674	0.205615	-7.13664	9.56e-13	8.73e-12	-12.0193	Down
ENSG00000145794.17	ENSG00000145794	MEGF10	110.208	-2.23677	0.313432	-7.1364	9.58e-13	8.75e-12	-12.0186	Down
ENSG00000183048.12	ENSG00000183048	SLC25A10	444.586	-1.1014	0.154367	-7.13493	9.68e-13	8.83e-12	-12.014	Down
ENSG00000235194.9	ENSG00000235194	PPP1R3E	182.378	-2.09348	0.293617	-7.12998	1e-12	9.15e-12	-11.9983	Down
ENSG00000168546.11	ENSG00000168546	GFRA2	134.263	-2.31548	0.325057	-7.1233	1.05e-12	9.6e-12	-11.9773	Down
ENSG00000038295.8	ENSG00000038295	TLL1	63.0748	-2.71252	0.380953	-7.12035	1.08e-12	9.8e-12	-11.968	Down
ENSG00000090971.5	ENSG00000090971	NAT14	1150.79	-1.04537	0.146849	-7.11863	1.09e-12	9.92e-12	-11.9625	Down
ENSG00000198398.3	ENSG00000198398	TMEM207	61.6851	-5.23138	0.735254	-7.11506	1.12e-12	1.02e-11	-11.9513	Down
ENSG00000139209.16	ENSG00000139209	SLC38A4	141.762	-2.55638	0.359382	-7.11327	1.13e-12	1.03e-11	-11.9457	Down
ENSG00000183844.17	ENSG00000183844	FAM3B	139.975	-1.91647	0.269539	-7.11018	1.16e-12	1.05e-11	-11.9359	Down
ENSG00000143443.10	ENSG00000143443	C1orf56	83.2993	-1.72739	0.242944	-7.11024	1.16e-12	1.05e-11	-11.9361	Down
ENSG00000165874.14	ENSG00000165874	SHLD2P1	47.8427	-1.85811	0.261454	-7.10683	1.19e-12	1.08e-11	-11.9254	Down
ENSG00000145506.14	ENSG00000145506	NKD2	196.907	-1.7433	0.245645	-7.09682	1.28e-12	1.15e-11	-11.8939	Down
ENSG00000146243.14	ENSG00000146243	IRAK1BP1	154.801	-1.32843	0.187224	-7.0954	1.29e-12	1.17e-11	-11.8895	Down
ENSG00000188316.15	ENSG00000188316	ENO4	18.3336	-3.17532	0.447613	-7.0939	1.3e-12	1.18e-11	-11.8848	Down
ENSG00000112539.15	ENSG00000112539	C6orf118	15.4858	-3.95066	0.557039	-7.09225	1.32e-12	1.19e-11	-11.8796	Down
ENSG00000185010.15	ENSG00000185010	F8	48.4058	-2.39556	0.337875	-7.09006	1.34e-12	1.21e-11	-11.8727	Down
ENSG00000167900.12	ENSG00000167900	TK1	585.96	-1.58344	0.223378	-7.08861	1.35e-12	1.22e-11	-11.8682	Down
ENSG00000132386.11	ENSG00000132386	SERPINF1	1731.7	-1.39989	0.197474	-7.08896	1.35e-12	1.22e-11	-11.8693	Down
ENSG00000231312.8	ENSG00000231312	MAP4K3-DT	276.547	-1.44903	0.204535	-7.0845	1.4e-12	1.26e-11	-11.8553	Down
ENSG00000183248.12	ENSG00000183248	PRR36	820.901	-1.09577	0.154697	-7.08334	1.41e-12	1.27e-11	-11.8517	Down
ENSG00000173281.5	ENSG00000173281	PPP1R3B	1220.71	-1.03019	0.145551	-7.07789	1.46e-12	1.32e-11	-11.8346	Down
ENSG00000224958.6	ENSG00000224958	PGM5-AS1	39.3413	-3.05312	0.431792	-7.07081	1.54e-12	1.38e-11	-11.8124	Down
ENSG00000154175.19	ENSG00000154175	ABI3BP	150.517	-2.31297	0.327123	-7.07063	1.54e-12	1.38e-11	-11.8118	Down
ENSG00000169933.17	ENSG00000169933	FRMPD4	34.2685	-2.6144	0.370112	-7.06381	1.62e-12	1.45e-11	-11.7905	Down
ENSG00000188641.14	ENSG00000188641	DPYD	90.329	-1.59188	0.225338	-7.06442	1.61e-12	1.45e-11	-11.7924	Down
ENSG00000159167.12	ENSG00000159167	STC1	659.304	-1.88665	0.267119	-7.06297	1.63e-12	1.46e-11	-11.7879	Down
ENSG00000254122.3	ENSG00000254122	PCDHGB7	409.765	-1.04506	0.148021	-7.06019	1.66e-12	1.49e-11	-11.7792	Down
ENSG00000283674.3	ENSG00000283674	LOC729732	519.754	-1.05543	0.149613	-7.05436	1.73e-12	1.55e-11	-11.761	Down
ENSG00000279170.3	ENSG00000279170	TSTD3	76.0969	-2.2926	0.32504	-7.05329	1.75e-12	1.56e-11	-11.7576	Down
ENSG00000154096.14	ENSG00000154096	THY1	880.326	-1.26961	0.18001	-7.053	1.75e-12	1.56e-11	-11.7567	Down
ENSG00000166669.14	ENSG00000166669	ATF7IP2	294.581	-1.12548	0.159562	-7.05357	1.74e-12	1.56e-11	-11.7585	Down
ENSG00000176204.14	ENSG00000176204	LRRTM4	92.5271	-2.38491	0.338199	-7.05179	1.77e-12	1.57e-11	-11.7529	Down
ENSG00000162944.11	ENSG00000162944	RFTN2	125.776	-2.14741	0.304475	-7.05283	1.75e-12	1.57e-11	-11.7562	Down
ENSG00000135069.14	ENSG00000135069	PSAT1	2356.77	-1.58072	0.224141	-7.05237	1.76e-12	1.57e-11	-11.7547	Down
ENSG00000198185.12	ENSG00000198185	ZNF334	423.778	-1.41092	0.200065	-7.05231	1.76e-12	1.57e-11	-11.7546	Down
ENSG00000140043.12	ENSG00000140043	PTGR2	308.23	-1.23625	0.175295	-7.0524	1.76e-12	1.57e-11	-11.7549	Down
ENSG00000129538.14	ENSG00000129538	RNASE1	142.351	-1.97541	0.280469	-7.04325	1.88e-12	1.67e-11	-11.7263	Down
ENSG00000102384.14	ENSG00000102384	CENPI	353.222	-1.39572	0.198164	-7.04323	1.88e-12	1.67e-11	-11.7262	Down
ENSG00000165304.8	ENSG00000165304	MELK	633.632	-1.27147	0.180559	-7.04186	1.9e-12	1.69e-11	-11.722	Down
ENSG00000138315.13	ENSG00000138315	OIT3	34.4482	-3.28426	0.466449	-7.04097	1.91e-12	1.7e-11	-11.7192	Down
ENSG00000172878.14	ENSG00000172878	METAP1D	111.327	-1.49067	0.211766	-7.03922	1.93e-12	1.72e-11	-11.7137	Down
ENSG00000185633.11	ENSG00000185633	NDUFA4L2	110.969	-3.1391	0.446028	-7.0379	1.95e-12	1.73e-11	-11.7096	Down
ENSG00000167216.19	ENSG00000167216	KATNAL2	188.727	-1.51761	0.215802	-7.03242	2.03e-12	1.8e-11	-11.6925	Down
ENSG00000047457.14	ENSG00000047457	CP	345.882	-2.47784	0.352446	-7.03042	2.06e-12	1.82e-11	-11.6863	Down
ENSG00000171119.3	ENSG00000171119	NRTN	255.088	-1.76416	0.251115	-7.02532	2.14e-12	1.89e-11	-11.6704	Down
ENSG00000143627.19	ENSG00000143627	PKLR	39.8486	-3.18684	0.453689	-7.0243	2.15e-12	1.9e-11	-11.6673	Down
ENSG00000113721.14	ENSG00000113721	PDGFRB	2200.82	-1.2589	0.179259	-7.0228	2.17e-12	1.92e-11	-11.6626	Down
ENSG00000198670.13	ENSG00000198670	LPA	20.287	-3.41107	0.485748	-7.02231	2.18e-12	1.93e-11	-11.6611	Down
ENSG00000102048.16	ENSG00000102048	ASB9	32.9308	-2.75948	0.393015	-7.0213	2.2e-12	1.94e-11	-11.6579	Down
ENSG00000176894.10	ENSG00000176894	PXMP2	217.237	-1.37166	0.195386	-7.02025	2.21e-12	1.95e-11	-11.6547	Down
ENSG00000101945.17	ENSG00000101945	SUV39H1	295.321	-1.05832	0.150903	-7.01322	2.33e-12	2.05e-11	-11.6328	Down
ENSG00000289019.1	ENSG00000289019	LOC124900711	15.9531	-3.0154	0.430874	-6.99832	2.59e-12	2.27e-11	-11.5866	Down
ENSG00000162998.5	ENSG00000162998	FRZB	5891.56	-2.52226	0.360448	-6.99755	2.6e-12	2.29e-11	-11.5842	Down
ENSG00000152580.9	ENSG00000152580	IGSF10	216.968	-2.22578	0.318309	-6.99251	2.7e-12	2.37e-11	-11.5686	Down
ENSG00000175938.7	ENSG00000175938	ORAI3	602.46	-1.74763	0.250003	-6.99043	2.74e-12	2.4e-11	-11.5622	Down
ENSG00000162572.21	ENSG00000162572	SCNN1D	188.725	-2.84418	0.407188	-6.98493	2.85e-12	2.49e-11	-11.5452	Down
ENSG00000152583.13	ENSG00000152583	SPARCL1	288.423	-1.73017	0.247703	-6.98485	2.85e-12	2.49e-11	-11.5449	Down
ENSG00000131781.13	ENSG00000131781	FMO5	383.719	-2.13273	0.305717	-6.97615	3.03e-12	2.65e-11	-11.518	Down
ENSG00000184515.11	ENSG00000184515	BEX5	217.557	-1.81956	0.260909	-6.97392	3.08e-12	2.69e-11	-11.5111	Down
ENSG00000168016.15	ENSG00000168016	TRANK1	900.418	-1.52285	0.218657	-6.96453	3.3e-12	2.87e-11	-11.4821	Down
ENSG00000005189.20	ENSG00000005189	REXO5	91.3151	-1.64945	0.236894	-6.96284	3.33e-12	2.9e-11	-11.4769	Down
ENSG00000091656.19	ENSG00000091656	ZFHX4	588.021	-1.35249	0.194243	-6.96289	3.33e-12	2.9e-11	-11.4771	Down
ENSG00000214279.13	ENSG00000214279	SCART1	67.6279	-2.83626	0.407473	-6.9606	3.39e-12	2.94e-11	-11.47	Down
ENSG00000213412.3	ENSG00000213412	HNRNPA1P33	35.8903	-2.92163	0.419823	-6.9592	3.42e-12	2.97e-11	-11.4657	Down
ENSG00000161010.16	ENSG00000161010	MRNIP	686.333	-1.15992	0.166682	-6.9589	3.43e-12	2.97e-11	-11.4648	Down
ENSG00000231426.7	ENSG00000231426	FILNC1	38.1484	-5.2384	0.752879	-6.95783	3.46e-12	3e-11	-11.4615	Down
ENSG00000070526.15	ENSG00000070526	ST6GALNAC1	53.8279	-2.6061	0.37461	-6.95684	3.48e-12	3.02e-11	-11.4584	Down
ENSG00000189195.15	ENSG00000189195	BTBD8	188.587	-1.22134	0.175591	-6.95561	3.51e-12	3.04e-11	-11.4547	Down
ENSG00000145423.5	ENSG00000145423	SFRP2	3885.03	-3.46057	0.497877	-6.95065	3.64e-12	3.15e-11	-11.4394	Down
ENSG00000234928.3	ENSG00000234928	LINC01659	15.5327	-3.43842	0.494817	-6.94888	3.68e-12	3.18e-11	-11.4339	Down
ENSG00000080166.16	ENSG00000080166	DCT	126.69	-2.89634	0.417102	-6.94397	3.81e-12	3.29e-11	-11.4188	Down
ENSG00000187553.10	ENSG00000187553	CYP26C1	62.3727	-3.1299	0.451106	-6.93827	3.97e-12	3.43e-11	-11.4013	Down
ENSG00000182890.5	ENSG00000182890	GLUD2	135.636	-1.41582	0.204096	-6.93705	4e-12	3.46e-11	-11.3975	Down
ENSG00000135960.10	ENSG00000135960	EDAR	13.1906	-3.1928	0.460289	-6.93651	4.02e-12	3.47e-11	-11.3959	Down
ENSG00000122483.18	ENSG00000122483	CCDC18	231.082	-1.57191	0.22665	-6.93542	4.05e-12	3.49e-11	-11.3925	Down
ENSG00000172461.11	ENSG00000172461	FUT9	48.4632	-1.86884	0.269571	-6.93265	4.13e-12	3.56e-11	-11.384	Down
ENSG00000163347.6	ENSG00000163347	CLDN1	809.143	-1.33079	0.191994	-6.93141	4.17e-12	3.59e-11	-11.3802	Down
ENSG00000006377.11	ENSG00000006377	DLX6	109.663	-2.74841	0.396835	-6.92581	4.33e-12	3.72e-11	-11.363	Down
ENSG00000005379.17	ENSG00000005379	TSPOAP1	639.236	-1.82674	0.263851	-6.92337	4.41e-12	3.78e-11	-11.3555	Down
ENSG00000177943.14	ENSG00000177943	MAMDC4	494.584	-2.29833	0.331993	-6.92282	4.43e-12	3.79e-11	-11.3538	Down
ENSG00000105516.11	ENSG00000105516	DBP	169.31	-2.09881	0.303322	-6.91944	4.53e-12	3.88e-11	-11.3435	Down
ENSG00000107020.10	ENSG00000107020	PLGRKT	266.75	-1.21061	0.174964	-6.91921	4.54e-12	3.89e-11	-11.3428	Down
ENSG00000196421.9	ENSG00000196421	C20orf204	87.9965	-2.91605	0.421613	-6.9164	4.63e-12	3.96e-11	-11.3342	Down
ENSG00000136110.13	ENSG00000136110	CNMD	49.1834	-2.19286	0.317063	-6.91618	4.64e-12	3.97e-11	-11.3335	Down
ENSG00000163145.13	ENSG00000163145	C1QTNF7	13.9957	-5.29145	0.76542	-6.91314	4.74e-12	4.05e-11	-11.3242	Down
ENSG00000078053.17	ENSG00000078053	AMPH	232.237	-2.09681	0.303348	-6.91221	4.77e-12	4.07e-11	-11.3213	Down
ENSG00000172687.14	ENSG00000172687	ZNF738	825.247	-1.12011	0.162168	-6.90708	4.95e-12	4.22e-11	-11.3056	Down
ENSG00000172803.18	ENSG00000172803	SNX32	75.3199	-1.87958	0.272188	-6.90545	5e-12	4.26e-11	-11.3006	Down
ENSG00000162761.14	ENSG00000162761	LMX1A	89.6932	-2.47686	0.358698	-6.90514	5.02e-12	4.27e-11	-11.2997	Down
ENSG00000189057.11	ENSG00000189057	FAM111B	178.594	-1.31386	0.190431	-6.89941	5.22e-12	4.44e-11	-11.2822	Down
ENSG00000106819.13	ENSG00000106819	ASPN	38.1382	-4.07646	0.591028	-6.89724	5.3e-12	4.5e-11	-11.2755	Down
ENSG00000181291.8	ENSG00000181291	TMEM132E	61.8205	-2.85922	0.4146	-6.89634	5.34e-12	4.53e-11	-11.2728	Down
ENSG00000265190.7	ENSG00000265190	ANXA8	716.195	-2.24731	0.326127	-6.89089	5.54e-12	4.7e-11	-11.2561	Down
ENSG00000128656.15	ENSG00000128656	CHN1	541.55	-1.03943	0.15085	-6.89048	5.56e-12	4.71e-11	-11.2549	Down
ENSG00000115844.11	ENSG00000115844	DLX2	61.6765	-1.60648	0.233191	-6.88911	5.61e-12	4.76e-11	-11.2507	Down
ENSG00000081803.17	ENSG00000081803	CADPS2	252.334	-1.42998	0.207623	-6.8874	5.68e-12	4.81e-11	-11.2455	Down
ENSG00000104889.7	ENSG00000104889	RNASEH2A	691.753	-1.14747	0.166626	-6.88651	5.72e-12	4.84e-11	-11.2428	Down
ENSG00000178802.18	ENSG00000178802	MPI	1004.28	-1.1293	0.163998	-6.88607	5.74e-12	4.85e-11	-11.2414	Down
ENSG00000107798.18	ENSG00000107798	LIPA	1763.64	-1.47821	0.214749	-6.88344	5.84e-12	4.94e-11	-11.2334	Down
ENSG00000260456.7	ENSG00000260456	C16orf95	63.5202	-1.32831	0.193013	-6.88201	5.9e-12	4.98e-11	-11.229	Down
ENSG00000160180.17	ENSG00000160180	TFF3	33.4296	-3.62576	0.526884	-6.88152	5.92e-12	5e-11	-11.2275	Down
ENSG00000096092.6	ENSG00000096092	TMEM14A	382.059	-1.29332	0.187947	-6.88131	5.93e-12	5.01e-11	-11.2269	Down
ENSG00000151876.13	ENSG00000151876	FBXO4	72.5485	-1.65576	0.240629	-6.88093	5.95e-12	5.02e-11	-11.2258	Down
ENSG00000197901.12	ENSG00000197901	SLC22A6	35.6606	-4.57798	0.665378	-6.88026	5.97e-12	5.04e-11	-11.2237	Down
ENSG00000247572.9	ENSG00000247572	CKMT2-AS1	120.666	-1.08968	0.158453	-6.87702	6.11e-12	5.15e-11	-11.2138	Down
ENSG00000030419.17	ENSG00000030419	IKZF2	531.713	-1.88151	0.273652	-6.87556	6.17e-12	5.2e-11	-11.2094	Down
ENSG00000147041.12	ENSG00000147041	SYTL5	592.401	-1.03612	0.150736	-6.87375	6.25e-12	5.26e-11	-11.2039	Down
ENSG00000157765.13	ENSG00000157765	SLC34A2	565.762	-3.73685	0.544362	-6.86464	6.67e-12	5.59e-11	-11.1761	Down
ENSG00000183971.10	ENSG00000183971	NPW	42.111	-2.1056	0.306753	-6.86416	6.69e-12	5.61e-11	-11.1747	Down
ENSG00000277067.4	ENSG00000277067	LOC102724843	60.3381	-24.8767	3.62537	-6.86185	6.8e-12	5.7e-11	-11.1677	Down
ENSG00000138346.16	ENSG00000138346	DNA2	350.896	-1.13579	0.16563	-6.8574	7.01e-12	5.87e-11	-11.1541	Down
ENSG00000179399.16	ENSG00000179399	GPC5	58.1973	-1.3622	0.198654	-6.85717	7.02e-12	5.88e-11	-11.1534	Down
ENSG00000164406.8	ENSG00000164406	LEAP2	120.74	-2.72501	0.397501	-6.85534	7.11e-12	5.95e-11	-11.1479	Down
ENSG00000077152.12	ENSG00000077152	UBE2T	431.243	-1.09892	0.160417	-6.85037	7.37e-12	6.15e-11	-11.1328	Down
ENSG00000186377.8	ENSG00000186377	CYP4X1	59.0101	-3.91781	0.571944	-6.84998	7.39e-12	6.17e-11	-11.1316	Down
ENSG00000134240.12	ENSG00000134240	HMGCS2	1140.18	-2.02068	0.295038	-6.8489	7.44e-12	6.21e-11	-11.1283	Down
ENSG00000087903.13	ENSG00000087903	RFX2	213.462	-1.21635	0.177651	-6.84689	7.55e-12	6.3e-11	-11.1222	Down
ENSG00000114346.14	ENSG00000114346	ECT2	1128.59	-1.26763	0.185155	-6.84636	7.58e-12	6.32e-11	-11.1206	Down
ENSG00000197241.4	ENSG00000197241	SLC2A7	20.964	-3.73806	0.546418	-6.84103	7.86e-12	6.55e-11	-11.1044	Down
ENSG00000141485.17	ENSG00000141485	SLC13A5	1133.25	-1.92934	0.282207	-6.83662	8.11e-12	6.75e-11	-11.0911	Down
ENSG00000145348.17	ENSG00000145348	TBCK	644.311	-1.06004	0.155067	-6.83602	8.14e-12	6.77e-11	-11.0893	Down
ENSG00000142856.17	ENSG00000142856	ITGB3BP	448.845	-1.0924	0.159912	-6.83126	8.42e-12	6.99e-11	-11.0748	Down
ENSG00000118922.19	ENSG00000118922	KLF12	608.031	-1.15481	0.169085	-6.82979	8.5e-12	7.06e-11	-11.0704	Down
ENSG00000006282.22	ENSG00000006282	SPATA20	1454.55	-1.04044	0.152383	-6.82782	8.62e-12	7.15e-11	-11.0644	Down
ENSG00000130005.13	ENSG00000130005	GAMT	1225.59	-1.57823	0.231276	-6.82399	8.85e-12	7.33e-11	-11.0528	Down
ENSG00000149256.16	ENSG00000149256	TENM4	992.686	-2.0319	0.298025	-6.81786	9.24e-12	7.63e-11	-11.0343	Down
ENSG00000184730.12	ENSG00000184730	APOBR	17.2085	-3.5225	0.516742	-6.81675	9.31e-12	7.69e-11	-11.0309	Down
ENSG00000272323.1	ENSG00000272323	TTC23L-AS1	33.1395	-1.49799	0.219961	-6.81024	9.74e-12	8.04e-11	-11.0113	Down
ENSG00000116032.5	ENSG00000116032	GRIN3B	67.9257	-2.09427	0.307585	-6.80877	9.84e-12	8.12e-11	-11.0068	Down
ENSG00000203727.4	ENSG00000203727	SAMD5	362.075	-1.11792	0.164206	-6.80804	9.89e-12	8.16e-11	-11.0046	Down
ENSG00000177989.14	ENSG00000177989	ODF3B	149.575	-2.11508	0.310826	-6.80471	1.01e-11	8.34e-11	-10.9946	Down
ENSG00000185561.10	ENSG00000185561	TLCD2	279.531	-1.17328	0.172498	-6.8017	1.03e-11	8.51e-11	-10.9855	Down
ENSG00000261840.5	ENSG00000261840	LOC730183	42.6461	-2.60061	0.382485	-6.79924	1.05e-11	8.65e-11	-10.9781	Down
ENSG00000283526.2	ENSG00000283526	PRRT1B	25.5777	-2.2711	0.334093	-6.7978	1.06e-11	8.73e-11	-10.9737	Down
ENSG00000094631.22	ENSG00000094631	HDAC6	2498.04	-1.18304	0.174058	-6.79682	1.07e-11	8.79e-11	-10.9708	Down
ENSG00000273148.2	ENSG00000273148	LCDR	48.1971	-1.85691	0.273257	-6.79545	1.08e-11	8.87e-11	-10.9667	Down
ENSG00000255036.6	ENSG00000255036	SUGT1P4-STRA6LP-CCDC180	171.286	-1.55741	0.229195	-6.79513	1.08e-11	8.89e-11	-10.9657	Down
ENSG00000290920.1	ENSG00000290920	ZDHHC8BP	213.615	-1.41617	0.208417	-6.79491	1.08e-11	8.9e-11	-10.965	Down
ENSG00000156298.13	ENSG00000156298	TSPAN7	355.861	-1.06858	0.157286	-6.79392	1.09e-11	8.96e-11	-10.9621	Down
ENSG00000134595.9	ENSG00000134595	SOX3	151.942	-2.62596	0.386539	-6.79351	1.09e-11	8.98e-11	-10.9608	Down
ENSG00000102383.14	ENSG00000102383	ZDHHC15	59.943	-1.69847	0.250067	-6.79204	1.11e-11	9.06e-11	-10.9564	Down
ENSG00000166321.14	ENSG00000166321	NUDT13	52.5563	-1.52792	0.224954	-6.79212	1.1e-11	9.06e-11	-10.9567	Down
ENSG00000172345.14	ENSG00000172345	STARD5	153.522	-1.47642	0.217612	-6.78464	1.16e-11	9.52e-11	-10.9341	Down
ENSG00000184905.9	ENSG00000184905	TCEAL2	123.862	-1.74949	0.25787	-6.78438	1.17e-11	9.54e-11	-10.9333	Down
ENSG00000196126.12	ENSG00000196126	HLA-DRB1	3331.7	-1.96899	0.290381	-6.78072	1.2e-11	9.77e-11	-10.9224	Down
ENSG00000131116.12	ENSG00000131116	ZNF428	1063.75	-1.00808	0.148688	-6.77984	1.2e-11	9.82e-11	-10.9197	Down
ENSG00000070193.5	ENSG00000070193	FGF10	392.958	-1.68939	0.249292	-6.77676	1.23e-11	1e-10	-10.9104	Down
ENSG00000131771.14	ENSG00000131771	PPP1R1B	68.3624	-1.81162	0.267457	-6.77348	1.26e-11	1.02e-10	-10.9006	Down
ENSG00000125850.11	ENSG00000125850	OVOL2	47.9933	-1.91995	0.283609	-6.76972	1.29e-11	1.05e-10	-10.8893	Down
ENSG00000143995.20	ENSG00000143995	MEIS1	780.421	-1.58688	0.234552	-6.76559	1.33e-11	1.08e-10	-10.8769	Down
ENSG00000236859.8	ENSG00000236859	NIFK-AS1	107.49	-1.29367	0.191195	-6.76623	1.32e-11	1.08e-10	-10.8788	Down
ENSG00000116106.12	ENSG00000116106	EPHA4	810.894	-1.424	0.210522	-6.76415	1.34e-11	1.09e-10	-10.8726	Down
ENSG00000163629.13	ENSG00000163629	PTPN13	3391.53	-1.08288	0.160217	-6.75886	1.39e-11	1.13e-10	-10.8567	Down
ENSG00000274276.6	ENSG00000274276	LOC102724560	1182.61	-1.2714	0.18832	-6.75131	1.47e-11	1.19e-10	-10.8341	Down
ENSG00000134291.12	ENSG00000134291	TMEM106C	1327.78	-1.06791	0.158225	-6.74932	1.49e-11	1.2e-10	-10.8281	Down
ENSG00000131094.4	ENSG00000131094	C1QL1	111.147	-1.92126	0.284753	-6.74711	1.51e-11	1.22e-10	-10.8215	Down
ENSG00000184465.16	ENSG00000184465	WDR27	864.058	-1.67693	0.24856	-6.74661	1.51e-11	1.22e-10	-10.82	Down
ENSG00000183569.18	ENSG00000183569	SERHL2	98.9352	-1.44023	0.213451	-6.74735	1.51e-11	1.22e-10	-10.8223	Down
ENSG00000119614.3	ENSG00000119614	VSX2	269.308	-4.68978	0.695239	-6.74556	1.52e-11	1.23e-10	-10.8169	Down
ENSG00000102195.10	ENSG00000102195	GPR50	152.572	-2.11437	0.313516	-6.74406	1.54e-11	1.24e-10	-10.8124	Down
ENSG00000059588.10	ENSG00000059588	TARBP1	600.205	-1.80683	0.267915	-6.74404	1.54e-11	1.24e-10	-10.8124	Down
ENSG00000226383.7	ENSG00000226383	LINC01876	40.1537	-2.32255	0.344485	-6.74208	1.56e-11	1.26e-10	-10.8065	Down
ENSG00000104313.20	ENSG00000104313	EYA1	279.229	-1.28366	0.190384	-6.74252	1.56e-11	1.26e-10	-10.8078	Down
ENSG00000229891.4	ENSG00000229891	LINC01315	32.0661	-2.45863	0.364883	-6.73813	1.6e-11	1.29e-10	-10.7947	Down
ENSG00000139800.9	ENSG00000139800	ZIC5	212.023	-2.36256	0.35059	-6.73881	1.6e-11	1.29e-10	-10.7967	Down
ENSG00000226015.2	ENSG00000226015	CCT8P1	56.3649	-2.00825	0.298082	-6.73725	1.61e-11	1.3e-10	-10.7921	Down
ENSG00000073331.18	ENSG00000073331	ALPK1	80.4242	-1.47501	0.218976	-6.73595	1.63e-11	1.31e-10	-10.7882	Down
ENSG00000165244.7	ENSG00000165244	ZNF367	137.522	-1.13405	0.168369	-6.73551	1.63e-11	1.31e-10	-10.7869	Down
ENSG00000241852.11	ENSG00000241852	C8orf58	1006.39	-1.07712	0.159926	-6.73511	1.64e-11	1.32e-10	-10.7857	Down
ENSG00000267909.3	ENSG00000267909	CCDC177	25.8414	-4.42403	0.65716	-6.73204	1.67e-11	1.34e-10	-10.7765	Down
ENSG00000239523.8	ENSG00000239523	MYLK-AS1	57.8901	-1.49666	0.222493	-6.7268	1.73e-11	1.39e-10	-10.7609	Down
ENSG00000147180.17	ENSG00000147180	ZNF711	1098.64	-1.19305	0.177355	-6.72694	1.73e-11	1.39e-10	-10.7613	Down
ENSG00000152207.8	ENSG00000152207	CYSLTR2	212.221	-1.17044	0.173995	-6.72684	1.73e-11	1.39e-10	-10.761	Down
ENSG00000214870.11	ENSG00000214870	LINC02981	56.9989	-2.07001	0.307904	-6.72293	1.78e-11	1.43e-10	-10.7493	Down
ENSG00000267751.6	ENSG00000267751	BSG-AS1	86.3116	-1.57032	0.233633	-6.72133	1.8e-11	1.44e-10	-10.7446	Down
ENSG00000184374.3	ENSG00000184374	COLEC10	195.3	-2.55866	0.380775	-6.71961	1.82e-11	1.46e-10	-10.7394	Down
ENSG00000156113.25	ENSG00000156113	KCNMA1	364.001	-1.18103	0.175828	-6.71697	1.86e-11	1.48e-10	-10.7316	Down
ENSG00000250510.8	ENSG00000250510	GPR162	365.061	-1.18556	0.176628	-6.7122	1.92e-11	1.53e-10	-10.7174	Down
ENSG00000161944.17	ENSG00000161944	ASGR2	1076.25	-2.08791	0.311199	-6.70925	1.96e-11	1.56e-10	-10.7086	Down
ENSG00000067840.13	ENSG00000067840	PDZD4	738.481	-1.58535	0.236304	-6.70894	1.96e-11	1.56e-10	-10.7076	Down
ENSG00000125968.9	ENSG00000125968	ID1	1944.27	-1.25259	0.186841	-6.70403	2.03e-11	1.62e-10	-10.6931	Down
ENSG00000132646.11	ENSG00000132646	PCNA	1541.38	-1.24762	0.186162	-6.70179	2.06e-11	1.64e-10	-10.6864	Down
ENSG00000005243.10	ENSG00000005243	COPZ2	258.295	-1.44011	0.214915	-6.70083	2.07e-11	1.65e-10	-10.6835	Down
ENSG00000146263.12	ENSG00000146263	MMS22L	512.009	-1.06175	0.158465	-6.70022	2.08e-11	1.66e-10	-10.6817	Down
ENSG00000198944.6	ENSG00000198944	SOWAHA	92.3008	-1.80365	0.269259	-6.69856	2.1e-11	1.67e-10	-10.6768	Down
ENSG00000177990.12	ENSG00000177990	DPY19L2	92.0963	-2.61398	0.390664	-6.69113	2.21e-11	1.75e-10	-10.6547	Down
ENSG00000108576.10	ENSG00000108576	SLC6A4	58.3418	-2.26622	0.338682	-6.69129	2.21e-11	1.75e-10	-10.6552	Down
ENSG00000187772.8	ENSG00000187772	LIN28B	1669.31	-1.00341	0.149954	-6.69143	2.21e-11	1.75e-10	-10.6556	Down
ENSG00000106688.12	ENSG00000106688	SLC1A1	483.505	-1.32482	0.198105	-6.68747	2.27e-11	1.8e-10	-10.6439	Down
ENSG00000104953.20	ENSG00000104953	TLE6	67.5179	-1.7105	0.255824	-6.68624	2.29e-11	1.81e-10	-10.6402	Down
ENSG00000166881.10	ENSG00000166881	NEMP1	949.526	-1.05944	0.158458	-6.68589	2.3e-11	1.81e-10	-10.6392	Down
ENSG00000162669.16	ENSG00000162669	HFM1	66.4753	-2.22465	0.332774	-6.68518	2.31e-11	1.82e-10	-10.6371	Down
ENSG00000237149.5	ENSG00000237149	ZNF503-AS2	123.075	-1.30233	0.194807	-6.68524	2.31e-11	1.82e-10	-10.6372	Down
ENSG00000278558.5	ENSG00000278558	TMEM191B	140.441	-1.64613	0.246298	-6.68349	2.33e-11	1.84e-10	-10.632	Down
ENSG00000118520.16	ENSG00000118520	ARG1	75.6643	-4.11016	0.61513	-6.68177	2.36e-11	1.86e-10	-10.627	Down
ENSG00000166402.9	ENSG00000166402	TUB	1389.67	-1.09624	0.164058	-6.68203	2.36e-11	1.86e-10	-10.6277	Down
ENSG00000145335.17	ENSG00000145335	SNCA	374.892	-1.10612	0.165613	-6.67894	2.41e-11	1.89e-10	-10.6186	Down
ENSG00000234171.5	ENSG00000234171	RNASEH1-DT	113.16	-1.29131	0.193397	-6.67698	2.44e-11	1.92e-10	-10.6127	Down
ENSG00000246082.4	ENSG00000246082	NUDT16L2P	58.1215	-1.21862	0.182615	-6.67317	2.5e-11	1.97e-10	-10.6015	Down
ENSG00000196659.10	ENSG00000196659	IFT70B	148.688	-1.02261	0.153259	-6.67246	2.52e-11	1.97e-10	-10.5994	Down
ENSG00000183831.7	ENSG00000183831	ANKRD45	52.3163	-2.18775	0.327903	-6.67194	2.52e-11	1.98e-10	-10.5978	Down
ENSG00000238142.4	ENSG00000238142	LOC105376805	164.346	-1.07828	0.161676	-6.66936	2.57e-11	2.01e-10	-10.5902	Down
ENSG00000184347.16	ENSG00000184347	SLIT3	5393.22	-1.67935	0.25203	-6.6633	2.68e-11	2.1e-10	-10.5723	Down
ENSG00000197766.9	ENSG00000197766	CFD	43.3948	-1.72771	0.259487	-6.65815	2.77e-11	2.17e-10	-10.5571	Down
ENSG00000213397.12	ENSG00000213397	HAUS7	271.258	-1.00173	0.150448	-6.65835	2.77e-11	2.17e-10	-10.5577	Down
ENSG00000227999.1	ENSG00000227999	MTND5P1	0.604017	-18.7495	2.81633	-6.65743	2.79e-11	2.18e-10	-10.5549	Down
ENSG00000167780.12	ENSG00000167780	SOAT2	393.766	-2.50504	0.376355	-6.65605	2.81e-11	2.2e-10	-10.5509	Down
ENSG00000228594.4	ENSG00000228594	FNDC10	187.808	-2.19998	0.330538	-6.65576	2.82e-11	2.2e-10	-10.55	Down
ENSG00000119227.8	ENSG00000119227	PIGZ	118.764	-1.74018	0.261544	-6.65348	2.86e-11	2.23e-10	-10.5433	Down
ENSG00000213853.10	ENSG00000213853	EMP2	1421.76	-1.01894	0.153138	-6.65379	2.86e-11	2.23e-10	-10.5442	Down
ENSG00000246465.1	ENSG00000246465	LOC124903670	41.0282	-1.91709	0.288167	-6.65268	2.88e-11	2.24e-10	-10.5409	Down
ENSG00000051180.17	ENSG00000051180	RAD51	304.726	-1.47604	0.221859	-6.65306	2.87e-11	2.24e-10	-10.542	Down
ENSG00000198732.11	ENSG00000198732	SMOC1	199.16	-2.51466	0.37804	-6.65183	2.89e-11	2.25e-10	-10.5384	Down
ENSG00000130023.16	ENSG00000130023	ERMARD	293.699	-1.2134	0.182408	-6.65211	2.89e-11	2.25e-10	-10.5392	Down
ENSG00000139292.13	ENSG00000139292	LGR5	102.997	-2.30875	0.347249	-6.64868	2.96e-11	2.3e-10	-10.5291	Down
ENSG00000172382.10	ENSG00000172382	PRSS27	68.1709	-1.36052	0.204628	-6.64872	2.96e-11	2.3e-10	-10.5292	Down
ENSG00000183010.17	ENSG00000183010	PYCR1	2570.66	-1.09486	0.164743	-6.64588	3.01e-11	2.34e-10	-10.5209	Down
ENSG00000163736.4	ENSG00000163736	PPBP	194.632	-2.75567	0.414832	-6.64286	3.08e-11	2.39e-10	-10.5119	Down
ENSG00000203943.9	ENSG00000203943	SAMD13	18.7883	-2.07596	0.31254	-6.64221	3.09e-11	2.4e-10	-10.51	Down
ENSG00000051825.15	ENSG00000051825	MPHOSPH9	550.856	-1.21067	0.182268	-6.64225	3.09e-11	2.4e-10	-10.5101	Down
ENSG00000104760.17	ENSG00000104760	FGL1	96.0702	-1.89631	0.28563	-6.63904	3.16e-11	2.45e-10	-10.5007	Down
ENSG00000238207.2	ENSG00000238207	LOC124907878	16.5394	-4.31595	0.65023	-6.63758	3.19e-11	2.47e-10	-10.4964	Down
ENSG00000117305.15	ENSG00000117305	HMGCL	969.814	-1.21269	0.182718	-6.63694	3.2e-11	2.48e-10	-10.4945	Down
ENSG00000269416.7	ENSG00000269416	LINC01224	131.954	-2.57905	0.388686	-6.63532	3.24e-11	2.51e-10	-10.4897	Down
ENSG00000163364.12	ENSG00000163364	LINC01116	27.9057	-2.39839	0.361625	-6.63226	3.31e-11	2.56e-10	-10.4807	Down
ENSG00000132744.8	ENSG00000132744	ACY3	57.8307	-2.26708	0.341877	-6.63126	3.33e-11	2.57e-10	-10.4778	Down
ENSG00000165359.16	ENSG00000165359	INTS6L	452.358	-1.39639	0.210578	-6.63122	3.33e-11	2.57e-10	-10.4777	Down
ENSG00000162373.13	ENSG00000162373	BEND5	227.28	-1.71284	0.258447	-6.62743	3.42e-11	2.64e-10	-10.4665	Down
ENSG00000213390.11	ENSG00000213390	ARHGAP19	922.609	-1.00172	0.151184	-6.62584	3.45e-11	2.67e-10	-10.4618	Down
ENSG00000263327.6	ENSG00000263327	TAPT1-AS1	13.2155	-2.77452	0.418857	-6.62402	3.5e-11	2.7e-10	-10.4565	Down
ENSG00000259417.3	ENSG00000259417	CTXND1	40.8558	-2.62359	0.396268	-6.62075	3.57e-11	2.75e-10	-10.4469	Down
ENSG00000170577.8	ENSG00000170577	SIX2	170.403	-1.94332	0.2935	-6.62121	3.56e-11	2.75e-10	-10.4482	Down
ENSG00000278195.2	ENSG00000278195	SSTR3	31.3701	-2.13055	0.321824	-6.62022	3.59e-11	2.76e-10	-10.4453	Down
ENSG00000148488.17	ENSG00000148488	ST8SIA6	57.9997	-2.98794	0.45136	-6.61986	3.6e-11	2.77e-10	-10.4443	Down
ENSG00000267508.6	ENSG00000267508	ZNF285	118.017	-1.16402	0.175926	-6.61651	3.68e-11	2.83e-10	-10.4344	Down
ENSG00000130427.3	ENSG00000130427	EPO	56.2829	-2.91308	0.440411	-6.61445	3.73e-11	2.86e-10	-10.4284	Down
ENSG00000164096.13	ENSG00000164096	C4orf3	3940.82	-1.28666	0.194646	-6.61023	3.84e-11	2.94e-10	-10.416	Down
ENSG00000110328.6	ENSG00000110328	GALNT18	148.721	-1.18683	0.179552	-6.60995	3.84e-11	2.95e-10	-10.4152	Down
ENSG00000183908.7	ENSG00000183908	LRRC55	24.2981	-2.52703	0.382715	-6.60291	4.03e-11	3.09e-10	-10.3945	Down
ENSG00000184911.15	ENSG00000184911	DMRTC1B	17.5416	-4.37613	0.663082	-6.59968	4.12e-11	3.15e-10	-10.3851	Down
ENSG00000165821.12	ENSG00000165821	SALL2	2634.14	-1.20529	0.182627	-6.59973	4.12e-11	3.15e-10	-10.3852	Down
ENSG00000151413.17	ENSG00000151413	NUBPL	348.237	-1.11361	0.168753	-6.59905	4.14e-11	3.16e-10	-10.3832	Down
ENSG00000148225.17	ENSG00000148225	WDR31	113.086	-1.60231	0.242854	-6.59782	4.17e-11	3.19e-10	-10.3796	Down
ENSG00000121570.13	ENSG00000121570	DPPA4	405.299	-1.36908	0.207499	-6.598	4.17e-11	3.19e-10	-10.3801	Down
ENSG00000183763.9	ENSG00000183763	TRAIP	225.598	-1.23247	0.186799	-6.59788	4.17e-11	3.19e-10	-10.3798	Down
ENSG00000153237.19	ENSG00000153237	CCDC148	46.5885	-1.86585	0.282971	-6.59376	4.29e-11	3.27e-10	-10.3677	Down
ENSG00000119865.9	ENSG00000119865	CNRIP1	87.6315	-1.18838	0.180275	-6.59206	4.34e-11	3.31e-10	-10.3627	Down
ENSG00000204219.11	ENSG00000204219	TCEA3	448.109	-1.58506	0.240473	-6.59142	4.36e-11	3.32e-10	-10.3609	Down
ENSG00000154080.14	ENSG00000154080	CHST9	619.342	-1.388	0.210567	-6.5917	4.35e-11	3.32e-10	-10.3617	Down
ENSG00000149292.17	ENSG00000149292	TTC12	403.646	-1.02834	0.156013	-6.59135	4.36e-11	3.32e-10	-10.3607	Down
ENSG00000183715.15	ENSG00000183715	OPCML	58.2216	-2.20325	0.334491	-6.58688	4.49e-11	3.42e-10	-10.3476	Down
ENSG00000064655.19	ENSG00000064655	EYA2	396.962	-1.48307	0.225147	-6.58714	4.48e-11	3.42e-10	-10.3484	Down
ENSG00000204310.13	ENSG00000204310	AGPAT1	2694.11	-1.07304	0.162955	-6.58488	4.55e-11	3.46e-10	-10.3417	Down
ENSG00000112936.21	ENSG00000112936	C7	152.431	-2.89118	0.439152	-6.58355	4.59e-11	3.49e-10	-10.3379	Down
ENSG00000157851.17	ENSG00000157851	DPYSL5	892.129	-2.08249	0.316419	-6.58143	4.66e-11	3.54e-10	-10.3317	Down
ENSG00000205593.12	ENSG00000205593	DENND6B	304.132	-1.16978	0.17782	-6.57843	4.75e-11	3.61e-10	-10.3229	Down
ENSG00000167608.12	ENSG00000167608	TMC4	496.914	-1.60857	0.244862	-6.56929	5.06e-11	3.83e-10	-10.2962	Down
ENSG00000123454.12	ENSG00000123454	DBH	15.9459	-4.01269	0.611339	-6.56377	5.25e-11	3.97e-10	-10.2801	Down
ENSG00000166415.15	ENSG00000166415	WDR72	193.361	-1.42245	0.216843	-6.55981	5.39e-11	4.07e-10	-10.2686	Down
ENSG00000197558.13	ENSG00000197558	SSPOP	254.497	-2.66862	0.407076	-6.55557	5.54e-11	4.18e-10	-10.2563	Down
ENSG00000197406.8	ENSG00000197406	DIO3	772.329	-1.73847	0.265179	-6.55584	5.53e-11	4.18e-10	-10.2571	Down
ENSG00000014914.21	ENSG00000014914	MTMR11	517.069	-1.55897	0.23796	-6.55138	5.7e-11	4.3e-10	-10.2441	Down
ENSG00000100307.13	ENSG00000100307	CBX7	258.179	-1.56702	0.239368	-6.54648	5.89e-11	4.44e-10	-10.2298	Down
ENSG00000105880.7	ENSG00000105880	DLX5	194.97	-2.61134	0.398919	-6.54603	5.91e-11	4.45e-10	-10.2285	Down
ENSG00000110975.8	ENSG00000110975	SYT10	135.464	-1.69594	0.259155	-6.54411	5.98e-11	4.5e-10	-10.2229	Down
ENSG00000132967.10	ENSG00000132967	HMGB1P5	533.577	-1.00118	0.152992	-6.54398	5.99e-11	4.51e-10	-10.2225	Down
ENSG00000115457.10	ENSG00000115457	IGFBP2	9366.56	-1.44411	0.220842	-6.5391	6.19e-11	4.65e-10	-10.2084	Down
ENSG00000242082.2	ENSG00000242082	SLC5A4-AS1	65.1974	-2.2727	0.347844	-6.53367	6.42e-11	4.81e-10	-10.1926	Down
ENSG00000162882.15	ENSG00000162882	HAAO	207.543	-1.37745	0.210885	-6.53174	6.5e-11	4.87e-10	-10.187	Down
ENSG00000103227.19	ENSG00000103227	LMF1	325.483	-1.36272	0.208749	-6.528	6.67e-11	4.99e-10	-10.1762	Down
ENSG00000177854.8	ENSG00000177854	TMEM187	227.498	-1.64875	0.25259	-6.52738	6.69e-11	5.01e-10	-10.1744	Down
ENSG00000007350.18	ENSG00000007350	TKTL1	35.6562	-3.84069	0.58856	-6.52557	6.77e-11	5.07e-10	-10.1691	Down
ENSG00000248932.8	ENSG00000248932	COPB2-DT	204.442	-1.41847	0.217408	-6.52447	6.82e-11	5.11e-10	-10.1659	Down
ENSG00000275713.3	ENSG00000275713	H2BC9	51.4975	-2.12879	0.326395	-6.52212	6.93e-11	5.18e-10	-10.1591	Down
ENSG00000290943.1	ENSG00000290943	ABCC6P2	27.5218	-2.02401	0.310605	-6.51634	7.2e-11	5.38e-10	-10.1424	Down
ENSG00000171724.3	ENSG00000171724	VAT1L	671.335	-1.20968	0.185655	-6.51572	7.23e-11	5.4e-10	-10.1406	Down
ENSG00000150540.14	ENSG00000150540	HNMT	273.709	-1.08477	0.166537	-6.51371	7.33e-11	5.47e-10	-10.1348	Down
ENSG00000188064.10	ENSG00000188064	WNT7B	141.962	-1.68318	0.258627	-6.50813	7.61e-11	5.66e-10	-10.1187	Down
ENSG00000125869.10	ENSG00000125869	LAMP5	77.4142	-3.06212	0.470573	-6.5072	7.66e-11	5.7e-10	-10.116	Down
ENSG00000157343.9	ENSG00000157343	ARMC12	13.9386	-2.80921	0.431757	-6.50647	7.69e-11	5.72e-10	-10.1139	Down
ENSG00000110077.15	ENSG00000110077	MS4A6A	11.119	-5.12897	0.788593	-6.50395	7.82e-11	5.81e-10	-10.1066	Down
ENSG00000187758.8	ENSG00000187758	ADH1A	9.97653	-5.70836	0.87775	-6.5034	7.85e-11	5.83e-10	-10.105	Down
ENSG00000139364.11	ENSG00000139364	TMEM132B	276.694	-2.28676	0.351634	-6.50324	7.86e-11	5.83e-10	-10.1045	Down
ENSG00000205038.12	ENSG00000205038	PKHD1L1	108.203	-2.82575	0.434912	-6.4973	8.18e-11	6.06e-10	-10.0874	Down
ENSG00000169964.8	ENSG00000169964	TMEM42	266.968	-1.03889	0.159913	-6.49662	8.21e-11	6.09e-10	-10.0854	Down
ENSG00000094804.12	ENSG00000094804	CDC6	496.713	-1.28705	0.198139	-6.49569	8.27e-11	6.12e-10	-10.0827	Down
ENSG00000181690.8	ENSG00000181690	PLAG1	652.135	-1.17707	0.181296	-6.49253	8.44e-11	6.24e-10	-10.0736	Down
ENSG00000180447.7	ENSG00000180447	GAS1	1674.94	-1.36388	0.210139	-6.49038	8.56e-11	6.32e-10	-10.0674	Down
ENSG00000233184.9	ENSG00000233184	DPH5-DT	91.0993	-1.35987	0.20955	-6.4895	8.61e-11	6.36e-10	-10.0649	Down
ENSG00000082497.12	ENSG00000082497	SERTAD4	348.203	-2.19218	0.337822	-6.48914	8.63e-11	6.37e-10	-10.0639	Down
ENSG00000170381.15	ENSG00000170381	SEMA3E	210.935	-2.10275	0.324078	-6.48839	8.68e-11	6.4e-10	-10.0617	Down
ENSG00000185664.15	ENSG00000185664	PMEL	1343.44	-2.0524	0.316499	-6.4847	8.89e-11	6.55e-10	-10.0511	Down
ENSG00000146215.14	ENSG00000146215	CRIP3	29.2472	-2.24494	0.346258	-6.48342	8.97e-11	6.6e-10	-10.0474	Down
ENSG00000027644.5	ENSG00000027644	INSRR	14.3008	-4.01365	0.619268	-6.48128	9.09e-11	6.69e-10	-10.0412	Down
ENSG00000137411.19	ENSG00000137411	VARS2	1048.23	-1.05875	0.16343	-6.47832	9.27e-11	6.81e-10	-10.0327	Down
ENSG00000165556.10	ENSG00000165556	CDX2	455.184	-2.10483	0.325017	-6.47608	9.41e-11	6.91e-10	-10.0262	Down
ENSG00000102935.12	ENSG00000102935	ZNF423	689.436	-1.2914	0.199483	-6.47375	9.56e-11	7.01e-10	-10.0196	Down
ENSG00000275549.1	ENSG00000275549	STPG3-AS1	16.0344	-3.13157	0.483749	-6.47355	9.57e-11	7.02e-10	-10.019	Down
ENSG00000143125.6	ENSG00000143125	PROK1	30.792	-2.95023	0.455835	-6.47215	9.66e-11	7.08e-10	-10.0149	Down
ENSG00000178343.5	ENSG00000178343	SHISA3	23.0822	-2.70137	0.41742	-6.47159	9.7e-11	7.1e-10	-10.0133	Down
ENSG00000164362.21	ENSG00000164362	TERT	31.8877	-3.40343	0.526085	-6.46937	9.84e-11	7.2e-10	-10.0069	Down
ENSG00000153064.12	ENSG00000153064	BANK1	57.3176	-1.59867	0.247368	-6.46273	1.03e-10	7.52e-10	-9.98789	Down
ENSG00000120437.9	ENSG00000120437	ACAT2	2470.79	-1.19568	0.185022	-6.46236	1.03e-10	7.53e-10	-9.98681	Down
ENSG00000116353.16	ENSG00000116353	MECR	390.401	-1.0217	0.158126	-6.46134	1.04e-10	7.58e-10	-9.98389	Down
ENSG00000253716.8	ENSG00000253716	MINCR	86.8254	-1.23156	0.190776	-6.45551	1.08e-10	7.87e-10	-9.96717	Down
ENSG00000135406.15	ENSG00000135406	PRPH	915.915	-1.69229	0.262193	-6.45438	1.09e-10	7.92e-10	-9.96392	Down
ENSG00000186814.15	ENSG00000186814	ZSCAN30	518.398	-1.12811	0.174838	-6.45229	1.1e-10	8.03e-10	-9.95792	Down
ENSG00000175611.14	ENSG00000175611	ERCC6L2-AS1	87.1067	-1.27831	0.198176	-6.4504	1.12e-10	8.12e-10	-9.95252	Down
ENSG00000119711.13	ENSG00000119711	ALDH6A1	1288.15	-1.29039	0.200151	-6.44707	1.14e-10	8.3e-10	-9.94297	Down
ENSG00000197085.11	ENSG00000197085	NPSR1-AS1	84.272	-3.47183	0.538541	-6.44674	1.14e-10	8.32e-10	-9.94203	Down
ENSG00000177875.5	ENSG00000177875	CCDC184	330.097	-1.76408	0.273659	-6.44625	1.15e-10	8.34e-10	-9.94063	Down
ENSG00000151468.11	ENSG00000151468	CCDC3	409.117	-1.53013	0.237409	-6.44513	1.15e-10	8.4e-10	-9.93743	Down
ENSG00000169683.8	ENSG00000169683	LRRC45	397.781	-1.29546	0.201122	-6.44117	1.19e-10	8.61e-10	-9.92606	Down
ENSG00000186479.5	ENSG00000186479	RGS7BP	21.9332	-2.82125	0.438231	-6.43782	1.21e-10	8.79e-10	-9.91649	Down
ENSG00000130300.9	ENSG00000130300	PLVAP	199.744	-1.51691	0.235628	-6.43775	1.21e-10	8.79e-10	-9.9163	Down
ENSG00000166347.19	ENSG00000166347	CYB5A	827.831	-1.33186	0.206908	-6.43695	1.22e-10	8.84e-10	-9.91401	Down
ENSG00000127419.17	ENSG00000127419	TMEM175	330.422	-1.46117	0.227055	-6.43528	1.23e-10	8.93e-10	-9.90924	Down
ENSG00000146350.14	ENSG00000146350	TBC1D32	113.677	-1.4676	0.228083	-6.43452	1.24e-10	8.97e-10	-9.90704	Down
ENSG00000269896.2	ENSG00000269896	LOC100129534	30.8006	-2.63487	0.409907	-6.42796	1.29e-10	9.36e-10	-9.88832	Down
ENSG00000001626.18	ENSG00000001626	CFTR	316.838	-1.67853	0.261148	-6.42752	1.3e-10	9.38e-10	-9.88705	Down
ENSG00000070669.17	ENSG00000070669	ASNS	1421.26	-1.31287	0.204483	-6.42042	1.36e-10	9.81e-10	-9.8668	Down
ENSG00000185736.16	ENSG00000185736	ADARB2	43.6586	-3.6463	0.567936	-6.42026	1.36e-10	9.82e-10	-9.86632	Down
ENSG00000242715.8	ENSG00000242715	CCDC169	60.1829	-2.08779	0.325411	-6.41585	1.4e-10	1.01e-09	-9.85375	Down
ENSG00000205359.10	ENSG00000205359	SLCO6A1	16.9153	-3.66491	0.571305	-6.41499	1.41e-10	1.02e-09	-9.85129	Down
ENSG00000169760.18	ENSG00000169760	NLGN1	181.197	-1.94748	0.303697	-6.41257	1.43e-10	1.03e-09	-9.8444	Down
ENSG00000012048.25	ENSG00000012048	BRCA1	514.78	-1.32739	0.20699	-6.41282	1.43e-10	1.03e-09	-9.84512	Down
ENSG00000124568.12	ENSG00000124568	SLC17A1	22.7028	-2.74753	0.428513	-6.41179	1.44e-10	1.04e-09	-9.84216	Down
ENSG00000189060.6	ENSG00000189060	H1-0	9903.14	-1.25807	0.196247	-6.41062	1.45e-10	1.04e-09	-9.83883	Down
ENSG00000187122.17	ENSG00000187122	SLIT1	181.458	-2.29226	0.357729	-6.40782	1.48e-10	1.06e-09	-9.83086	Down
ENSG00000198939.8	ENSG00000198939	ZFP2	54.6983	-1.69301	0.2644	-6.40323	1.52e-10	1.09e-09	-9.81779	Down
ENSG00000196951.13	ENSG00000196951	SCOC-AS1	53.9298	-2.22102	0.347022	-6.40024	1.55e-10	1.11e-09	-9.8093	Down
ENSG00000255857.8	ENSG00000255857	PXN-AS1	91.4879	-1.30612	0.2041	-6.3994	1.56e-10	1.12e-09	-9.80691	Down
ENSG00000214654.9	ENSG00000214654	B3GALT9	75.2453	-1.18341	0.184921	-6.39956	1.56e-10	1.12e-09	-9.80737	Down
ENSG00000070886.12	ENSG00000070886	EPHA8	40.252	-2.67492	0.418432	-6.39271	1.63e-10	1.17e-09	-9.78788	Down
ENSG00000130413.16	ENSG00000130413	STK33	186.736	-1.37814	0.215703	-6.38907	1.67e-10	1.19e-09	-9.77755	Down
ENSG00000140057.9	ENSG00000140057	AK7	106.839	-1.30612	0.204451	-6.38842	1.68e-10	1.2e-09	-9.77571	Down
ENSG00000111554.15	ENSG00000111554	MDM1	480.59	-1.29738	0.203158	-6.38609	1.7e-10	1.22e-09	-9.76909	Down
ENSG00000136352.20	ENSG00000136352	NKX2-1	32.5764	-2.67599	0.419281	-6.38233	1.74e-10	1.25e-09	-9.75842	Down
ENSG00000140398.14	ENSG00000140398	NEIL1	366.6	-2.06268	0.323191	-6.38225	1.75e-10	1.25e-09	-9.75818	Down
ENSG00000144554.13	ENSG00000144554	FANCD2	751.21	-1.31864	0.206695	-6.37965	1.77e-10	1.27e-09	-9.75081	Down
ENSG00000038002.9	ENSG00000038002	AGA	139.713	-1.50844	0.236532	-6.37732	1.8e-10	1.29e-09	-9.74421	Down
ENSG00000120057.5	ENSG00000120057	SFRP5	359.085	-3.75116	0.588388	-6.37531	1.83e-10	1.3e-09	-9.73853	Down
ENSG00000260442.7	ENSG00000260442	ATP2A1-AS1	64.013	-1.628	0.255423	-6.37373	1.84e-10	1.31e-09	-9.73403	Down
ENSG00000075035.10	ENSG00000075035	WSCD2	46.4551	-2.82774	0.443934	-6.36973	1.89e-10	1.35e-09	-9.72272	Down
ENSG00000154079.6	ENSG00000154079	SDHAF4	317.321	-1.25812	0.197605	-6.36683	1.93e-10	1.37e-09	-9.71449	Down
ENSG00000101057.16	ENSG00000101057	MYBL2	1663.64	-1.50504	0.236461	-6.36485	1.95e-10	1.39e-09	-9.70891	Down
ENSG00000117394.24	ENSG00000117394	SLC2A1	16918.5	-1.45254	0.228271	-6.36323	1.98e-10	1.4e-09	-9.70432	Down
ENSG00000236204.7	ENSG00000236204	LINC01376	13.7805	-2.54287	0.399677	-6.36231	1.99e-10	1.41e-09	-9.70172	Down
ENSG00000248727.6	ENSG00000248727	LINC01948	28.5636	-2.33187	0.366525	-6.3621	1.99e-10	1.41e-09	-9.70112	Down
ENSG00000197993.9	ENSG00000197993	KEL	141.932	-1.75214	0.275373	-6.36281	1.98e-10	1.41e-09	-9.70311	Down
ENSG00000006634.8	ENSG00000006634	DBF4	479.47	-1.16198	0.182695	-6.36023	2.01e-10	1.43e-09	-9.69583	Down
ENSG00000213920.9	ENSG00000213920	MDP1	177.426	-1.03667	0.162995	-6.36016	2.02e-10	1.43e-09	-9.69564	Down
ENSG00000267365.2	ENSG00000267365	KCNJ2-AS1	16.4307	-2.70904	0.426295	-6.35485	2.09e-10	1.48e-09	-9.68062	Down
ENSG00000180354.16	ENSG00000180354	MTURN	818.477	-1.05292	0.165771	-6.35167	2.13e-10	1.51e-09	-9.67165	Down
ENSG00000011028.14	ENSG00000011028	MRC2	9080.39	-1.16712	0.183793	-6.35016	2.15e-10	1.52e-09	-9.66737	Down
ENSG00000182648.15	ENSG00000182648	RNF32-DT	216.353	-1.28439	0.202298	-6.34898	2.17e-10	1.53e-09	-9.66406	Down
ENSG00000101349.17	ENSG00000101349	PAK5	22.0292	-2.72057	0.428523	-6.34872	2.17e-10	1.54e-09	-9.6633	Down
ENSG00000185499.17	ENSG00000185499	MUC1	98.4737	-1.59149	0.250703	-6.34811	2.18e-10	1.54e-09	-9.6616	Down
ENSG00000162543.6	ENSG00000162543	UBXN10	50.3786	-1.58108	0.249091	-6.3474	2.19e-10	1.55e-09	-9.65958	Down
ENSG00000272902.2	ENSG00000272902	TBC1D8-AS1	14.3179	-2.44214	0.384938	-6.34423	2.24e-10	1.58e-09	-9.65063	Down
ENSG00000253910.3	ENSG00000253910	PCDHGB2	37.0418	-1.78768	0.281806	-6.34368	2.24e-10	1.58e-09	-9.64908	Down
ENSG00000204397.10	ENSG00000204397	CARD16	45.5871	-2.82361	0.445204	-6.34228	2.26e-10	1.6e-09	-9.64516	Down
ENSG00000100665.12	ENSG00000100665	SERPINA4	237.491	-2.44511	0.385801	-6.33775	2.33e-10	1.64e-09	-9.63237	Down
ENSG00000139144.11	ENSG00000139144	PIK3C2G	48.1612	-1.84811	0.291621	-6.33736	2.34e-10	1.65e-09	-9.63127	Down
ENSG00000188729.7	ENSG00000188729	OSTN	11.5413	-3.54651	0.560008	-6.33296	2.4e-10	1.69e-09	-9.61889	Down
ENSG00000112333.12	ENSG00000112333	NR2E1	8.36304	-4.3338	0.684908	-6.32756	2.49e-10	1.75e-09	-9.60369	Down
ENSG00000147955.18	ENSG00000147955	SIGMAR1	1540.43	-1.19092	0.18822	-6.32728	2.5e-10	1.75e-09	-9.6029	Down
ENSG00000170961.7	ENSG00000170961	HAS2	1086.51	-1.21006	0.191252	-6.32703	2.5e-10	1.76e-09	-9.60219	Down
ENSG00000164932.13	ENSG00000164932	CTHRC1	480.513	-1.28951	0.203882	-6.3248	2.54e-10	1.78e-09	-9.5959	Down
ENSG00000169507.10	ENSG00000169507	SLC38A11	39.6653	-3.58916	0.567623	-6.32314	2.56e-10	1.8e-09	-9.59126	Down
ENSG00000204653.10	ENSG00000204653	ASPDH	38.5443	-2.80595	0.443924	-6.32079	2.6e-10	1.83e-09	-9.58465	Down
ENSG00000106384.12	ENSG00000106384	MOGAT3	103.48	-2.02971	0.321126	-6.32061	2.61e-10	1.83e-09	-9.58415	Down
ENSG00000174628.17	ENSG00000174628	IQCK	209.094	-1.06363	0.168279	-6.3206	2.61e-10	1.83e-09	-9.58411	Down
ENSG00000133101.10	ENSG00000133101	CCNA1	14.487	-2.69446	0.426601	-6.3161	2.68e-10	1.88e-09	-9.57146	Down
ENSG00000158423.17	ENSG00000158423	RIBC1	42.4601	-1.18755	0.188068	-6.31447	2.71e-10	1.9e-09	-9.56689	Down
ENSG00000108176.15	ENSG00000108176	DNAJC12	29.5175	-1.95639	0.310088	-6.30913	2.81e-10	1.96e-09	-9.55191	Down
ENSG00000176358.16	ENSG00000176358	TAC4	8.13905	-5.57734	0.884414	-6.30626	2.86e-10	2e-09	-9.54384	Down
ENSG00000246859.3	ENSG00000246859	STARD4-AS1	73.0872	-1.56262	0.247831	-6.30519	2.88e-10	2.01e-09	-9.54084	Down
ENSG00000082482.14	ENSG00000082482	KCNK2	17.5955	-3.8254	0.607004	-6.30211	2.94e-10	2.05e-09	-9.53222	Down
ENSG00000015413.10	ENSG00000015413	DPEP1	275.068	-1.57476	0.250164	-6.2949	3.08e-10	2.14e-09	-9.51203	Down
ENSG00000196584.4	ENSG00000196584	XRCC2	281.833	-1.44072	0.228862	-6.29516	3.07e-10	2.14e-09	-9.51274	Down
ENSG00000232434.3	ENSG00000232434	AJM1	409.002	-1.55085	0.246752	-6.28504	3.28e-10	2.28e-09	-9.48444	Down
ENSG00000244509.4	ENSG00000244509	APOBEC3C	1090.98	-1.08933	0.173442	-6.28065	3.37e-10	2.34e-09	-9.47216	Down
ENSG00000168497.5	ENSG00000168497	CAVIN2	64.6113	-1.70251	0.271119	-6.27955	3.4e-10	2.35e-09	-9.46909	Down
ENSG00000168297.16	ENSG00000168297	PXK	672.995	-1.20416	0.191844	-6.27678	3.46e-10	2.39e-09	-9.46136	Down
ENSG00000231249.3	ENSG00000231249	ITPR1-DT	28.4635	-2.10012	0.334788	-6.27299	3.54e-10	2.45e-09	-9.45077	Down
ENSG00000101417.12	ENSG00000101417	PXMP4	238.554	-1.2943	0.206414	-6.27042	3.6e-10	2.49e-09	-9.4436	Down
ENSG00000128610.12	ENSG00000128610	FEZF1	210.556	-3.91347	0.624958	-6.26197	3.8e-10	2.62e-09	-9.42004	Down
ENSG00000171759.10	ENSG00000171759	PAH	142.295	-2.67733	0.427572	-6.2617	3.81e-10	2.62e-09	-9.4193	Down
ENSG00000164048.14	ENSG00000164048	ZNF589	469.874	-1.43132	0.22857	-6.26206	3.8e-10	2.62e-09	-9.42029	Down
ENSG00000108797.12	ENSG00000108797	CNTNAP1	895.312	-1.43788	0.229647	-6.26124	3.82e-10	2.63e-09	-9.41803	Down
ENSG00000213654.10	ENSG00000213654	GPSM3	358.61	-1.13305	0.181109	-6.2562	3.94e-10	2.72e-09	-9.40398	Down
ENSG00000067715.15	ENSG00000067715	SYT1	423.235	-1.62537	0.260211	-6.24633	4.2e-10	2.89e-09	-9.37655	Down
ENSG00000115461.5	ENSG00000115461	IGFBP5	11825.2	-1.60845	0.257617	-6.24358	4.28e-10	2.94e-09	-9.3689	Down
ENSG00000099194.6	ENSG00000099194	SCD	30238	-1.0861	0.173998	-6.24203	4.32e-10	2.97e-09	-9.36459	Down
ENSG00000183914.15	ENSG00000183914	DNAH2	80.295	-2.72445	0.436577	-6.24049	4.36e-10	2.99e-09	-9.36031	Down
ENSG00000171557.17	ENSG00000171557	FGG	12270.2	-2.79848	0.448542	-6.23906	4.4e-10	3.02e-09	-9.35634	Down
ENSG00000151575.15	ENSG00000151575	TEX9	130.902	-1.17304	0.18805	-6.23791	4.43e-10	3.04e-09	-9.35316	Down
ENSG00000144455.14	ENSG00000144455	SUMF1	452.721	-1.05228	0.168772	-6.23497	4.52e-10	3.1e-09	-9.34498	Down
ENSG00000136935.14	ENSG00000136935	GOLGA1	515.396	-1.28655	0.206373	-6.2341	4.54e-10	3.11e-09	-9.34258	Down
ENSG00000178685.14	ENSG00000178685	PARP10	182.736	-1.27694	0.20484	-6.23385	4.55e-10	3.12e-09	-9.34188	Down
ENSG00000118271.12	ENSG00000118271	TTR	59555.7	-2.33267	0.374327	-6.23165	4.62e-10	3.16e-09	-9.33579	Down
ENSG00000104901.7	ENSG00000104901	DKKL1	24.7168	-2.02066	0.324536	-6.2263	4.78e-10	3.27e-09	-9.32097	Down
ENSG00000186153.19	ENSG00000186153	WWOX	345.253	-1.0534	0.169218	-6.22509	4.81e-10	3.29e-09	-9.31759	Down
ENSG00000049192.15	ENSG00000049192	ADAMTS6	342.652	-2.06302	0.331471	-6.22385	4.85e-10	3.32e-09	-9.31418	Down
ENSG00000102290.23	ENSG00000102290	PCDH11X	118.71	-1.72303	0.276902	-6.22252	4.89e-10	3.34e-09	-9.31049	Down
ENSG00000277734.8	ENSG00000277734	TRAC	18.5471	-2.9858	0.480038	-6.21993	4.97e-10	3.4e-09	-9.3033	Down
ENSG00000176714.10	ENSG00000176714	CCDC121	104.422	-1.11478	0.17926	-6.21877	5.01e-10	3.42e-09	-9.30011	Down
ENSG00000204444.11	ENSG00000204444	APOM	1074.77	-1.91375	0.307886	-6.21577	5.11e-10	3.48e-09	-9.29182	Down
ENSG00000108465.15	ENSG00000108465	CDK5RAP3	2832.49	-1.16264	0.187239	-6.20943	5.32e-10	3.62e-09	-9.27427	Down
ENSG00000131477.11	ENSG00000131477	RAMP2	141.064	-1.1961	0.192682	-6.20765	5.38e-10	3.66e-09	-9.26936	Down
ENSG00000258636.2	ENSG00000258636	LOC124907392	90.8063	-1.98244	0.31948	-6.20521	5.46e-10	3.71e-09	-9.26262	Down
ENSG00000180902.18	ENSG00000180902	D2HGDH	758.955	-1.58215	0.255104	-6.20199	5.58e-10	3.78e-09	-9.25372	Down
ENSG00000071539.14	ENSG00000071539	TRIP13	352.157	-1.29118	0.208338	-6.19751	5.74e-10	3.89e-09	-9.24138	Down
ENSG00000100433.16	ENSG00000100433	KCNK10	101.456	-2.3071	0.372445	-6.19448	5.85e-10	3.96e-09	-9.233	Down
ENSG00000152582.14	ENSG00000152582	SPEF2	115.493	-1.76998	0.285896	-6.19099	5.98e-10	4.05e-09	-9.22339	Down
ENSG00000249437.8	ENSG00000249437	NAIP	476.688	-1.05292	0.170161	-6.18782	6.1e-10	4.13e-09	-9.21465	Down
ENSG00000166501.14	ENSG00000166501	PRKCB	159.596	-1.2291	0.19871	-6.1854	6.19e-10	4.19e-09	-9.208	Down
ENSG00000167799.10	ENSG00000167799	NUDT8	72.1019	-1.72609	0.279087	-6.18477	6.22e-10	4.2e-09	-9.20627	Down
ENSG00000263513.6	ENSG00000263513	FAM72C	108.707	-2.28972	0.37029	-6.1836	6.27e-10	4.23e-09	-9.20303	Down
ENSG00000281912.1	ENSG00000281912	LINC01144	16.145	-2.1355	0.34538	-6.18303	6.29e-10	4.24e-09	-9.20148	Down
ENSG00000168517.11	ENSG00000168517	HEXIM2	149.024	-1.15977	0.187592	-6.1824	6.31e-10	4.26e-09	-9.19973	Down
ENSG00000204581.3	ENSG00000204581	ACOXL-AS1	13.6987	-3.26506	0.528354	-6.17967	6.42e-10	4.33e-09	-9.19223	Down
ENSG00000099840.14	ENSG00000099840	IZUMO4	106.927	-1.91259	0.309526	-6.17909	6.45e-10	4.35e-09	-9.19063	Down
ENSG00000272143.2	ENSG00000272143	FGF14-AS2	55.0376	-1.58179	0.256006	-6.17871	6.46e-10	4.36e-09	-9.18959	Down
ENSG00000189283.11	ENSG00000189283	FHIT	88.2003	-1.25116	0.202556	-6.17688	6.54e-10	4.41e-09	-9.18455	Down
ENSG00000196811.13	ENSG00000196811	CHRNG	35.9888	-2.89443	0.468892	-6.17291	6.7e-10	4.51e-09	-9.17364	Down
ENSG00000109107.14	ENSG00000109107	ALDOC	2327.37	-1.71286	0.277517	-6.17211	6.74e-10	4.53e-09	-9.17143	Down
ENSG00000174371.17	ENSG00000174371	EXO1	257.219	-1.61148	0.261177	-6.17005	6.83e-10	4.59e-09	-9.16579	Down
ENSG00000182379.10	ENSG00000182379	NXPH4	75.4011	-1.83542	0.297565	-6.16815	6.91e-10	4.64e-09	-9.16056	Down
ENSG00000101003.12	ENSG00000101003	GINS1	547.786	-1.24009	0.201095	-6.16671	6.97e-10	4.68e-09	-9.15661	Down
ENSG00000151474.23	ENSG00000151474	FRMD4A	991.017	-1.25252	0.203184	-6.16447	7.07e-10	4.75e-09	-9.15047	Down
ENSG00000179256.2	ENSG00000179256	SMCO3	26.9235	-2.94187	0.477436	-6.16182	7.19e-10	4.83e-09	-9.14319	Down
ENSG00000116151.14	ENSG00000116151	MORN1	132.64	-1.40153	0.227507	-6.16037	7.26e-10	4.87e-09	-9.1392	Down
ENSG00000196616.15	ENSG00000196616	ADH1B	10.6137	-5.81207	0.944177	-6.1557	7.47e-10	5.01e-09	-9.12641	Down
ENSG00000185742.7	ENSG00000185742	C11orf87	16.0487	-3.63014	0.5899	-6.15382	7.56e-10	5.07e-09	-9.12127	Down
ENSG00000065029.15	ENSG00000065029	ZNF76	657.36	-1.53097	0.248832	-6.15263	7.62e-10	5.1e-09	-9.11801	Down
ENSG00000265246.1	ENSG00000265246	LOC124903956	18.4655	-3.10257	0.504293	-6.15231	7.64e-10	5.11e-09	-9.11713	Down
ENSG00000109991.10	ENSG00000109991	P2RX3	54.9587	-3.06235	0.497901	-6.15051	7.72e-10	5.17e-09	-9.11219	Down
ENSG00000143624.14	ENSG00000143624	INTS3	3013.61	-1.22995	0.200089	-6.14704	7.89e-10	5.28e-09	-9.1027	Down
ENSG00000278916.1	ENSG00000278916	CEP83-DT	12.8593	-2.83866	0.461819	-6.14669	7.91e-10	5.29e-09	-9.10174	Down
ENSG00000188488.14	ENSG00000188488	SERPINA5	744.283	-1.99488	0.324617	-6.14532	7.98e-10	5.34e-09	-9.09799	Down
ENSG00000170162.14	ENSG00000170162	VGLL2	143.159	-1.40366	0.228423	-6.14499	8e-10	5.35e-09	-9.09707	Down
ENSG00000019549.13	ENSG00000019549	SNAI2	1191.93	-1.2594	0.205062	-6.14154	8.17e-10	5.46e-09	-9.08764	Down
ENSG00000187808.5	ENSG00000187808	SOWAHD	27.8096	-2.25517	0.367229	-6.14103	8.2e-10	5.47e-09	-9.08624	Down
ENSG00000282851.2	ENSG00000282851	BISPR	25.9142	-2.47932	0.404008	-6.1368	8.42e-10	5.61e-09	-9.07469	Down
ENSG00000289047.2	ENSG00000289047	LOC100294145	354.658	-1.03433	0.168555	-6.13645	8.44e-10	5.62e-09	-9.07373	Down
ENSG00000104332.12	ENSG00000104332	SFRP1	2899.25	-1.27252	0.207384	-6.13607	8.46e-10	5.63e-09	-9.07268	Down
ENSG00000101144.13	ENSG00000101144	BMP7	1413.44	-1.07	0.174385	-6.13584	8.47e-10	5.64e-09	-9.07205	Down
ENSG00000185149.6	ENSG00000185149	NPY2R	36.8612	-3.7847	0.617162	-6.13243	8.65e-10	5.76e-09	-9.06275	Down
ENSG00000184838.15	ENSG00000184838	PRR16	32.4984	-1.80552	0.294417	-6.13251	8.65e-10	5.76e-09	-9.06298	Down
ENSG00000133958.14	ENSG00000133958	UNC79	56.0012	-1.85666	0.302867	-6.13029	8.77e-10	5.83e-09	-9.0569	Down
ENSG00000278175.6	ENSG00000278175	GLIDR	53.0379	-1.25819	0.205254	-6.12993	8.79e-10	5.84e-09	-9.05591	Down
ENSG00000184564.11	ENSG00000184564	SLITRK6	307.249	-2.18473	0.35662	-6.1262	9e-10	5.97e-09	-9.04575	Down
ENSG00000130021.15	ENSG00000130021	PUDP	965.493	-1.01667	0.165955	-6.12617	9e-10	5.97e-09	-9.04565	Down
ENSG00000189221.11	ENSG00000189221	MAOA	283.667	-1.35159	0.220797	-6.12139	9.28e-10	6.15e-09	-9.03262	Down
ENSG00000206140.12	ENSG00000206140	TMEM191C	117.518	-1.35165	0.220858	-6.12	9.36e-10	6.2e-09	-9.02885	Down
ENSG00000198835.4	ENSG00000198835	GJC2	28.952	-1.53291	0.250842	-6.11105	9.9e-10	6.55e-09	-9.00445	Down
ENSG00000163219.12	ENSG00000163219	ARHGAP25	66.3698	-1.17812	0.192836	-6.10945	1e-09	6.61e-09	-9.00011	Down
ENSG00000164898.13	ENSG00000164898	FMC1	197.001	-1.39591	0.228535	-6.10807	1.01e-09	6.66e-09	-8.99635	Down
ENSG00000149548.15	ENSG00000149548	CCDC15	65.5138	-1.60491	0.262814	-6.10662	1.02e-09	6.72e-09	-8.99242	Down
ENSG00000150471.17	ENSG00000150471	ADGRL3	650.211	-1.33153	0.218061	-6.10622	1.02e-09	6.73e-09	-8.99133	Down
ENSG00000187824.9	ENSG00000187824	TMEM220	71.7899	-1.65102	0.27046	-6.10449	1.03e-09	6.8e-09	-8.98661	Down
ENSG00000205922.5	ENSG00000205922	ONECUT3	31.4515	-2.46325	0.40359	-6.10335	1.04e-09	6.84e-09	-8.98352	Down
ENSG00000218416.4	ENSG00000218416	GPC1-AS1	26.6108	-3.13318	0.513415	-6.10263	1.04e-09	6.87e-09	-8.98157	Down
ENSG00000247400.6	ENSG00000247400	DNAJC3-DT	117.112	-1.32371	0.21706	-6.09837	1.07e-09	7.05e-09	-8.96999	Down
ENSG00000153266.13	ENSG00000153266	FEZF2	22.5823	-3.75448	0.615975	-6.09518	1.09e-09	7.19e-09	-8.96133	Down
ENSG00000147419.19	ENSG00000147419	CCDC25	1470.86	-1.15411	0.189402	-6.09344	1.11e-09	7.27e-09	-8.9566	Down
ENSG00000186973.11	ENSG00000186973	CFAP144	14.4011	-2.8245	0.463879	-6.08888	1.14e-09	7.47e-09	-8.94422	Down
ENSG00000180096.13	ENSG00000180096	SEPTIN1	55.9723	-1.34011	0.220231	-6.08502	1.16e-09	7.64e-09	-8.93376	Down
ENSG00000118733.17	ENSG00000118733	OLFM3	17.371	-3.61186	0.593847	-6.08214	1.19e-09	7.77e-09	-8.92595	Down
ENSG00000179954.16	ENSG00000179954	SSC5D	653.39	-1.66013	0.273149	-6.07774	1.22e-09	7.98e-09	-8.91405	Down
ENSG00000111271.15	ENSG00000111271	ACAD10	625.893	-1.08694	0.178923	-6.0749	1.24e-09	8.12e-09	-8.90636	Down
ENSG00000132436.13	ENSG00000132436	FIGNL1	407.335	-1.00945	0.166253	-6.07175	1.27e-09	8.27e-09	-8.89784	Down
ENSG00000213742.8	ENSG00000213742	ZNF337-AS1	40.121	-2.10415	0.346703	-6.06901	1.29e-09	8.41e-09	-8.89042	Down
ENSG00000180767.11	ENSG00000180767	CHST13	124.541	-2.58668	0.426223	-6.06885	1.29e-09	8.42e-09	-8.88998	Down
ENSG00000179364.15	ENSG00000179364	PACS2	1866.88	-1.14636	0.188918	-6.068	1.3e-09	8.46e-09	-8.8877	Down
ENSG00000235257.11	ENSG00000235257	ITGA9-AS1	107.369	-1.21921	0.200957	-6.06702	1.3e-09	8.51e-09	-8.88503	Down
ENSG00000150627.16	ENSG00000150627	WDR17	60.7804	-2.57319	0.424337	-6.06402	1.33e-09	8.66e-09	-8.87694	Down
ENSG00000126778.12	ENSG00000126778	SIX1	195.432	-2.0257	0.334225	-6.06088	1.35e-09	8.82e-09	-8.86845	Down
ENSG00000163873.10	ENSG00000163873	GRIK3	37.326	-3.45938	0.571066	-6.05776	1.38e-09	8.99e-09	-8.86004	Down
ENSG00000188747.9	ENSG00000188747	NOXA1	99.0734	-1.76399	0.29149	-6.05164	1.43e-09	9.33e-09	-8.84351	Down
ENSG00000168913.7	ENSG00000168913	ENHO	49.3092	-2.37581	0.392634	-6.05095	1.44e-09	9.36e-09	-8.84165	Down
ENSG00000101200.5	ENSG00000101200	AVP	25.973	-2.89119	0.477877	-6.05006	1.45e-09	9.41e-09	-8.83926	Down
ENSG00000015133.20	ENSG00000015133	CCDC88C	935.408	-1.05699	0.174725	-6.04945	1.45e-09	9.44e-09	-8.83761	Down
ENSG00000140481.15	ENSG00000140481	CCDC33	67.0773	-1.53937	0.254475	-6.04919	1.46e-09	9.46e-09	-8.83692	Down
ENSG00000272288.8	ENSG00000272288	ILRUN-AS1	28.5202	-1.73348	0.286573	-6.049	1.46e-09	9.47e-09	-8.8364	Down
ENSG00000188833.10	ENSG00000188833	ENTPD8	74.0285	-1.94062	0.32086	-6.04817	1.47e-09	9.51e-09	-8.83416	Down
ENSG00000251432.8	ENSG00000251432	LINC02615	36.5103	-2.46128	0.407003	-6.04733	1.47e-09	9.56e-09	-8.8319	Down
ENSG00000175336.10	ENSG00000175336	APOF	29.2686	-3.1313	0.517835	-6.0469	1.48e-09	9.58e-09	-8.83073	Down
ENSG00000121361.5	ENSG00000121361	KCNJ8	214.902	-1.84168	0.304625	-6.04574	1.49e-09	9.65e-09	-8.82761	Down
ENSG00000205560.13	ENSG00000205560	CPT1B	441.194	-1.89048	0.312845	-6.04287	1.51e-09	9.81e-09	-8.81989	Down
ENSG00000123561.15	ENSG00000123561	SERPINA7	617.479	-4.03593	0.668606	-6.03633	1.58e-09	1.02e-08	-8.80229	Down
ENSG00000164647.9	ENSG00000164647	STEAP1	108.688	-1.65108	0.273564	-6.03544	1.59e-09	1.03e-08	-8.7999	Down
ENSG00000078596.11	ENSG00000078596	ITM2A	336.617	-1.27434	0.211165	-6.03483	1.59e-09	1.03e-08	-8.79824	Down
ENSG00000100078.4	ENSG00000100078	PLA2G3	88.5438	-1.96624	0.326115	-6.02929	1.65e-09	1.06e-08	-8.78334	Down
ENSG00000290867.1	ENSG00000290867	LINC01145	196.492	-1.15493	0.191578	-6.02849	1.66e-09	1.07e-08	-8.78119	Down
ENSG00000186352.9	ENSG00000186352	ANKRD37	110.118	-1.3485	0.223733	-6.02727	1.67e-09	1.08e-08	-8.77792	Down
ENSG00000291129.1	ENSG00000291129	PPIEL	206.438	-1.69503	0.281309	-6.02551	1.69e-09	1.09e-08	-8.7732	Down
ENSG00000289168.1	ENSG00000289168	LOC124904294	44.6145	-1.36669	0.226812	-6.02566	1.68e-09	1.09e-08	-8.7736	Down
ENSG00000125434.11	ENSG00000125434	SLC25A35	49.625	-2.2721	0.377333	-6.02147	1.73e-09	1.11e-08	-8.76237	Down
ENSG00000205002.4	ENSG00000205002	AARD	18.7461	-2.51015	0.416974	-6.01992	1.75e-09	1.12e-08	-8.7582	Down
ENSG00000079841.20	ENSG00000079841	RIMS1	83.7256	-1.77655	0.295117	-6.01984	1.75e-09	1.12e-08	-8.75798	Down
ENSG00000171234.14	ENSG00000171234	UGT2B7	190.579	-1.48702	0.246964	-6.02119	1.73e-09	1.12e-08	-8.76162	Down
ENSG00000166845.15	ENSG00000166845	C18orf54	467.3	-1.10254	0.183185	-6.01875	1.76e-09	1.13e-08	-8.75506	Down
ENSG00000163959.10	ENSG00000163959	SLC51A	248.882	-1.85874	0.308892	-6.01743	1.77e-09	1.14e-08	-8.75152	Down
ENSG00000070731.11	ENSG00000070731	ST6GALNAC2	419.978	-1.15473	0.191894	-6.01752	1.77e-09	1.14e-08	-8.75175	Down
ENSG00000187783.12	ENSG00000187783	TMEM72	12.5004	-3.71441	0.617686	-6.01343	1.82e-09	1.17e-08	-8.7408	Down
ENSG00000104213.13	ENSG00000104213	PDGFRL	93.1144	-1.78455	0.296887	-6.01088	1.85e-09	1.18e-08	-8.73396	Down
ENSG00000197921.6	ENSG00000197921	HES5	27.5923	-4.38908	0.730418	-6.009	1.87e-09	1.2e-08	-8.72893	Down
ENSG00000154269.15	ENSG00000154269	ENPP3	11.6532	-3.3783	0.562305	-6.00795	1.88e-09	1.2e-08	-8.72611	Down
ENSG00000042980.14	ENSG00000042980	ADAM28	142.846	-1.98802	0.330853	-6.00879	1.87e-09	1.2e-08	-8.72835	Down
ENSG00000224714.3	ENSG00000224714	LINC02671	5.48714	-5.52827	0.920301	-6.00702	1.89e-09	1.21e-08	-8.72363	Down
ENSG00000106003.14	ENSG00000106003	LFNG	263.409	-1.61208	0.268516	-6.00365	1.93e-09	1.23e-08	-8.71461	Down
ENSG00000159958.7	ENSG00000159958	TNFRSF13C	67.0109	-2.27961	0.37973	-6.00324	1.93e-09	1.24e-08	-8.71351	Down
ENSG00000231013.2	ENSG00000231013	SCTR-AS1	6.40962	-5.48517	0.91389	-6.00201	1.95e-09	1.25e-08	-8.7102	Down
ENSG00000249252.5	ENSG00000249252	C1QTNF7-AS1	8.58753	-3.45926	0.576828	-5.99703	2.01e-09	1.28e-08	-8.6969	Down
ENSG00000115361.8	ENSG00000115361	ACADL	65.9858	-1.38773	0.231582	-5.9924	2.07e-09	1.32e-08	-8.68452	Down
ENSG00000227252.2	ENSG00000227252	LOC105373951	53.9862	-1.50954	0.25198	-5.99071	2.09e-09	1.33e-08	-8.68002	Down
ENSG00000133256.13	ENSG00000133256	PDE6B	306.984	-1.08307	0.180856	-5.98853	2.12e-09	1.35e-08	-8.6742	Down
ENSG00000144339.12	ENSG00000144339	TMEFF2	56.5946	-3.04874	0.509291	-5.98623	2.15e-09	1.37e-08	-8.66806	Down
ENSG00000011677.13	ENSG00000011677	GABRA3	43.5473	-1.95027	0.325813	-5.98584	2.15e-09	1.37e-08	-8.66701	Down
ENSG00000116990.12	ENSG00000116990	MYCL	377.274	-1.04832	0.17521	-5.98324	2.19e-09	1.39e-08	-8.66007	Down
ENSG00000172456.18	ENSG00000172456	FGGY	149.969	-1.31357	0.219931	-5.97266	2.33e-09	1.48e-08	-8.63188	Down
ENSG00000129173.13	ENSG00000129173	E2F8	123.617	-1.6964	0.284093	-5.9713	2.35e-09	1.5e-08	-8.62824	Down
ENSG00000232995.7	ENSG00000232995	RGS5	25.8065	-1.78058	0.298279	-5.96953	2.38e-09	1.51e-08	-8.62354	Down
ENSG00000256092.4	ENSG00000256092	SBNO1-AS1	87.7444	-1.4488	0.242718	-5.96906	2.39e-09	1.51e-08	-8.62228	Down
ENSG00000158428.4	ENSG00000158428	CATIP	9.64723	-3.45686	0.579403	-5.96624	2.43e-09	1.54e-08	-8.61478	Down
ENSG00000044524.11	ENSG00000044524	EPHA3	192.856	-1.64783	0.276333	-5.9632	2.47e-09	1.57e-08	-8.60669	Down
ENSG00000212694.8	ENSG00000212694	LINC01089	428.807	-1.94387	0.326286	-5.95755	2.56e-09	1.62e-08	-8.59168	Down
ENSG00000249846.7	ENSG00000249846	LINC02021	63.3931	-1.42367	0.239005	-5.95664	2.57e-09	1.63e-08	-8.58927	Down
ENSG00000173068.19	ENSG00000173068	BNC2	610.988	-1.00989	0.169567	-5.95567	2.59e-09	1.64e-08	-8.58669	Down
ENSG00000105398.4	ENSG00000105398	SULT2A1	226.074	-2.45979	0.413108	-5.95436	2.61e-09	1.65e-08	-8.58321	Down
ENSG00000116014.10	ENSG00000116014	KISS1R	31.66	-1.78582	0.299989	-5.95295	2.63e-09	1.66e-08	-8.57947	Down
ENSG00000141505.12	ENSG00000141505	ASGR1	1288.7	-1.61089	0.270658	-5.95173	2.65e-09	1.68e-08	-8.57623	Down
ENSG00000171560.18	ENSG00000171560	FGA	20833.4	-2.64975	0.445596	-5.94655	2.74e-09	1.72e-08	-8.56247	Down
ENSG00000160323.19	ENSG00000160323	ADAMTS13	685.464	-1.70349	0.286471	-5.94647	2.74e-09	1.73e-08	-8.56228	Down
ENSG00000197299.13	ENSG00000197299	BLM	390.05	-1.08612	0.182673	-5.94572	2.75e-09	1.73e-08	-8.56028	Down
ENSG00000250579.3	ENSG00000250579	ADAMTS16-DT	158.953	-1.02103	0.171728	-5.94565	2.75e-09	1.73e-08	-8.5601	Down
ENSG00000132872.12	ENSG00000132872	SYT4	151.389	-2.22469	0.374208	-5.94506	2.76e-09	1.74e-08	-8.55853	Down
ENSG00000107242.20	ENSG00000107242	PIP5K1B	108.159	-1.01989	0.171599	-5.94346	2.79e-09	1.75e-08	-8.55429	Down
ENSG00000185345.25	ENSG00000185345	PRKN	105.199	-1.31925	0.221986	-5.94297	2.8e-09	1.76e-08	-8.55299	Down
ENSG00000128805.15	ENSG00000128805	ARHGAP22	133.712	-1.2831	0.21594	-5.94193	2.82e-09	1.77e-08	-8.55024	Down
ENSG00000136040.9	ENSG00000136040	PLXNC1	173.358	-1.64785	0.277477	-5.93868	2.87e-09	1.8e-08	-8.54161	Down
ENSG00000287560.1	ENSG00000287560	LOC124902532	17.2268	-2.28083	0.384107	-5.93801	2.89e-09	1.81e-08	-8.53984	Down
ENSG00000130590.14	ENSG00000130590	SAMD10	187.709	-1.25087	0.210706	-5.93654	2.91e-09	1.82e-08	-8.53597	Down
ENSG00000158764.7	ENSG00000158764	ITLN2	31.7408	-2.42318	0.408197	-5.93631	2.92e-09	1.83e-08	-8.53536	Down
ENSG00000204815.10	ENSG00000204815	ODAD4	73.2017	-1.67091	0.281602	-5.9336	2.96e-09	1.86e-08	-8.52817	Down
ENSG00000116785.15	ENSG00000116785	CFHR3	5.71479	-4.93925	0.832692	-5.93166	3e-09	1.88e-08	-8.52304	Down
ENSG00000100206.11	ENSG00000100206	DMC1	47.3496	-2.2496	0.379242	-5.93184	3e-09	1.88e-08	-8.52352	Down
ENSG00000187068.3	ENSG00000187068	C3orf70	105.714	-1.10969	0.187078	-5.93169	3e-09	1.88e-08	-8.52312	Down
ENSG00000185652.12	ENSG00000185652	NTF3	75.9821	-1.09828	0.18522	-5.92963	3.04e-09	1.9e-08	-8.51766	Down
ENSG00000115252.19	ENSG00000115252	PDE1A	28.9248	-2.28163	0.384903	-5.92782	3.07e-09	1.92e-08	-8.51288	Down
ENSG00000106823.13	ENSG00000106823	ECM2	115.124	-2.72007	0.459288	-5.92236	3.17e-09	1.98e-08	-8.49845	Down
ENSG00000104823.9	ENSG00000104823	ECH1	2355.83	-1.23686	0.208881	-5.92135	3.19e-09	2e-08	-8.4958	Down
ENSG00000100097.12	ENSG00000100097	LGALS1	1623.84	-1.58617	0.267988	-5.9188	3.24e-09	2.03e-08	-8.48904	Down
ENSG00000147145.14	ENSG00000147145	LPAR4	127.049	-2.11634	0.357678	-5.91689	3.28e-09	2.05e-08	-8.48402	Down
ENSG00000171130.19	ENSG00000171130	ATP6V0E2	633.45	-1.24987	0.211307	-5.91497	3.32e-09	2.07e-08	-8.47895	Down
ENSG00000164120.14	ENSG00000164120	HPGD	311.592	-1.62204	0.27456	-5.9078	3.47e-09	2.16e-08	-8.46004	Down
ENSG00000270419.2	ENSG00000270419	CAHM	29.5835	-1.84888	0.313354	-5.9003	3.63e-09	2.26e-08	-8.44029	Down
ENSG00000181449.4	ENSG00000181449	SOX2	1367.77	-1.82252	0.309144	-5.89536	3.74e-09	2.33e-08	-8.42729	Down
ENSG00000249532.6	ENSG00000249532	MIR302CHG	53.5115	-2.83552	0.481132	-5.89343	3.78e-09	2.35e-08	-8.4222	Down
ENSG00000128683.14	ENSG00000128683	GAD1	82.8229	-1.58058	0.268218	-5.89289	3.79e-09	2.36e-08	-8.4208	Down
ENSG00000064199.7	ENSG00000064199	SPA17	289.477	-1.35954	0.230721	-5.8926	3.8e-09	2.36e-08	-8.42003	Down
ENSG00000130595.20	ENSG00000130595	TNNT3	47.867	-1.97916	0.336093	-5.8887	3.89e-09	2.41e-08	-8.40979	Down
ENSG00000134198.10	ENSG00000134198	TSPAN2	743.64	-1.11916	0.190093	-5.88744	3.92e-09	2.43e-08	-8.40646	Down
ENSG00000166091.21	ENSG00000166091	CMTM5	25.9156	-1.99765	0.33938	-5.88618	3.95e-09	2.45e-08	-8.40317	Down
ENSG00000078725.13	ENSG00000078725	BRINP1	120.535	-1.20911	0.20544	-5.88545	3.97e-09	2.46e-08	-8.40125	Down
ENSG00000150275.20	ENSG00000150275	PCDH15	40.3147	-2.96193	0.503515	-5.88251	4.04e-09	2.5e-08	-8.39352	Down
ENSG00000137868.19	ENSG00000137868	STRA6	714.864	-1.44918	0.246402	-5.88137	4.07e-09	2.52e-08	-8.39052	Down
ENSG00000106484.16	ENSG00000106484	MEST	13957.5	-1.48243	0.25211	-5.88008	4.1e-09	2.54e-08	-8.38714	Down
ENSG00000226508.1	ENSG00000226508	LINC01918	14.558	-2.54787	0.433393	-5.87889	4.13e-09	2.55e-08	-8.38403	Down
ENSG00000163686.15	ENSG00000163686	ABHD6	345.562	-1.29024	0.219452	-5.8794	4.12e-09	2.55e-08	-8.38537	Down
ENSG00000180425.11	ENSG00000180425	C11orf71	155.465	-1.18142	0.200956	-5.87897	4.13e-09	2.55e-08	-8.38424	Down
ENSG00000053108.18	ENSG00000053108	FSTL4	56.7018	-2.2313	0.379634	-5.8775	4.17e-09	2.57e-08	-8.38036	Down
ENSG00000185008.19	ENSG00000185008	ROBO2	1040.11	-1.04347	0.177549	-5.8771	4.18e-09	2.58e-08	-8.37932	Down
ENSG00000137872.17	ENSG00000137872	SEMA6D	850.117	-1.59807	0.271965	-5.876	4.2e-09	2.59e-08	-8.37645	Down
ENSG00000221821.4	ENSG00000221821	C6orf226	81.532	-1.12942	0.192205	-5.87613	4.2e-09	2.59e-08	-8.37679	Down
ENSG00000105251.11	ENSG00000105251	SHD	178.667	-2.05846	0.35036	-5.87529	4.22e-09	2.6e-08	-8.37457	Down
ENSG00000062524.16	ENSG00000062524	LTK	192.841	-1.53069	0.260508	-5.87578	4.21e-09	2.6e-08	-8.37586	Down
ENSG00000145692.15	ENSG00000145692	BHMT	38.7382	-2.68834	0.457914	-5.87084	4.34e-09	2.67e-08	-8.36292	Down
ENSG00000196511.15	ENSG00000196511	TPK1	154.172	-1.05379	0.179489	-5.87105	4.33e-09	2.67e-08	-8.36347	Down
ENSG00000148814.18	ENSG00000148814	LRRC27	260.865	-1.05304	0.179358	-5.87119	4.33e-09	2.67e-08	-8.36382	Down
ENSG00000172824.17	ENSG00000172824	CES4A	90.6781	-2.02457	0.344901	-5.87001	4.36e-09	2.68e-08	-8.36075	Down
ENSG00000146005.4	ENSG00000146005	PSD2	39.5591	-1.53279	0.261229	-5.86763	4.42e-09	2.72e-08	-8.35452	Down
ENSG00000147536.12	ENSG00000147536	GINS4	493.444	-1.04353	0.178005	-5.86236	4.56e-09	2.81e-08	-8.34071	Down
ENSG00000149575.9	ENSG00000149575	SCN2B	30.3373	-2.40731	0.410749	-5.86078	4.61e-09	2.83e-08	-8.33658	Down
ENSG00000165370.3	ENSG00000165370	GPR101	17.8093	-4.93753	0.842599	-5.85988	4.63e-09	2.84e-08	-8.33422	Down
ENSG00000117115.13	ENSG00000117115	PADI2	64.9675	-1.52085	0.259895	-5.8518	4.86e-09	2.98e-08	-8.31311	Down
ENSG00000186638.17	ENSG00000186638	KIF24	161.352	-1.3905	0.237766	-5.84821	4.97e-09	3.04e-08	-8.30374	Down
ENSG00000286733.1	ENSG00000286733	LINC02348	29.8191	-2.02319	0.345982	-5.84766	4.99e-09	3.05e-08	-8.3023	Down
ENSG00000106689.11	ENSG00000106689	LHX2	443.112	-2.59889	0.44478	-5.84309	5.12e-09	3.13e-08	-8.29039	Down
ENSG00000257698.3	ENSG00000257698	GIHCG	156.119	-1.12257	0.192121	-5.84305	5.13e-09	3.13e-08	-8.29027	Down
ENSG00000186812.13	ENSG00000186812	ZNF397	695.117	-1.149	0.196651	-5.84283	5.13e-09	3.14e-08	-8.28971	Down
ENSG00000204588.5	ENSG00000204588	LINC01123	67.988	-1.34525	0.230304	-5.84121	5.18e-09	3.17e-08	-8.28549	Down
ENSG00000067445.22	ENSG00000067445	TRO	3171.32	-1.12557	0.19271	-5.84073	5.2e-09	3.17e-08	-8.28424	Down
ENSG00000033122.21	ENSG00000033122	LRRC7	108.873	-2.6447	0.452834	-5.84033	5.21e-09	3.18e-08	-8.28317	Down
ENSG00000271447.6	ENSG00000271447	MMP28	150.927	-1.84624	0.316117	-5.84036	5.21e-09	3.18e-08	-8.28326	Down
ENSG00000184908.20	ENSG00000184908	CLCNKB	151.378	-1.6148	0.276517	-5.83977	5.23e-09	3.19e-08	-8.28173	Down
ENSG00000109339.24	ENSG00000109339	MAPK10	446.616	-1.11388	0.190787	-5.83836	5.27e-09	3.21e-08	-8.27805	Down
ENSG00000225265.2	ENSG00000225265	TAF1A-AS1	45.496	-1.38359	0.23731	-5.83031	5.53e-09	3.37e-08	-8.25707	Down
ENSG00000176049.16	ENSG00000176049	JAKMIP2	219.724	-1.64728	0.282682	-5.82733	5.63e-09	3.43e-08	-8.24933	Down
ENSG00000134146.12	ENSG00000134146	DPH6	163.391	-1.07324	0.184314	-5.82288	5.78e-09	3.51e-08	-8.23775	Down
ENSG00000178695.6	ENSG00000178695	KCTD12	3997.48	-1.60738	0.276073	-5.82232	5.8e-09	3.53e-08	-8.2363	Down
ENSG00000144290.17	ENSG00000144290	SLC4A10	17.402	-2.87782	0.494348	-5.82144	5.83e-09	3.54e-08	-8.23401	Down
ENSG00000259974.5	ENSG00000259974	LINC00261	533.201	-1.69569	0.291283	-5.82144	5.83e-09	3.54e-08	-8.23402	Down
ENSG00000111664.11	ENSG00000111664	GNB3	261.641	-1.76362	0.303019	-5.82017	5.88e-09	3.57e-08	-8.23072	Down
ENSG00000167617.3	ENSG00000167617	CDC42EP5	598.738	-1.36769	0.235035	-5.81909	5.92e-09	3.59e-08	-8.22791	Down
ENSG00000078900.15	ENSG00000078900	TP73	152.513	-1.74068	0.299418	-5.81355	6.12e-09	3.71e-08	-8.21353	Down
ENSG00000185745.10	ENSG00000185745	IFIT1	306.581	-1.8513	0.318576	-5.81118	6.2e-09	3.76e-08	-8.20736	Down
ENSG00000186910.4	ENSG00000186910	SERPINA11	73.7841	-2.39181	0.41203	-5.80494	6.44e-09	3.89e-08	-8.19118	Down
ENSG00000240694.9	ENSG00000240694	PNMA2	255.493	-1.46525	0.252474	-5.80358	6.49e-09	3.92e-08	-8.18765	Down
ENSG00000228288.9	ENSG00000228288	PCAT6	194.513	-1.22291	0.210854	-5.79981	6.64e-09	4.01e-08	-8.17789	Down
ENSG00000260219.4	ENSG00000260219	CD2BP2-DT	35.7373	-1.69602	0.292535	-5.79765	6.73e-09	4.06e-08	-8.17229	Down
ENSG00000289522.1	ENSG00000289522	LOC124903448	22.9974	-2.28126	0.393633	-5.7954	6.82e-09	4.11e-08	-8.16647	Down
ENSG00000197054.12	ENSG00000197054	ZNF763	80.9099	-1.12114	0.193524	-5.79328	6.9e-09	4.16e-08	-8.161	Down
ENSG00000142149.9	ENSG00000142149	HUNK	948.151	-1.27024	0.219294	-5.79238	6.94e-09	4.18e-08	-8.15867	Down
ENSG00000287709.3	ENSG00000287709	LOC101928505	15.8454	-4.25668	0.734923	-5.79201	6.95e-09	4.19e-08	-8.15771	Down
ENSG00000139540.12	ENSG00000139540	SLC39A5	1027.42	-1.83803	0.317402	-5.79086	7e-09	4.21e-08	-8.15474	Down
ENSG00000268119.8	ENSG00000268119	LOC105372321	148.605	-1.07024	0.184913	-5.78781	7.13e-09	4.29e-08	-8.14686	Down
ENSG00000177182.11	ENSG00000177182	CLVS1	49.6932	-2.84078	0.49092	-5.78665	7.18e-09	4.32e-08	-8.14385	Down
ENSG00000162989.5	ENSG00000162989	KCNJ3	47.5018	-2.04563	0.353537	-5.78617	7.2e-09	4.33e-08	-8.14261	Down
ENSG00000283632.4	ENSG00000283632	EXOC3L2	52.188	-1.19848	0.207156	-5.78541	7.23e-09	4.34e-08	-8.14066	Down
ENSG00000237036.7	ENSG00000237036	ZEB1-AS1	140.405	-1.61605	0.279338	-5.78528	7.24e-09	4.35e-08	-8.1403	Down
ENSG00000007516.15	ENSG00000007516	BAIAP3	294.972	-1.38611	0.239613	-5.78478	7.26e-09	4.36e-08	-8.13902	Down
ENSG00000227354.7	ENSG00000227354	RBM26-AS1	43.2548	-1.69976	0.293877	-5.78394	7.3e-09	4.38e-08	-8.13684	Down
ENSG00000065485.20	ENSG00000065485	PDIA5	1843.71	-1.02862	0.177894	-5.78222	7.37e-09	4.42e-08	-8.13241	Down
ENSG00000132781.21	ENSG00000132781	MUTYH	389.911	-1.00839	0.174405	-5.78192	7.39e-09	4.43e-08	-8.13163	Down
ENSG00000170324.21	ENSG00000170324	FRMPD2	19.742	-2.48192	0.429509	-5.77852	7.54e-09	4.51e-08	-8.12286	Down
ENSG00000284691.1	ENSG00000284691	LOC728743	166.408	-1.459	0.252481	-5.77865	7.53e-09	4.51e-08	-8.12318	Down
ENSG00000176293.20	ENSG00000176293	ZNF135	142.71	-1.07026	0.185346	-5.77437	7.72e-09	4.62e-08	-8.11215	Down
ENSG00000149050.10	ENSG00000149050	ZNF214	119.669	-1.65999	0.287508	-5.77374	7.75e-09	4.64e-08	-8.11052	Down
ENSG00000102349.18	ENSG00000102349	KLF8	481.166	-1.08348	0.187682	-5.77298	7.79e-09	4.66e-08	-8.10858	Down
ENSG00000187922.14	ENSG00000187922	LCN10	9.61685	-3.49258	0.605228	-5.77068	7.89e-09	4.72e-08	-8.10265	Down
ENSG00000121905.10	ENSG00000121905	HPCA	19.8104	-2.36936	0.410905	-5.76621	8.11e-09	4.84e-08	-8.09111	Down
ENSG00000100351.17	ENSG00000100351	GRAP2	27.259	-2.48745	0.43143	-5.76559	8.14e-09	4.86e-08	-8.08952	Down
ENSG00000128408.9	ENSG00000128408	RIBC2	30.5188	-1.62716	0.282241	-5.76516	8.16e-09	4.87e-08	-8.0884	Down
ENSG00000157322.18	ENSG00000157322	CLEC18A	66.6398	-2.23402	0.387674	-5.76262	8.28e-09	4.94e-08	-8.08187	Down
ENSG00000175548.9	ENSG00000175548	ALG10B	412.49	-1.12414	0.195111	-5.76156	8.33e-09	4.97e-08	-8.07914	Down
ENSG00000139874.6	ENSG00000139874	SSTR1	51.9209	-1.84708	0.32073	-5.75899	8.46e-09	5.04e-08	-8.07254	Down
ENSG00000115138.11	ENSG00000115138	POMC	77.7507	-1.33633	0.232041	-5.75901	8.46e-09	5.04e-08	-8.07259	Down
ENSG00000172167.8	ENSG00000172167	MTBP	143.372	-1.07302	0.186356	-5.75791	8.52e-09	5.07e-08	-8.06976	Down
ENSG00000107807.13	ENSG00000107807	TLX1	82.609	-2.21753	0.385279	-5.75565	8.63e-09	5.13e-08	-8.06394	Down
ENSG00000196517.13	ENSG00000196517	SLC6A9	430.339	-1.08893	0.189283	-5.75289	8.77e-09	5.22e-08	-8.05686	Down
ENSG00000198844.12	ENSG00000198844	ARHGEF15	21.1263	-2.43602	0.423772	-5.74842	9.01e-09	5.35e-08	-8.04536	Down
ENSG00000142408.7	ENSG00000142408	CACNG8	167.521	-1.58417	0.275588	-5.74833	9.01e-09	5.35e-08	-8.04514	Down
ENSG00000007372.25	ENSG00000007372	PAX6	1046.01	-2.07845	0.361619	-5.74762	9.05e-09	5.37e-08	-8.04331	Down
ENSG00000105982.17	ENSG00000105982	RNF32	25.7771	-2.03279	0.353918	-5.74369	9.26e-09	5.5e-08	-8.03321	Down
ENSG00000151892.16	ENSG00000151892	GFRA1	361.165	-2.19762	0.382715	-5.74218	9.35e-09	5.54e-08	-8.02935	Down
ENSG00000010318.22	ENSG00000010318	PHF7	97.8612	-1.26528	0.22035	-5.74213	9.35e-09	5.54e-08	-8.02922	Down
ENSG00000160097.21	ENSG00000160097	FNDC5	162.728	-1.60541	0.279772	-5.73828	9.56e-09	5.66e-08	-8.01935	Down
ENSG00000135220.11	ENSG00000135220	UGT2A3	21.8448	-3.67704	0.641135	-5.7352	9.74e-09	5.77e-08	-8.01144	Down
ENSG00000054148.18	ENSG00000054148	PHPT1	1838.25	-1.00349	0.174977	-5.73499	9.75e-09	5.77e-08	-8.01091	Down
ENSG00000130988.13	ENSG00000130988	RGN	116.532	-1.67839	0.292666	-5.73484	9.76e-09	5.78e-08	-8.01054	Down
ENSG00000183250.13	ENSG00000183250	LINC01547	47.1282	-1.65294	0.288331	-5.73277	9.88e-09	5.84e-08	-8.00522	Down
ENSG00000079101.18	ENSG00000079101	CLUL1	22.9083	-2.93715	0.512582	-5.7301	1e-08	5.93e-08	-7.99839	Down
ENSG00000144730.19	ENSG00000144730	IL17RD	1284.65	-1.09605	0.191549	-5.72202	1.05e-08	6.21e-08	-7.97771	Down
ENSG00000255545.8	ENSG00000255545	B3GAT1-DT	16.2591	-3.46518	0.605743	-5.72054	1.06e-08	6.26e-08	-7.97394	Down
ENSG00000071909.19	ENSG00000071909	MYO3B	96.1194	-2.13291	0.372873	-5.72019	1.06e-08	6.27e-08	-7.97305	Down
ENSG00000130182.8	ENSG00000130182	ZSCAN10	16.0189	-3.96661	0.694085	-5.71487	1.1e-08	6.46e-08	-7.95946	Down
ENSG00000093217.11	ENSG00000093217	XYLB	131.17	-1.51133	0.264476	-5.71442	1.1e-08	6.48e-08	-7.9583	Down
ENSG00000188338.15	ENSG00000188338	SLC38A3	225.468	-1.46094	0.255754	-5.7123	1.11e-08	6.56e-08	-7.95287	Down
ENSG00000112818.11	ENSG00000112818	MEP1A	962.644	-1.82136	0.318893	-5.71152	1.12e-08	6.59e-08	-7.9509	Down
ENSG00000114646.10	ENSG00000114646	CSPG5	73.4493	-1.48479	0.260097	-5.7086	1.14e-08	6.7e-08	-7.94344	Down
ENSG00000160307.10	ENSG00000160307	S100B	12.4903	-3.42731	0.600873	-5.70387	1.17e-08	6.87e-08	-7.93139	Down
ENSG00000110455.14	ENSG00000110455	ACCS	289.463	-1.73108	0.303577	-5.70227	1.18e-08	6.93e-08	-7.92729	Down
ENSG00000126259.20	ENSG00000126259	KIRREL2	125.592	-1.07926	0.189345	-5.69999	1.2e-08	7.02e-08	-7.92148	Down
ENSG00000002933.9	ENSG00000002933	TMEM176A	153.248	-1.94536	0.341322	-5.69947	1.2e-08	7.04e-08	-7.92017	Down
ENSG00000215808.4	ENSG00000215808	LINC01139	27.8587	-2.94715	0.517413	-5.69593	1.23e-08	7.19e-08	-7.91116	Down
ENSG00000167183.3	ENSG00000167183	PRR15L	37.0008	-2.39012	0.419653	-5.69548	1.23e-08	7.2e-08	-7.91	Down
ENSG00000077063.11	ENSG00000077063	CTTNBP2	278.263	-1.09535	0.192408	-5.69282	1.25e-08	7.31e-08	-7.90324	Down
ENSG00000269994.3	ENSG00000269994	LINC02893	163.922	-1.29047	0.22678	-5.69041	1.27e-08	7.41e-08	-7.89709	Down
ENSG00000196337.14	ENSG00000196337	CGB7	225.786	-1.92973	0.339227	-5.68862	1.28e-08	7.48e-08	-7.89254	Down
ENSG00000101883.6	ENSG00000101883	RHOXF1	31.4767	-2.48944	0.437716	-5.68733	1.29e-08	7.53e-08	-7.88928	Down
ENSG00000166828.3	ENSG00000166828	SCNN1G	17.0587	-2.32384	0.408871	-5.68355	1.32e-08	7.69e-08	-7.87968	Down
ENSG00000146039.11	ENSG00000146039	SLC17A4	18.3816	-3.77773	0.664687	-5.68347	1.32e-08	7.7e-08	-7.87946	Down
ENSG00000169189.17	ENSG00000169189	NSMCE1	563.892	-1.02178	0.179786	-5.68331	1.32e-08	7.7e-08	-7.87906	Down
ENSG00000008311.16	ENSG00000008311	AASS	1279.66	-1.28306	0.225771	-5.68303	1.32e-08	7.71e-08	-7.87835	Down
ENSG00000164007.11	ENSG00000164007	CLDN19	574.528	-1.20107	0.211506	-5.67865	1.36e-08	7.9e-08	-7.86722	Down
ENSG00000115255.12	ENSG00000115255	REEP6	1775.01	-1.57577	0.277567	-5.67708	1.37e-08	7.97e-08	-7.86324	Down
ENSG00000267395.5	ENSG00000267395	DM1-AS	16.736	-3.18537	0.56118	-5.6762	1.38e-08	8.01e-08	-7.861	Down
ENSG00000182179.13	ENSG00000182179	UBA7	328.41	-1.53738	0.271053	-5.67187	1.41e-08	8.21e-08	-7.85002	Down
ENSG00000089356.19	ENSG00000089356	FXYD3	26.1132	-2.07919	0.366628	-5.67111	1.42e-08	8.24e-08	-7.84809	Down
ENSG00000205704.8	ENSG00000205704	SMIM45	9.9459	-2.83937	0.501282	-5.66422	1.48e-08	8.56e-08	-7.83064	Down
ENSG00000251580.3	ENSG00000251580	LINC02482	28.6299	-1.50645	0.265985	-5.66365	1.48e-08	8.59e-08	-7.8292	Down
ENSG00000124143.11	ENSG00000124143	ARHGAP40	90.0979	-2.23287	0.394449	-5.66073	1.51e-08	8.73e-08	-7.8218	Down
ENSG00000233834.7	ENSG00000233834	GIRGL	16.1154	-1.96285	0.34693	-5.65779	1.53e-08	8.87e-08	-7.81435	Down
ENSG00000248550.4	ENSG00000248550	OTX2-AS1	17.6132	-3.37894	0.59756	-5.65456	1.56e-08	9.03e-08	-7.8062	Down
ENSG00000134326.12	ENSG00000134326	CMPK2	47.5855	-1.62999	0.288302	-5.65376	1.57e-08	9.07e-08	-7.80417	Down
ENSG00000143867.7	ENSG00000143867	OSR1	68.593	-1.7212	0.304517	-5.65225	1.58e-08	9.14e-08	-7.80035	Down
ENSG00000101162.4	ENSG00000101162	TUBB1	106.938	-2.10652	0.372736	-5.65152	1.59e-08	9.18e-08	-7.7985	Down
ENSG00000291139.1	ENSG00000291139	DPY19L2P2	90.2727	-2.02225	0.357846	-5.65116	1.59e-08	9.19e-08	-7.79759	Down
ENSG00000109689.20	ENSG00000109689	STIM2	456.332	-1.13158	0.200369	-5.64749	1.63e-08	9.39e-08	-7.78832	Down
ENSG00000151789.13	ENSG00000151789	ZNF385D	92.4556	-1.32929	0.235393	-5.64709	1.63e-08	9.4e-08	-7.78733	Down
ENSG00000228727.10	ENSG00000228727	SAPCD1	51.1314	-2.60381	0.461127	-5.64663	1.64e-08	9.43e-08	-7.78616	Down
ENSG00000176909.12	ENSG00000176909	MAMSTR	37.5464	-1.56272	0.276821	-5.64522	1.65e-08	9.5e-08	-7.7826	Down
ENSG00000143355.16	ENSG00000143355	LHX9	57.4279	-4.31211	0.764005	-5.64408	1.66e-08	9.56e-08	-7.77972	Down
ENSG00000165171.11	ENSG00000165171	METTL27	41.0166	-1.55125	0.274899	-5.64298	1.67e-08	9.62e-08	-7.77695	Down
ENSG00000169604.21	ENSG00000169604	ANTXR1	2554.29	-1.07489	0.190503	-5.64237	1.68e-08	9.65e-08	-7.77539	Down
ENSG00000171116.7	ENSG00000171116	HSFX1	46.9224	-1.40942	0.24981	-5.64197	1.68e-08	9.67e-08	-7.77439	Down
ENSG00000151834.16	ENSG00000151834	GABRA2	245.91	-1.28705	0.228219	-5.63952	1.71e-08	9.81e-08	-7.76821	Down
ENSG00000164106.8	ENSG00000164106	SCRG1	56.1594	-1.77077	0.314011	-5.63921	1.71e-08	9.82e-08	-7.76742	Down
ENSG00000187240.17	ENSG00000187240	DYNC2H1	672.2	-1.23258	0.218756	-5.6345	1.76e-08	1.01e-07	-7.75555	Down
ENSG00000205559.5	ENSG00000205559	CHKB-DT	32.2881	-1.71128	0.303808	-5.63278	1.77e-08	1.02e-07	-7.75121	Down
ENSG00000178965.14	ENSG00000178965	ERICH3	15.3317	-3.24095	0.575851	-5.6281	1.82e-08	1.04e-07	-7.73944	Down
ENSG00000165588.19	ENSG00000165588	OTX2	996.309	-1.53928	0.273453	-5.62904	1.81e-08	1.04e-07	-7.7418	Down
ENSG00000034239.11	ENSG00000034239	CLXN	27.0623	-2.39158	0.424977	-5.62755	1.83e-08	1.05e-07	-7.73804	Down
ENSG00000169884.14	ENSG00000169884	WNT10B	38.8744	-1.8776	0.333668	-5.62717	1.83e-08	1.05e-07	-7.73709	Down
ENSG00000259803.8	ENSG00000259803	SLC22A31	312.591	-1.54881	0.275204	-5.62787	1.82e-08	1.05e-07	-7.73887	Down
ENSG00000226711.9	ENSG00000226711	FAM66C	56.8452	-1.71649	0.305225	-5.62367	1.87e-08	1.07e-07	-7.7283	Down
ENSG00000290600.1	ENSG00000290600	LOC155060	121.174	-2.08161	0.370341	-5.6208	1.9e-08	1.09e-07	-7.72107	Down
ENSG00000105048.18	ENSG00000105048	TNNT1	1268.56	-1.01227	0.180095	-5.62072	1.9e-08	1.09e-07	-7.72086	Down
ENSG00000230707.3	ENSG00000230707	HAPSTR2	6.93792	-3.39644	0.604518	-5.61843	1.93e-08	1.1e-07	-7.71512	Down
ENSG00000188779.12	ENSG00000188779	SKOR1	20.1858	-2.62058	0.46635	-5.61933	1.92e-08	1.1e-07	-7.71739	Down
ENSG00000258818.4	ENSG00000258818	RNASE4	492.357	-1.4493	0.257979	-5.61791	1.93e-08	1.1e-07	-7.71382	Down
ENSG00000170161.7	ENSG00000170161	FAM88B	28.0339	-2.42696	0.432075	-5.617	1.94e-08	1.11e-07	-7.71152	Down
ENSG00000228495.3	ENSG00000228495	LINC01013	42.4732	-1.53241	0.272822	-5.61689	1.94e-08	1.11e-07	-7.71125	Down
ENSG00000115257.15	ENSG00000115257	PCSK4	249.622	-1.77548	0.316569	-5.60851	2.04e-08	1.16e-07	-7.6902	Down
ENSG00000123700.5	ENSG00000123700	KCNJ2	93.4143	-1.35185	0.241153	-5.60579	2.07e-08	1.18e-07	-7.68339	Down
ENSG00000142973.16	ENSG00000142973	CYP4B1	135.385	-4.45548	0.794932	-5.60486	2.08e-08	1.19e-07	-7.68105	Down
ENSG00000271270.8	ENSG00000271270	TMCC1-DT	164.669	-1.65953	0.296361	-5.5997	2.15e-08	1.22e-07	-7.66812	Down
ENSG00000167632.18	ENSG00000167632	TRAPPC9	788.809	-1.00585	0.179824	-5.59352	2.23e-08	1.26e-07	-7.65265	Down
ENSG00000150394.14	ENSG00000150394	CDH8	121.112	-1.26907	0.227048	-5.58942	2.28e-08	1.29e-07	-7.64238	Down
ENSG00000198795.11	ENSG00000198795	ZNF521	787.71	-1.18481	0.212123	-5.5855	2.33e-08	1.32e-07	-7.63258	Down
ENSG00000100968.14	ENSG00000100968	NFATC4	2445.28	-1.33352	0.238781	-5.58469	2.34e-08	1.33e-07	-7.63056	Down
ENSG00000133665.13	ENSG00000133665	DYDC2	16.1866	-2.6711	0.478415	-5.58323	2.36e-08	1.34e-07	-7.62691	Down
ENSG00000240303.8	ENSG00000240303	ACAD11	1229.17	-1.08637	0.194588	-5.58295	2.36e-08	1.34e-07	-7.62621	Down
ENSG00000100079.7	ENSG00000100079	LGALS2	144.594	-2.10823	0.377688	-5.58193	2.38e-08	1.35e-07	-7.62367	Down
ENSG00000137841.12	ENSG00000137841	PLCB2	305.797	-1.6024	0.28713	-5.58074	2.4e-08	1.35e-07	-7.62069	Down
ENSG00000161544.10	ENSG00000161544	CYGB	623.774	-1.18087	0.211557	-5.58181	2.38e-08	1.35e-07	-7.62337	Down
ENSG00000203865.13	ENSG00000203865	ATP1A1-AS1	70.713	-1.15226	0.2065	-5.57998	2.41e-08	1.36e-07	-7.61881	Down
ENSG00000289586.2	ENSG00000289586	LOC105377294	76.8191	-1.268	0.227395	-5.57618	2.46e-08	1.39e-07	-7.60932	Down
ENSG00000132763.15	ENSG00000132763	MMACHC	161.243	-1.16584	0.209154	-5.5741	2.49e-08	1.4e-07	-7.60413	Down
ENSG00000224729.6	ENSG00000224729	PCOLCE-AS1	55.7332	-3.43101	0.615606	-5.57339	2.5e-08	1.41e-07	-7.60235	Down
ENSG00000149294.18	ENSG00000149294	NCAM1	2386.61	-1.38824	0.249191	-5.57101	2.53e-08	1.43e-07	-7.59642	Down
ENSG00000154856.13	ENSG00000154856	APCDD1	313.305	-1.24031	0.222725	-5.5688	2.57e-08	1.44e-07	-7.5909	Down
ENSG00000130055.14	ENSG00000130055	GDPD2	72.9903	-1.4642	0.262948	-5.56839	2.57e-08	1.45e-07	-7.58989	Down
ENSG00000125084.13	ENSG00000125084	WNT1	69.0367	-3.57354	0.642256	-5.56404	2.64e-08	1.48e-07	-7.57906	Down
ENSG00000006757.12	ENSG00000006757	PNPLA4	287.127	-1.04166	0.187242	-5.56317	2.65e-08	1.49e-07	-7.57688	Down
ENSG00000263818.5	ENSG00000263818	RDM1P5	7.05188	-3.10541	0.558377	-5.56149	2.67e-08	1.5e-07	-7.5727	Down
ENSG00000198822.11	ENSG00000198822	GRM3	51.2429	-2.5869	0.466102	-5.55006	2.86e-08	1.6e-07	-7.54429	Down
ENSG00000185046.21	ENSG00000185046	ANKS1B	54.6591	-2.06153	0.372169	-5.53923	3.04e-08	1.7e-07	-7.51741	Down
ENSG00000169418.10	ENSG00000169418	NPR1	198.142	-1.77727	0.320905	-5.5383	3.05e-08	1.71e-07	-7.51509	Down
ENSG00000160050.16	ENSG00000160050	CCDC28B	387.529	-1.15899	0.209266	-5.53833	3.05e-08	1.71e-07	-7.51518	Down
ENSG00000237594.2	ENSG00000237594	TIAM1-AS1	12.5099	-2.14479	0.387399	-5.53638	3.09e-08	1.73e-07	-7.51033	Down
ENSG00000135318.12	ENSG00000135318	NT5E	163.218	-1.53869	0.277994	-5.53498	3.11e-08	1.74e-07	-7.50687	Down
ENSG00000273523.1	ENSG00000273523	LOC101929657	7.8896	-4.82778	0.872625	-5.53249	3.16e-08	1.76e-07	-7.50069	Down
ENSG00000163581.14	ENSG00000163581	SLC2A2	27.5773	-2.58783	0.467728	-5.53276	3.15e-08	1.76e-07	-7.50136	Down
ENSG00000247796.3	ENSG00000247796	MOCS2-DT	36.1066	-1.74404	0.315275	-5.5318	3.17e-08	1.77e-07	-7.499	Down
ENSG00000169989.3	ENSG00000169989	TIGD4	18.3884	-1.7396	0.31468	-5.52815	3.24e-08	1.8e-07	-7.48997	Down
ENSG00000173947.14	ENSG00000173947	PIFO	141.956	-1.49133	0.269737	-5.52882	3.22e-08	1.8e-07	-7.49162	Down
ENSG00000270765.7	ENSG00000270765	GAS2L2	3.63043	-5.10763	0.924166	-5.52675	3.26e-08	1.82e-07	-7.48649	Down
ENSG00000260081.2	ENSG00000260081	LOC105373383	13.8341	-2.42719	0.439214	-5.52621	3.27e-08	1.82e-07	-7.48515	Down
ENSG00000267270.8	ENSG00000267270	PARD6G-AS1	54.6349	-1.24601	0.22544	-5.52702	3.26e-08	1.82e-07	-7.48716	Down
ENSG00000119866.22	ENSG00000119866	BCL11A	334.708	-1.38582	0.250861	-5.52426	3.31e-08	1.84e-07	-7.48033	Down
ENSG00000285427.1	ENSG00000285427	SOD2-OT1	18.7436	-3.55778	0.644134	-5.52336	3.33e-08	1.85e-07	-7.47812	Down
ENSG00000139618.18	ENSG00000139618	BRCA2	233.513	-1.72116	0.311627	-5.52314	3.33e-08	1.85e-07	-7.47757	Down
ENSG00000118513.20	ENSG00000118513	MYB	24.2414	-1.89455	0.343458	-5.5161	3.47e-08	1.92e-07	-7.46018	Down
ENSG00000198734.12	ENSG00000198734	F5	283.907	-1.49382	0.270769	-5.51696	3.45e-08	1.92e-07	-7.4623	Down
ENSG00000204978.3	ENSG00000204978	ERICH4	28.1105	-3.14145	0.569874	-5.51253	3.54e-08	1.96e-07	-7.45136	Down
ENSG00000109062.12	ENSG00000109062	NHERF1	6297.49	-1.23726	0.224458	-5.51222	3.54e-08	1.96e-07	-7.45059	Down
ENSG00000144362.12	ENSG00000144362	PHOSPHO2	42.7714	-1.47689	0.267962	-5.51156	3.56e-08	1.97e-07	-7.44895	Down
ENSG00000183891.6	ENSG00000183891	TTC32	196.311	-1.03435	0.187672	-5.51149	3.56e-08	1.97e-07	-7.44879	Down
ENSG00000105472.14	ENSG00000105472	CLEC11A	590.218	-1.28258	0.232847	-5.50826	3.62e-08	2.01e-07	-7.44081	Down
ENSG00000180953.11	ENSG00000180953	ST20	57.7023	-1.25267	0.227443	-5.50762	3.64e-08	2.01e-07	-7.43923	Down
ENSG00000212978.6	ENSG00000212978	C2orf74-DT	176.045	-1.05257	0.191113	-5.50758	3.64e-08	2.01e-07	-7.43914	Down
ENSG00000186314.12	ENSG00000186314	PRELID2	280.797	-1.0075	0.182985	-5.50593	3.67e-08	2.03e-07	-7.43506	Down
ENSG00000154342.6	ENSG00000154342	WNT3A	68.1395	-2.89397	0.526227	-5.49947	3.81e-08	2.1e-07	-7.41915	Down
ENSG00000166819.12	ENSG00000166819	PLIN1	13.9341	-2.41175	0.438656	-5.49804	3.84e-08	2.12e-07	-7.41563	Down
ENSG00000178401.16	ENSG00000178401	DNAJC22	386.893	-1.08827	0.197954	-5.49758	3.85e-08	2.12e-07	-7.41448	Down
ENSG00000149054.16	ENSG00000149054	ZNF215	93.1123	-1.1395	0.207338	-5.49587	3.89e-08	2.14e-07	-7.41028	Down
ENSG00000179715.13	ENSG00000179715	PCED1B	72.2986	-1.30587	0.237653	-5.49486	3.91e-08	2.16e-07	-7.4078	Down
ENSG00000110245.12	ENSG00000110245	APOC3	7742.72	-2.6539	0.483239	-5.4919	3.98e-08	2.19e-07	-7.40052	Down
ENSG00000241058.4	ENSG00000241058	NSUN6	240.337	-1.17605	0.214215	-5.49006	4.02e-08	2.21e-07	-7.396	Down
ENSG00000106069.26	ENSG00000106069	CHN2	181.398	-1.32251	0.24092	-5.48942	4.03e-08	2.22e-07	-7.39442	Down
ENSG00000169174.12	ENSG00000169174	PCSK9	802.735	-1.42567	0.259762	-5.48838	4.06e-08	2.23e-07	-7.39186	Down
ENSG00000183454.18	ENSG00000183454	GRIN2A	156.116	-1.48343	0.270423	-5.48559	4.12e-08	2.26e-07	-7.38501	Down
ENSG00000187840.5	ENSG00000187840	EIF4EBP1	1251.14	-1.12821	0.205654	-5.48595	4.11e-08	2.26e-07	-7.38588	Down
ENSG00000072041.18	ENSG00000072041	SLC6A15	115.087	-1.6092	0.293464	-5.48347	4.17e-08	2.29e-07	-7.3798	Down
ENSG00000283403.1	ENSG00000283403	LOC100420587	20.7495	-2.23859	0.408345	-5.48212	4.2e-08	2.3e-07	-7.37648	Down
ENSG00000233937.9	ENSG00000233937	CTC-338M12.4	129.243	-1.12194	0.204696	-5.481	4.23e-08	2.32e-07	-7.37373	Down
ENSG00000285294.1	ENSG00000285294	LINC00842	41.6256	-1.95226	0.356242	-5.48016	4.25e-08	2.33e-07	-7.37168	Down
ENSG00000094755.17	ENSG00000094755	GABRP	1362.02	-1.92453	0.351395	-5.47684	4.33e-08	2.37e-07	-7.36353	Down
ENSG00000242419.6	ENSG00000242419	PCDHGC4	208.762	-2.00499	0.366209	-5.47498	4.38e-08	2.39e-07	-7.35897	Down
ENSG00000163762.7	ENSG00000163762	TM4SF18	185.838	-1.58499	0.289485	-5.47521	4.37e-08	2.39e-07	-7.35953	Down
ENSG00000147113.17	ENSG00000147113	DIPK2B	14.742	-2.45639	0.448893	-5.47209	4.45e-08	2.43e-07	-7.35189	Down
ENSG00000183798.5	ENSG00000183798	EMILIN3	164.578	-1.25457	0.22955	-5.46536	4.62e-08	2.52e-07	-7.33538	Down
ENSG00000287315.1	ENSG00000287315	LOC101927401	19.5118	-3.5986	0.658579	-5.46418	4.65e-08	2.54e-07	-7.33251	Down
ENSG00000280594.3	ENSG00000280594	BTG3-AS1	48.321	-1.24893	0.228899	-5.45627	4.86e-08	2.65e-07	-7.31316	Down
ENSG00000107611.16	ENSG00000107611	CUBN	757.161	-1.97142	0.361473	-5.45385	4.93e-08	2.68e-07	-7.30724	Down
ENSG00000172716.17	ENSG00000172716	SLFN11	36.5482	-2.79244	0.512058	-5.45336	4.94e-08	2.69e-07	-7.30605	Down
ENSG00000169550.14	ENSG00000169550	MUC15	92.34	-2.62411	0.481248	-5.45272	4.96e-08	2.7e-07	-7.30448	Down
ENSG00000205795.5	ENSG00000205795	CYS1	69.9069	-1.14392	0.209898	-5.44986	5.04e-08	2.74e-07	-7.29748	Down
ENSG00000253948.4	ENSG00000253948	LOC124900254	49.0226	-1.52349	0.279571	-5.44938	5.05e-08	2.75e-07	-7.29631	Down
ENSG00000176472.11	ENSG00000176472	ZNF575	14.7896	-2.16934	0.398283	-5.44673	5.13e-08	2.79e-07	-7.28984	Down
ENSG00000074527.13	ENSG00000074527	NTN4	364.777	-1.05707	0.194213	-5.44283	5.24e-08	2.84e-07	-7.28033	Down
ENSG00000139428.12	ENSG00000139428	MMAB	778.834	-1.04173	0.191395	-5.44284	5.24e-08	2.84e-07	-7.28035	Down
ENSG00000213760.11	ENSG00000213760	ATP6V1G2	82.5069	-1.60108	0.294194	-5.44226	5.26e-08	2.85e-07	-7.27894	Down
ENSG00000238099.3	ENSG00000238099	LINC01625	18.3546	-3.5566	0.654037	-5.43792	5.39e-08	2.92e-07	-7.26836	Down
ENSG00000115386.6	ENSG00000115386	REG1A	5.85257	-3.23266	0.594551	-5.43715	5.41e-08	2.93e-07	-7.26649	Down
ENSG00000062038.15	ENSG00000062038	CDH3	3723.56	-1.06634	0.196266	-5.43315	5.54e-08	2.99e-07	-7.25675	Down
ENSG00000135374.11	ENSG00000135374	ELF5	40.9135	-1.86499	0.343508	-5.42927	5.66e-08	3.05e-07	-7.24729	Down
ENSG00000144026.14	ENSG00000144026	ZNF514	750.289	-1.30164	0.239758	-5.42896	5.67e-08	3.06e-07	-7.24655	Down
ENSG00000215375.7	ENSG00000215375	MYL5	425.691	-1.14624	0.211221	-5.42676	5.74e-08	3.09e-07	-7.24118	Down
ENSG00000240875.6	ENSG00000240875	LINC00886	16.958	-2.0732	0.382111	-5.42565	5.77e-08	3.11e-07	-7.23848	Down
ENSG00000144229.13	ENSG00000144229	THSD7B	85.0919	-2.23895	0.412838	-5.42332	5.85e-08	3.15e-07	-7.23284	Down
ENSG00000266086.3	ENSG00000266086	SRSF1	542.76	-1.91014	0.352203	-5.42341	5.85e-08	3.15e-07	-7.23304	Down
ENSG00000143476.18	ENSG00000143476	DTL	575.81	-1.50093	0.276739	-5.42362	5.84e-08	3.15e-07	-7.23357	Down
ENSG00000205143.5	ENSG00000205143	ARID3C	16.6767	-3.15387	0.582368	-5.41559	6.11e-08	3.28e-07	-7.21406	Down
ENSG00000145103.15	ENSG00000145103	ILDR1	29.969	-2.01778	0.37262	-5.41511	6.12e-08	3.29e-07	-7.2129	Down
ENSG00000286532.2	ENSG00000286532	PARTICL	40.6844	-1.45862	0.269486	-5.41259	6.21e-08	3.33e-07	-7.20678	Down
ENSG00000272841.1	ENSG00000272841	MAP3K4-AS1	54.5223	-1.31513	0.243026	-5.41149	6.25e-08	3.35e-07	-7.20409	Down
ENSG00000245105.4	ENSG00000245105	A2M-AS1	33.5566	-1.80817	0.334184	-5.41069	6.28e-08	3.37e-07	-7.20216	Down
ENSG00000160472.5	ENSG00000160472	TMEM190	45.135	-1.55665	0.287695	-5.41076	6.28e-08	3.37e-07	-7.20233	Down
ENSG00000174607.11	ENSG00000174607	UGT8	228.62	-1.23519	0.228325	-5.40977	6.31e-08	3.38e-07	-7.19992	Down
ENSG00000173467.9	ENSG00000173467	AGR3	8.08631	-4.01279	0.74188	-5.40894	6.34e-08	3.4e-07	-7.19792	Down
ENSG00000168056.18	ENSG00000168056	LTBP3	1737.16	-1.03946	0.192316	-5.40498	6.48e-08	3.47e-07	-7.18831	Down
ENSG00000185614.7	ENSG00000185614	INKA1	106.015	-1.18512	0.219317	-5.40371	6.53e-08	3.49e-07	-7.18524	Down
ENSG00000213366.13	ENSG00000213366	GSTM2	1146.76	-1.21575	0.224994	-5.40348	6.54e-08	3.5e-07	-7.18468	Down
ENSG00000186715.12	ENSG00000186715	MST1L	67.1755	-1.95081	0.361799	-5.39199	6.97e-08	3.72e-07	-7.15688	Down
ENSG00000132749.11	ENSG00000132749	TESMIN	254.392	-1.09935	0.203919	-5.39111	7e-08	3.74e-07	-7.15476	Down
ENSG00000223478.2	ENSG00000223478	ZDHHC12-DT	22.2284	-1.64627	0.305579	-5.38737	7.15e-08	3.81e-07	-7.14571	Down
ENSG00000205436.8	ENSG00000205436	EXOC3L4	59.597	-2.30893	0.42867	-5.38626	7.19e-08	3.83e-07	-7.14304	Down
ENSG00000172260.15	ENSG00000172260	NEGR1	62.4909	-2.29021	0.425538	-5.38192	7.37e-08	3.92e-07	-7.13256	Down
ENSG00000198963.11	ENSG00000198963	RORB	29.8476	-1.95991	0.364164	-5.38193	7.37e-08	3.92e-07	-7.13258	Down
ENSG00000115425.14	ENSG00000115425	PECR	315.795	-1.57625	0.29287	-5.38208	7.36e-08	3.92e-07	-7.13294	Down
ENSG00000126215.14	ENSG00000126215	XRCC3	331.136	-1.08411	0.201453	-5.38142	7.39e-08	3.93e-07	-7.13135	Down
ENSG00000063438.20	ENSG00000063438	AHRR	41.158	-2.45633	0.456861	-5.37653	7.59e-08	4.03e-07	-7.11956	Down
ENSG00000206579.10	ENSG00000206579	XKR4	111.73	-2.05524	0.382387	-5.37478	7.67e-08	4.07e-07	-7.11534	Down
ENSG00000246090.9	ENSG00000246090	LOC100507053	115.228	-1.80869	0.336559	-5.37406	7.7e-08	4.08e-07	-7.11361	Down
ENSG00000150636.17	ENSG00000150636	CCDC102B	47.8559	-1.58017	0.294349	-5.36835	7.95e-08	4.2e-07	-7.09985	Down
ENSG00000129993.15	ENSG00000129993	CBFA2T3	178.786	-1.38763	0.258583	-5.36629	8.04e-08	4.25e-07	-7.09488	Down
ENSG00000175538.11	ENSG00000175538	KCNE3	145.393	-1.22945	0.229222	-5.36357	8.16e-08	4.31e-07	-7.08835	Down
ENSG00000166833.23	ENSG00000166833	NAV2	1967.03	-1.02341	0.190801	-5.36376	8.15e-08	4.31e-07	-7.08879	Down
ENSG00000113108.20	ENSG00000113108	APBB3	452.253	-1.69722	0.31655	-5.36162	8.25e-08	4.35e-07	-7.08365	Down
ENSG00000181965.6	ENSG00000181965	NEUROG1	24.9602	-4.37457	0.816982	-5.35455	8.58e-08	4.52e-07	-7.06667	Down
ENSG00000105967.16	ENSG00000105967	TFEC	152.106	-2.21351	0.413448	-5.35378	8.61e-08	4.54e-07	-7.06482	Down
ENSG00000236829.9	ENSG00000236829	RPL23AP5	16.796	-1.88828	0.352935	-5.35023	8.78e-08	4.62e-07	-7.0563	Down
ENSG00000115648.14	ENSG00000115648	MLPH	94.1181	-1.75046	0.327203	-5.34976	8.81e-08	4.63e-07	-7.05517	Down
ENSG00000250682.6	ENSG00000250682	LINC00491	85.7631	-1.3142	0.245844	-5.34567	9.01e-08	4.74e-07	-7.04535	Down
ENSG00000185610.6	ENSG00000185610	DBX2	22.3583	-3.39616	0.636096	-5.33906	9.34e-08	4.91e-07	-7.02952	Down
ENSG00000134215.16	ENSG00000134215	VAV3	105.145	-1.46847	0.275111	-5.33774	9.41e-08	4.94e-07	-7.02636	Down
ENSG00000003987.14	ENSG00000003987	MTMR7	99.4642	-1.18885	0.222719	-5.3379	9.4e-08	4.94e-07	-7.02674	Down
ENSG00000184221.13	ENSG00000184221	OLIG1	7.8241	-2.45104	0.459475	-5.33445	9.58e-08	5.03e-07	-7.01848	Down
ENSG00000164303.11	ENSG00000164303	ENPP6	5.03882	-4.8311	0.905876	-5.33307	9.66e-08	5.06e-07	-7.01517	Down
ENSG00000106018.14	ENSG00000106018	VIPR2	103.714	-1.75578	0.32941	-5.33006	9.82e-08	5.14e-07	-7.00798	Down
ENSG00000047597.7	ENSG00000047597	XK	77.2115	-1.57374	0.295268	-5.32988	9.83e-08	5.14e-07	-7.00755	Down
ENSG00000206384.11	ENSG00000206384	COL6A6	136.813	-1.32266	0.248245	-5.32806	9.93e-08	5.19e-07	-7.00318	Down
ENSG00000286389.2	ENSG00000286389	LOC105373289	34.7524	-1.91824	0.360193	-5.32558	1.01e-07	5.26e-07	-6.99727	Down
ENSG00000213139.8	ENSG00000213139	CRYGS	23.058	-1.8063	0.339271	-5.32406	1.01e-07	5.3e-07	-6.99365	Down
ENSG00000246174.10	ENSG00000246174	KCTD21-AS1	72.5619	-1.2944	0.243167	-5.32311	1.02e-07	5.33e-07	-6.99135	Down
ENSG00000089091.17	ENSG00000089091	DZANK1	158.373	-1.1428	0.214692	-5.32296	1.02e-07	5.33e-07	-6.991	Down
ENSG00000243955.6	ENSG00000243955	GSTA1	713.067	-2.71113	0.509419	-5.322	1.03e-07	5.36e-07	-6.98871	Down
ENSG00000180730.5	ENSG00000180730	SHISA2	849.345	-1.15102	0.21631	-5.32114	1.03e-07	5.38e-07	-6.98666	Down
ENSG00000253554.7	ENSG00000253554	LINC01414	7.01027	-3.34701	0.629216	-5.31934	1.04e-07	5.43e-07	-6.98236	Down
ENSG00000206530.11	ENSG00000206530	CFAP44	150.077	-1.94544	0.365777	-5.31864	1.05e-07	5.45e-07	-6.9807	Down
ENSG00000133740.11	ENSG00000133740	E2F5	674.773	-1.01287	0.190574	-5.31482	1.07e-07	5.56e-07	-6.97158	Down
ENSG00000204624.8	ENSG00000204624	DISP3	42.0461	-1.82968	0.344342	-5.31355	1.08e-07	5.59e-07	-6.96855	Down
ENSG00000167972.14	ENSG00000167972	ABCA3	391.476	-1.02895	0.193766	-5.31026	1.09e-07	5.69e-07	-6.9607	Down
ENSG00000069493.15	ENSG00000069493	CLEC2D	178.149	-1.79523	0.338109	-5.30962	1.1e-07	5.71e-07	-6.95918	Down
ENSG00000196172.9	ENSG00000196172	ZNF681	212.488	-1.13083	0.212978	-5.30964	1.1e-07	5.71e-07	-6.95922	Down
ENSG00000213468.7	ENSG00000213468	FIRRE	448.045	-1.04307	0.196495	-5.3084	1.11e-07	5.75e-07	-6.95627	Down
ENSG00000267871.6	ENSG00000267871	ZNF460-AS1	8.68533	-2.86525	0.539806	-5.30792	1.11e-07	5.76e-07	-6.95515	Down
ENSG00000233223.5	ENSG00000233223	MPDU1-AS1	109.827	-1.03083	0.19421	-5.30781	1.11e-07	5.76e-07	-6.95486	Down
ENSG00000260552.3	ENSG00000260552	COSMOC	12.3414	-2.64123	0.498191	-5.30164	1.15e-07	5.95e-07	-6.94018	Down
ENSG00000237499.7	ENSG00000237499	WAKMAR2	14.9177	-2.30151	0.434097	-5.30184	1.15e-07	5.95e-07	-6.94066	Down
ENSG00000220008.4	ENSG00000220008	LINGO3	18.4197	-2.54993	0.481046	-5.30082	1.15e-07	5.98e-07	-6.93822	Down
ENSG00000179304.18	ENSG00000179304	FAM156A	801.821	-1.63407	0.308287	-5.30048	1.15e-07	5.99e-07	-6.93743	Down
ENSG00000188878.20	ENSG00000188878	FBF1	319.934	-1.26217	0.238247	-5.29775	1.17e-07	6.08e-07	-6.93093	Down
ENSG00000164483.17	ENSG00000164483	SAMD3	39.0458	-2.11054	0.398755	-5.29282	1.2e-07	6.23e-07	-6.91922	Down
ENSG00000186952.15	ENSG00000186952	TMEM232	29.5483	-1.9545	0.369267	-5.29292	1.2e-07	6.23e-07	-6.91945	Down
ENSG00000196169.15	ENSG00000196169	KIF19	53.9644	-2.18283	0.412547	-5.29111	1.22e-07	6.29e-07	-6.91515	Down
ENSG00000100302.7	ENSG00000100302	RASD2	79.8069	-1.6335	0.308989	-5.28659	1.25e-07	6.44e-07	-6.90443	Down
ENSG00000147155.11	ENSG00000147155	EBP	1772.72	-1.13008	0.213808	-5.2855	1.25e-07	6.47e-07	-6.90183	Down
ENSG00000253773.5	ENSG00000253773	CFAP418-AS1	12.2174	-2.44893	0.463437	-5.28428	1.26e-07	6.51e-07	-6.89895	Down
ENSG00000082196.21	ENSG00000082196	C1QTNF3	116.032	-1.30379	0.246753	-5.28379	1.27e-07	6.52e-07	-6.89779	Down
ENSG00000101220.18	ENSG00000101220	ADISSP	429.156	-1.07565	0.203694	-5.28071	1.29e-07	6.63e-07	-6.89047	Down
ENSG00000188404.10	ENSG00000188404	SELL	9.97016	-2.94847	0.558573	-5.27858	1.3e-07	6.7e-07	-6.88542	Down
ENSG00000198010.13	ENSG00000198010	DLGAP2	15.7146	-2.87545	0.545162	-5.2745	1.33e-07	6.85e-07	-6.87575	Down
ENSG00000255337.1	ENSG00000255337	TMEM123-DT	10.2014	-2.35189	0.446027	-5.27298	1.34e-07	6.9e-07	-6.87217	Down
ENSG00000125810.10	ENSG00000125810	CD93	114.881	-1.63193	0.30956	-5.27176	1.35e-07	6.95e-07	-6.86927	Down
ENSG00000249631.7	ENSG00000249631	LOC107986178	7.4213	-3.58207	0.679644	-5.27051	1.36e-07	6.99e-07	-6.86631	Down
ENSG00000171094.18	ENSG00000171094	ALK	60.4654	-1.92664	0.365655	-5.26899	1.37e-07	7.04e-07	-6.86272	Down
[truncated: 1,873 more rows]

## Sheet: ST2
Supplementary Table S2. Top upregulated genes in CFZ-treated hiPSC-CMs compared with controls.
GENEID	GENEID_clean	SYMBOL	baseMean	log2FoldChange	lfcSE	stat	pvalue	padj	log10_pvalue	Regulation
ENSG00000164970.15	ENSG00000164970	FAM219A	6993.49	3.18733	0.0666887	47.7941	1.85E-498	2.31e-495	-497.803	Up
ENSG00000175166.17	ENSG00000175166	PSMD2	23904.3	2.67498	0.0581501	46.0013	1.86E-461	2.32e-458	-461.271	Up
ENSG00000054356.14	ENSG00000054356	PTPRN	3753.83	5.83907	0.147272	39.6481	9.12E-344	1.14e-340	-343.046	Up
ENSG00000161011.20	ENSG00000161011	SQSTM1	23893.4	4.05601	0.117408	34.5462	1.63e-261	1.22e-257	-260.788	Up
ENSG00000171224.9	ENSG00000171224	FAM241B	1315.99	3.0944	0.0896301	34.5241	3.49e-261	2.09e-257	-260.458	Up
ENSG00000151929.10	ENSG00000151929	BAG3	11682.6	3.94994	0.116062	34.0328	7.28e-254	3.64e-250	-253.138	Up
ENSG00000128591.16	ENSG00000128591	FLNC	84452.3	3.92357	0.1181	33.2224	5.11e-242	2.19e-238	-241.292	Up
ENSG00000173110.8	ENSG00000173110	HSPA6	5774.26	8.79936	0.269053	32.705	1.33e-234	4.98e-231	-233.877	Up
ENSG00000204388.7	ENSG00000204388	HSPA1B	48598.5	5.20304	0.162147	32.0884	6.39e-226	2.13e-222	-225.194	Up
ENSG00000183597.16	ENSG00000183597	TANGO2	1297.24	2.62246	0.0823372	31.8503	1.31e-222	3.91e-219	-221.884	Up
ENSG00000160058.19	ENSG00000160058	BSDC1	4814.4	1.7363	0.055207	31.4507	4.11e-217	1.12e-213	-216.386	Up
ENSG00000197170.10	ENSG00000197170	PSMD12	4215.89	2.71363	0.0867501	31.281	8.45e-215	2.11e-211	-214.073	Up
ENSG00000120694.20	ENSG00000120694	HSPH1	19752.8	4.17699	0.136853	30.5217	1.34e-204	3.1e-201	-203.872	Up
ENSG00000162772.18	ENSG00000162772	ATF3	4569.54	3.51986	0.118458	29.7141	5.05e-194	1.08e-190	-193.297	Up
ENSG00000187134.14	ENSG00000187134	AKR1C1	4391.69	5.18612	0.175049	29.6267	6.77e-193	1.35e-189	-192.169	Up
ENSG00000107372.13	ENSG00000107372	ZFAND5	8085.03	1.49514	0.0509893	29.3226	5.34e-189	1e-185	-188.273	Up
ENSG00000013275.8	ENSG00000013275	PSMC4	6280.26	2.77021	0.0953935	29.0398	2.07e-185	3.65e-182	-184.684	Up
ENSG00000152137.8	ENSG00000152137	HSPB8	4697.26	4.14338	0.142977	28.9793	1.2e-184	2e-181	-183.921	Up
ENSG00000196843.17	ENSG00000196843	ARID5A	890.23	3.37978	0.117519	28.7594	6.91e-182	1.09e-178	-181.161	Up
ENSG00000185022.12	ENSG00000185022	MAFF	2190.09	4.0762	0.142642	28.5763	1.32e-179	1.98e-176	-178.879	Up
ENSG00000175352.12	ENSG00000175352	NRIP3	1298.13	4.65993	0.163485	28.5037	1.05e-178	1.5e-175	-177.977	Up
ENSG00000113070.8	ENSG00000113070	HBEGF	1868.52	3.98627	0.140687	28.3343	1.31e-176	1.78e-173	-175.883	Up
ENSG00000150991.16	ENSG00000150991	UBC	144322	3.27677	0.11893	27.5522	4.16e-167	5.43e-164	-166.38	Up
ENSG00000100519.12	ENSG00000100519	PSMC6	4400.9	1.88865	0.0692346	27.279	7.52e-164	9.39e-161	-163.124	Up
ENSG00000182446.15	ENSG00000182446	NPLOC4	7241.17	2.1712	0.0800514	27.1226	5.33e-162	6.39e-159	-161.273	Up
ENSG00000120129.6	ENSG00000120129	DUSP1	7481.22	4.55724	0.16821	27.0925	1.21e-161	1.39e-158	-160.919	Up
ENSG00000129245.13	ENSG00000129245	FXR2	3342.65	1.44795	0.0538915	26.8679	5.21e-159	5.79e-156	-158.283	Up
ENSG00000116717.13	ENSG00000116717	GADD45A	3775.21	2.63725	0.0985419	26.7627	8.79e-158	9.41e-155	-157.056	Up
ENSG00000140961.14	ENSG00000140961	OSGIN1	735.795	4.73191	0.176918	26.7463	1.36e-157	1.41e-154	-156.866	Up
ENSG00000132002.9	ENSG00000132002	DNAJB1	18698	3.91038	0.146218	26.7434	1.47e-157	1.47e-154	-156.832	Up
ENSG00000204389.10	ENSG00000204389	HSPA1A	43307.3	5.56485	0.208796	26.6521	1.69e-156	1.64e-153	-155.771	Up
ENSG00000151632.18	ENSG00000151632	AKR1C2	1076.96	4.19636	0.158216	26.523	5.27e-155	4.94e-152	-154.278	Up
ENSG00000173692.14	ENSG00000173692	PSMD1	9204.16	2.1861	0.0831176	26.3013	1.85e-152	1.68e-149	-151.732	Up
ENSG00000188522.16	ENSG00000188522	FAM83G	2299.29	2.40932	0.0917601	26.2568	5.98e-152	5.28e-149	-151.223	Up
ENSG00000140553.18	ENSG00000140553	UNC45A	4620.15	1.04915	0.0400663	26.1855	3.89e-151	3.33e-148	-150.41	Up
ENSG00000197063.11	ENSG00000197063	MAFG	4155.1	2.74695	0.105723	25.9827	7.77e-149	6.47e-146	-148.109	Up
ENSG00000146592.17	ENSG00000146592	CREB5	1058.51	3.09839	0.120091	25.8004	8.78e-147	7.11e-144	-146.056	Up
ENSG00000166963.13	ENSG00000166963	MAP1A	9165.8	3.38035	0.132012	25.6064	1.3e-144	1.02e-141	-143.887	Up
ENSG00000080824.19	ENSG00000080824	HSP90AA1	140951	3.55722	0.138964	25.5982	1.6e-144	1.23e-141	-143.796	Up
ENSG00000087191.14	ENSG00000087191	PSMC5	5111.07	1.78204	0.070143	25.4058	2.17e-142	1.63e-139	-141.663	Up
ENSG00000178381.12	ENSG00000178381	ZFAND2A	3777.31	3.76628	0.150053	25.0996	5.02e-139	3.67e-136	-138.299	Up
ENSG00000141458.13	ENSG00000141458	NPC1	3757.54	2.04053	0.0817079	24.9735	1.19e-137	8.47e-135	-136.926	Up
ENSG00000271303.2	ENSG00000271303	SRXN1	3400.32	3.67023	0.147716	24.8465	2.82e-136	1.97e-133	-135.549	Up
ENSG00000124228.15	ENSG00000124228	DDX27	2635.01	1.35287	0.0552121	24.5032	1.37e-132	9.31e-130	-131.864	Up
ENSG00000132471.12	ENSG00000132471	WBP2	4399.57	1.63006	0.0667988	24.4025	1.61e-131	1.07e-128	-130.794	Up
ENSG00000135454.14	ENSG00000135454	B4GALNT1	618.967	5.10708	0.209419	24.3869	2.35e-131	1.53e-128	-130.628	Up
ENSG00000162413.17	ENSG00000162413	KLHL21	2220.11	2.38997	0.0992102	24.0899	3.19e-128	2.03e-125	-127.497	Up
ENSG00000102393.15	ENSG00000102393	GLA	3545.15	3.34165	0.139169	24.0115	2.11e-127	1.32e-124	-126.676	Up
ENSG00000068878.15	ENSG00000068878	PSME4	5745.91	2.01585	0.0845513	23.8418	1.23e-125	7.53e-123	-124.909	Up
ENSG00000100764.14	ENSG00000100764	PSMC1	6503.13	2.01649	0.0846801	23.813	2.45e-125	1.47e-122	-124.611	Up
ENSG00000173334.4	ENSG00000173334	TRIB1	2650.53	2.96402	0.125939	23.5354	1.77e-122	1.04e-119	-121.751	Up
ENSG00000136813.15	ENSG00000136813	ECPAS	6303.93	1.44687	0.0614837	23.5325	1.9e-122	1.09e-119	-121.722	Up
ENSG00000109846.9	ENSG00000109846	CRYAB	38866.3	7.41912	0.316358	23.4517	1.27e-121	7.19e-119	-120.896	Up
ENSG00000143862.8	ENSG00000143862	ARL8A	2306.69	1.7146	0.0731257	23.4473	1.41e-121	7.83e-119	-120.851	Up
ENSG00000108344.15	ENSG00000108344	PSMD3	9497.26	2.28504	0.0975343	23.4281	2.21e-121	1.21e-118	-120.655	Up
ENSG00000170445.16	ENSG00000170445	HARS1	3195.27	1.54806	0.0667157	23.2039	4.16e-119	2.23e-116	-118.381	Up
ENSG00000167657.14	ENSG00000167657	DAPK3	4392.48	1.49088	0.0646315	23.0673	9.86e-118	5.18e-115	-117.006	Up
ENSG00000163636.11	ENSG00000163636	PSMD6	5180.13	2.38746	0.104718	22.799	4.69e-115	2.42e-112	-114.329	Up
ENSG00000198431.18	ENSG00000198431	TXNRD1	15876.3	3.56749	0.158295	22.5371	1.8e-112	9.14e-110	-111.745	Up
ENSG00000119912.18	ENSG00000119912	IDE	2544.29	1.80151	0.080125	22.4837	5.99e-112	2.99e-109	-111.223	Up
ENSG00000109971.14	ENSG00000109971	HSPA8	109878	3.59816	0.160063	22.4797	6.56e-112	3.22e-109	-111.183	Up
ENSG00000185272.14	ENSG00000185272	RBM11	256.925	2.71847	0.120965	22.4731	7.6e-112	3.68e-109	-111.119	Up
ENSG00000062716.13	ENSG00000062716	VMP1	5338.17	1.38239	0.0623696	22.1645	7.56e-109	3.6e-106	-108.121	Up
ENSG00000095752.7	ENSG00000095752	IL11	2812.55	3.98328	0.180003	22.129	1.66e-108	7.79e-106	-107.779	Up
ENSG00000140678.17	ENSG00000140678	ITGAX	119.382	4.55478	0.207041	21.9994	2.92e-107	1.35e-104	-106.535	Up
ENSG00000059728.11	ENSG00000059728	MXD1	1046.97	2.21544	0.101427	21.8427	9.13e-106	4.08e-103	-105.04	Up
ENSG00000204520.14	ENSG00000204520	MICA	813.035	2.06454	0.0954554	21.6283	9.73e-104	4.23e-101	-103.012	Up
ENSG00000132912.13	ENSG00000132912	DCTN4	3547.36	1.3694	0.0634819	21.5716	3.32e-103	1.42e-100	-102.479	Up
ENSG00000143751.10	ENSG00000143751	SDE2	1006.25	1.68398	0.0790987	21.2896	1.42e-100	5.98e-98	-99.8487	Up
ENSG00000182372.10	ENSG00000182372	CLN8	2545.77	1.78468	0.0839592	21.2565	2.87e-100	1.19e-97	-99.5421	Up
ENSG00000112237.13	ENSG00000112237	CCNC	2819.6	1.19535	0.0570211	20.9632	1.42e-97	5.84e-95	-96.8473	Up
ENSG00000197780.11	ENSG00000197780	TAF13	2200.76	2.1347	0.102103	20.9074	4.58e-97	1.86e-94	-96.3387	Up
ENSG00000213190.4	ENSG00000213190	MLLT11	9507.97	2.94348	0.140832	20.9007	5.28e-97	2.11e-94	-96.2773	Up
ENSG00000164620.9	ENSG00000164620	RELL2	492.939	2.37692	0.114008	20.8488	1.56e-96	6.16e-94	-95.8064	Up
ENSG00000165312.7	ENSG00000165312	OTUD1	787.529	2.08252	0.100007	20.8237	2.64e-96	1.03e-93	-95.5788	Up
ENSG00000160570.14	ENSG00000160570	DEDD2	1684.83	2.20862	0.106911	20.6584	8.21e-95	3.15e-92	-94.0857	Up
ENSG00000179134.16	ENSG00000179134	SAMD4B	6898.93	1.80561	0.0876805	20.5931	3.17e-94	1.2e-91	-93.4996	Up
ENSG00000132676.16	ENSG00000132676	DAP3	4519.98	1.85866	0.0903403	20.5739	4.7e-94	1.76e-91	-93.328	Up
ENSG00000079393.21	ENSG00000079393	DUSP13	227.318	4.66588	0.227452	20.5137	1.62e-93	6.01e-91	-92.7896	Up
ENSG00000130706.13	ENSG00000130706	ADRM1	4897.23	2.58238	0.126177	20.4663	4.3e-93	1.57e-90	-92.3664	Up
ENSG00000101844.18	ENSG00000101844	ATG4A	964.402	2.07125	0.101241	20.4586	5.04e-93	1.82e-90	-92.298	Up
ENSG00000116793.16	ENSG00000116793	PHTF1	2005.64	1.65018	0.0807077	20.4463	6.48e-93	2.31e-90	-92.1885	Up
ENSG00000151014.6	ENSG00000151014	NOCT	391.076	1.87998	0.0930525	20.2034	9.14e-91	3.22e-88	-90.039	Up
ENSG00000182208.15	ENSG00000182208	MOB2	985.018	1.33098	0.0664266	20.0369	2.63e-89	9.16e-87	-88.5803	Up
ENSG00000112208.11	ENSG00000112208	BAG2	503.117	2.0631	0.103833	19.8695	7.48e-88	2.58e-85	-87.1263	Up
ENSG00000105656.13	ENSG00000105656	ELL	967.065	1.29983	0.0654247	19.8675	7.77e-88	2.65e-85	-87.1095	Up
ENSG00000205420.11	ENSG00000205420	KRT6A	378.279	9.06028	0.457211	19.8164	2.15e-87	7.24e-85	-86.6676	Up
ENSG00000162923.18	ENSG00000162923	WDR26	6128.72	1.17044	0.0591171	19.7987	3.05e-87	1.02e-84	-86.5154	Up
ENSG00000099917.17	ENSG00000099917	MED15	4902.35	1.47857	0.0751637	19.6713	3.8e-86	1.24e-83	-85.4204	Up
ENSG00000101782.15	ENSG00000101782	RIOK3	3414.84	1.19393	0.0607559	19.6512	5.65e-86	1.82e-83	-85.2482	Up
ENSG00000077238.14	ENSG00000077238	IL4R	1582.78	1.6115	0.0820375	19.6435	6.57e-86	2.09e-83	-85.1821	Up
ENSG00000109089.7	ENSG00000109089	CDR2L	1596.9	1.76074	0.0896363	19.6432	6.61e-86	2.09e-83	-85.1796	Up
ENSG00000133398.4	ENSG00000133398	MED10	1757.43	1.65601	0.0847957	19.5294	6.18e-85	1.93e-82	-84.2089	Up
ENSG00000132823.11	ENSG00000132823	OSER1	1442.13	1.50539	0.0771019	19.5247	6.77e-85	2.09e-82	-84.1691	Up
ENSG00000126214.22	ENSG00000126214	KLC1	5921.22	1.13664	0.0582752	19.5046	1e-84	3.07e-82	-83.9989	Up
ENSG00000156232.7	ENSG00000156232	WHAMM	640.906	1.55774	0.0800257	19.4655	2.15e-84	6.52e-82	-83.6672	Up
ENSG00000111737.12	ENSG00000111737	RAB35	2404.91	1.54541	0.0794616	19.4485	3e-84	8.9e-82	-83.5229	Up
ENSG00000154277.13	ENSG00000154277	UCHL1	14161.1	2.92448	0.151134	19.3502	2.03e-83	5.96e-81	-82.6926	Up
ENSG00000171017.11	ENSG00000171017	LRRC8E	519.165	2.43653	0.12605	19.3299	3.01e-83	8.76e-81	-82.5211	Up
ENSG00000170027.7	ENSG00000170027	YWHAG	13617.5	1.80446	0.0934913	19.3008	5.29e-83	1.52e-80	-82.2767	Up
ENSG00000100439.11	ENSG00000100439	ABHD4	2616.49	1.97697	0.102657	19.258	1.21e-82	3.42e-80	-81.9172	Up
ENSG00000147614.4	ENSG00000147614	ATP6V0D2	215.682	5.63369	0.292906	19.2338	1.93e-82	5.41e-80	-81.7142	Up
ENSG00000196396.10	ENSG00000196396	PTPN1	3086.38	1.26639	0.0661795	19.1357	1.27e-81	3.53e-79	-80.8952	Up
ENSG00000135018.14	ENSG00000135018	UBQLN1	7092.31	1.66206	0.0875557	18.9829	2.36e-80	6.44e-78	-79.6266	Up
ENSG00000182831.12	ENSG00000182831	HAPSTR1	4180.1	1.05256	0.0556435	18.9161	8.4e-80	2.27e-77	-79.0758	Up
ENSG00000142871.18	ENSG00000142871	CCN1	14011.1	2.59126	0.13765	18.8249	4.72e-79	1.26e-76	-78.3262	Up
ENSG00000170185.11	ENSG00000170185	USP38	1403.1	1.57342	0.08359	18.823	4.89e-79	1.3e-76	-78.3107	Up
ENSG00000101557.15	ENSG00000101557	USP14	5152.11	1.71243	0.0910441	18.8088	6.39e-79	1.68e-76	-78.1944	Up
ENSG00000155008.16	ENSG00000155008	APOOL	1289.09	1.07708	0.0575005	18.7316	2.73e-78	7.06e-76	-77.5633	Up
ENSG00000104221.13	ENSG00000104221	BRF2	1489.72	2.42046	0.129924	18.6298	1.84e-77	4.72e-75	-76.7346	Up
ENSG00000171608.18	ENSG00000171608	PIK3CD	920.142	1.80735	0.0971321	18.6071	2.81e-77	7.14e-75	-76.551	Up
ENSG00000067334.14	ENSG00000067334	DNTTIP2	2948.58	1.72857	0.0929249	18.6018	3.11e-77	7.82e-75	-76.5078	Up
ENSG00000196072.12	ENSG00000196072	BLOC1S2	1922.23	1.94905	0.104905	18.5791	4.74e-77	1.18e-74	-76.324	Up
ENSG00000116741.8	ENSG00000116741	RGS2	1064.02	2.7746	0.15011	18.4838	2.79e-76	6.91e-74	-75.5545	Up
ENSG00000129084.18	ENSG00000129084	PSMA1	5813.44	1.59857	0.0866355	18.4517	5.06e-76	1.24e-73	-75.2963	Up
ENSG00000025800.14	ENSG00000025800	KPNA6	4144.25	1.08428	0.0588003	18.4401	6.27e-76	1.53e-73	-75.203	Up
ENSG00000054967.13	ENSG00000054967	RELT	1149.35	2.81155	0.152764	18.4045	1.21e-75	2.92e-73	-74.9179	Up
ENSG00000166016.6	ENSG00000166016	ABTB2	879.313	2.14873	0.116802	18.3964	1.4e-75	3.37e-73	-74.8526	Up
ENSG00000060069.18	ENSG00000060069	CTDP1	1636.74	1.51659	0.0825587	18.3698	2.29e-75	5.41e-73	-74.64	Up
ENSG00000086544.4	ENSG00000086544	ITPKC	2098.11	1.85998	0.101339	18.3541	3.06e-75	7.17e-73	-74.5142	Up
ENSG00000108671.11	ENSG00000108671	PSMD11	5804.11	2.26562	0.12357	18.3347	4.37e-75	1.02e-72	-74.3591	Up
ENSG00000006327.14	ENSG00000006327	TNFRSF12A	4007.44	2.982	0.162782	18.3189	5.85e-75	1.35e-72	-74.2332	Up
ENSG00000100139.14	ENSG00000100139	MICALL1	2615.59	1.49319	0.0817284	18.2701	1.43e-74	3.28e-72	-73.8442	Up
ENSG00000159840.16	ENSG00000159840	ZYX	5053.97	1.46657	0.0803249	18.258	1.79e-74	4.06e-72	-73.7475	Up
ENSG00000137055.15	ENSG00000137055	PLAA	3240.08	2.21083	0.121242	18.2349	2.73e-74	6.15e-72	-73.564	Up
ENSG00000088833.18	ENSG00000088833	NSFL1C	4513.43	1.77233	0.0973303	18.2094	4.35e-74	9.72e-72	-73.362	Up
ENSG00000144655.15	ENSG00000144655	CSRNP1	2411.58	2.13596	0.117451	18.186	6.66e-74	1.48e-71	-73.1762	Up
ENSG00000125912.11	ENSG00000125912	NCLN	4644.83	1.82437	0.100471	18.1582	1.11e-73	2.44e-71	-72.9559	Up
ENSG00000148660.22	ENSG00000148660	CAMK2G	2635.45	1.40669	0.077478	18.156	1.15e-73	2.52e-71	-72.9386	Up
ENSG00000196588.21	ENSG00000196588	MRTFA	2527.53	1.42694	0.0788893	18.0878	3.98e-73	8.63e-71	-72.4007	Up
ENSG00000147439.14	ENSG00000147439	BIN3	1129.87	1.58284	0.0876221	18.0644	6.07e-73	1.31e-70	-72.2165	Up
ENSG00000100364.19	ENSG00000100364	KIAA0930	5288.22	1.80952	0.100367	18.029	1.15e-72	2.47e-70	-71.9379	Up
ENSG00000160211.20	ENSG00000160211	G6PD	2940.71	1.82862	0.101483	18.0189	1.38e-72	2.94e-70	-71.8589	Up
ENSG00000173039.20	ENSG00000173039	RELA	2539.62	1.06192	0.0591854	17.9423	5.51e-72	1.16e-69	-71.2587	Up
ENSG00000136802.12	ENSG00000136802	LRRC8A	4339.28	1.89314	0.105524	17.9403	5.72e-72	1.19e-69	-71.2428	Up
ENSG00000104687.14	ENSG00000104687	GSR	4966.24	2.41898	0.135293	17.8795	1.7e-71	3.52e-69	-70.7685	Up
ENSG00000135249.8	ENSG00000135249	RINT1	1058.12	1.21031	0.0680844	17.7767	1.07e-70	2.2e-68	-69.97	Up
ENSG00000084090.14	ENSG00000084090	STARD7	5976.1	1.46258	0.0824107	17.7475	1.8e-70	3.66e-68	-69.7442	Up
ENSG00000116903.7	ENSG00000116903	EXOC8	794.036	1.4593	0.0822263	17.7473	1.81e-70	3.66e-68	-69.7428	Up
ENSG00000065833.9	ENSG00000065833	ME1	1687.87	2.65943	0.150363	17.6867	5.31e-70	1.07e-67	-69.275	Up
ENSG00000099814.17	ENSG00000099814	CEP170B	5374.5	2.08737	0.11822	17.6566	9.05e-70	1.81e-67	-69.0432	Up
ENSG00000087074.9	ENSG00000087074	PPP1R15A	5299.45	2.14411	0.121671	17.6222	1.66e-69	3.3e-67	-68.7787	Up
ENSG00000162129.15	ENSG00000162129	CLPB	1097.79	2.17673	0.123601	17.611	2.03e-69	3.95e-67	-68.6929	Up
ENSG00000113013.16	ENSG00000113013	HSPA9	13422.9	1.69721	0.0963929	17.6072	2.17e-69	4.19e-67	-68.6638	Up
ENSG00000214575.10	ENSG00000214575	CPEB1	333.237	3.5492	0.202049	17.566	4.49e-69	8.62e-67	-68.3479	Up
ENSG00000163481.8	ENSG00000163481	RNF25	881.54	1.41786	0.0807484	17.559	5.07e-69	9.68e-67	-68.2948	Up
ENSG00000148331.12	ENSG00000148331	ASB6	1275.25	1.73279	0.0986928	17.5574	5.22e-69	9.9e-67	-68.2823	Up
ENSG00000148926.10	ENSG00000148926	ADM	2787.11	3.0465	0.173664	17.5425	6.79e-69	1.28e-66	-68.168	Up
ENSG00000130305.17	ENSG00000130305	NSUN5	1223.74	1.30415	0.0744456	17.5182	1.04e-68	1.95e-66	-67.9824	Up
ENSG00000131725.14	ENSG00000131725	WDR44	679.168	1.41584	0.0808694	17.5077	1.25e-68	2.33e-66	-67.9029	Up
ENSG00000185627.19	ENSG00000185627	PSMD13	6689.04	2.16757	0.124168	17.4568	3.06e-68	5.66e-66	-67.5145	Up
ENSG00000130294.18	ENSG00000130294	KIF1A	14112.3	3.47038	0.198835	17.4536	3.23e-68	5.94e-66	-67.4906	Up
ENSG00000173273.17	ENSG00000173273	TNKS	3898.37	1.09181	0.0627741	17.3927	9.38e-68	1.71e-65	-67.0279	Up
ENSG00000158560.14	ENSG00000158560	DYNC1I1	780.351	2.71961	0.156495	17.3782	1.21e-67	2.19e-65	-66.9185	Up
ENSG00000130164.15	ENSG00000130164	LDLR	5775.5	1.72147	0.0993251	17.3316	2.71e-67	4.9e-65	-66.5663	Up
ENSG00000040487.13	ENSG00000040487	SLC66A1	1286.53	2.12273	0.122761	17.2916	5.44e-67	9.77e-65	-66.2643	Up
ENSG00000100567.13	ENSG00000100567	PSMA3	3726.17	1.71482	0.0991847	17.2891	5.68e-67	1.01e-64	-66.2457	Up
ENSG00000120438.12	ENSG00000120438	TCP1	11354.9	1.64005	0.0949185	17.2785	6.83e-67	1.2e-64	-66.1655	Up
ENSG00000100263.14	ENSG00000100263	RHBDD3	1067.03	1.25395	0.0727341	17.2402	1.33e-66	2.33e-64	-65.8772	Up
ENSG00000115233.12	ENSG00000115233	PSMD14	5172.56	2.32895	0.135193	17.2268	1.67e-66	2.91e-64	-65.7771	Up
ENSG00000095794.21	ENSG00000095794	CREM	1097.61	1.73585	0.101021	17.183	3.56e-66	6.1e-64	-65.4486	Up
ENSG00000176407.18	ENSG00000176407	KCMF1	3457.98	1.88537	0.109911	17.1535	5.91e-66	1.01e-63	-65.2281	Up
ENSG00000105053.11	ENSG00000105053	VRK3	1196.88	1.10015	0.0642309	17.128	9.18e-66	1.55e-63	-65.0372	Up
ENSG00000006606.9	ENSG00000006606	CCL26	217.31	9.25569	0.542054	17.0752	2.27e-65	3.82e-63	-64.644	Up
ENSG00000206418.5	ENSG00000206418	RAB12	1728.27	1.28176	0.0750954	17.0684	2.55e-65	4.27e-63	-64.5936	Up
ENSG00000125657.5	ENSG00000125657	TNFSF9	1142.1	4.66982	0.273704	17.0616	2.87e-65	4.77e-63	-64.5425	Up
ENSG00000197933.13	ENSG00000197933	ZNF823	433.61	1.93555	0.113491	17.0547	3.23e-65	5.34e-63	-64.4912	Up
ENSG00000064545.15	ENSG00000064545	TMEM161A	1794.98	1.67458	0.0983207	17.0319	4.77e-65	7.85e-63	-64.3218	Up
ENSG00000110172.12	ENSG00000110172	CHORDC1	2280.63	2.12443	0.124823	17.0195	5.88e-65	9.58e-63	-64.2304	Up
ENSG00000203783.5	ENSG00000203783	PRR9	213.309	8.38045	0.492541	17.0147	6.39e-65	1.03e-62	-64.1947	Up
ENSG00000177963.15	ENSG00000177963	RIC8A	4618.52	1.02603	0.0604355	16.9772	1.21e-64	1.95e-62	-63.917	Up
ENSG00000076706.17	ENSG00000076706	MCAM	2207.18	1.87752	0.110912	16.928	2.8e-64	4.48e-62	-63.5535	Up
ENSG00000109501.15	ENSG00000109501	WFS1	2612.39	1.82081	0.107609	16.9206	3.17e-64	5.06e-62	-63.4985	Up
ENSG00000140941.14	ENSG00000140941	MAP1LC3B	6315.36	2.2479	0.13289	16.9155	3.46e-64	5.49e-62	-63.4607	Up
ENSG00000006740.18	ENSG00000006740	ARHGAP44	757.765	1.45388	0.0861189	16.8822	6.08e-64	9.59e-62	-63.2162	Up
ENSG00000161091.15	ENSG00000161091	MFSD12	1921.63	1.57045	0.0932348	16.844	1.16e-63	1.82e-61	-62.9353	Up
ENSG00000177606.9	ENSG00000177606	JUN	10035.1	3.18246	0.188957	16.8422	1.2e-63	1.87e-61	-62.9219	Up
ENSG00000148339.13	ENSG00000148339	SLC25A25	964.982	1.953	0.116036	16.831	1.45e-63	2.24e-61	-62.84	Up
ENSG00000070495.15	ENSG00000070495	JMJD6	1292.79	1.83002	0.108748	16.8281	1.52e-63	2.35e-61	-62.8181	Up
ENSG00000111667.14	ENSG00000111667	USP5	7327.03	1.50365	0.0894272	16.8142	1.92e-63	2.95e-61	-62.7169	Up
ENSG00000179674.4	ENSG00000179674	ARL14	95.9589	4.93684	0.294252	16.7776	3.56e-63	5.36e-61	-62.4484	Up
ENSG00000110851.12	ENSG00000110851	PRDM4	1645.77	1.13155	0.0675228	16.758	4.95e-63	7.42e-61	-62.3055	Up
ENSG00000108590.11	ENSG00000108590	MED31	444.54	1.99088	0.119088	16.7176	9.75e-63	1.45e-60	-62.011	Up
ENSG00000124383.11	ENSG00000124383	MPHOSPH10	1781.36	1.26819	0.0758696	16.7154	1.01e-62	1.5e-60	-61.9945	Up
ENSG00000140403.13	ENSG00000140403	DNAJA4	989.003	4.34612	0.260255	16.6995	1.32e-62	1.94e-60	-61.8789	Up
ENSG00000164949.8	ENSG00000164949	GEM	622.491	1.65269	0.0990768	16.6809	1.8e-62	2.64e-60	-61.7437	Up
ENSG00000029725.17	ENSG00000029725	RABEP1	3067.36	1.33044	0.0798996	16.6514	2.95e-62	4.3e-60	-61.5295	Up
ENSG00000115541.11	ENSG00000115541	HSPE1	6053.02	1.66172	0.0999163	16.6311	4.15e-62	6.01e-60	-61.3819	Up
ENSG00000096384.20	ENSG00000096384	HSP90AB1	101749	2.01265	0.12135	16.5855	8.87e-62	1.27e-59	-61.0521	Up
ENSG00000105821.15	ENSG00000105821	DNAJC2	2097.81	1.82262	0.110057	16.5607	1.34e-61	1.9e-59	-60.8726	Up
ENSG00000172602.11	ENSG00000172602	RND1	1844.44	2.93688	0.177389	16.5562	1.45e-61	2.03e-59	-60.84	Up
ENSG00000130066.17	ENSG00000130066	SAT1	20310.2	2.27533	0.138097	16.4762	5.44e-61	7.54e-59	-60.2647	Up
ENSG00000198074.10	ENSG00000198074	AKR1B10	788.534	5.49841	0.335423	16.3925	2.16e-60	2.99e-58	-59.6647	Up
ENSG00000006744.19	ENSG00000006744	ELAC2	3258.48	1.30823	0.0799079	16.3717	3.04e-60	4.17e-58	-59.5165	Up
ENSG00000142002.19	ENSG00000142002	DPP9	2279	1.47105	0.0900055	16.344	4.8e-60	6.54e-58	-59.3186	Up
ENSG00000118985.16	ENSG00000118985	ELL2	2981.67	1.88852	0.115633	16.332	5.84e-60	7.92e-58	-59.2334	Up
ENSG00000050820.17	ENSG00000050820	BCAR1	5324.09	1.44581	0.0885853	16.3211	6.99e-60	9.43e-58	-59.1557	Up
ENSG00000042286.15	ENSG00000042286	AIFM2	960.342	2.66479	0.16329	16.3194	7.19e-60	9.66e-58	-59.1434	Up
ENSG00000174744.14	ENSG00000174744	BRMS1	1388.64	1.68074	0.103008	16.3167	7.51e-60	1e-57	-59.1244	Up
ENSG00000164171.11	ENSG00000164171	ITGA2	2178.59	2.98271	0.182932	16.305	9.09e-60	1.21e-57	-59.0415	Up
ENSG00000291152.1	ENSG00000291152	SBDSP1	739.142	1.33682	0.0821246	16.278	1.41e-59	1.87e-57	-58.8494	Up
ENSG00000099822.3	ENSG00000099822	HCN2	236.36	2.3801	0.146332	16.265	1.75e-59	2.3e-57	-58.7575	Up
ENSG00000173846.13	ENSG00000173846	PLK3	936.173	2.36125	0.145185	16.2637	1.78e-59	2.34e-57	-58.7484	Up
ENSG00000006652.15	ENSG00000006652	IFRD1	2340.36	1.4513	0.089357	16.2416	2.56e-59	3.32e-57	-58.5918	Up
ENSG00000113312.12	ENSG00000113312	TTC1	2317.92	1.88132	0.116394	16.1634	9.14e-59	1.17e-56	-58.0392	Up
ENSG00000249306.7	ENSG00000249306	LINC01411	60.066	5.55704	0.344081	16.1504	1.13e-58	1.44e-56	-57.9473	Up
ENSG00000090020.11	ENSG00000090020	SLC9A1	2269.62	1.59118	0.0986478	16.1299	1.57e-58	2e-56	-57.8033	Up
ENSG00000168439.17	ENSG00000168439	STIP1	11149.6	2.016	0.12524	16.0971	2.67e-58	3.38e-56	-57.5732	Up
ENSG00000011422.12	ENSG00000011422	PLAUR	1204.71	2.48279	0.154446	16.0754	3.8e-58	4.76e-56	-57.4207	Up
ENSG00000144815.18	ENSG00000144815	NXPE3	938.189	1.7553	0.109255	16.0661	4.41e-58	5.51e-56	-57.3556	Up
ENSG00000054523.20	ENSG00000054523	KIF1B	6031.81	1.2774	0.0795658	16.0547	5.3e-58	6.59e-56	-57.2757	Up
ENSG00000168259.17	ENSG00000168259	DNAJC7	3226.47	1.1564	0.0720672	16.0461	6.09e-58	7.54e-56	-57.2155	Up
ENSG00000175592.9	ENSG00000175592	FOSL1	844.916	5.2858	0.330298	16.0031	1.22e-57	1.49e-55	-56.9153	Up
ENSG00000185122.11	ENSG00000185122	HSF1	3486.11	1.12819	0.0705722	15.9863	1.59e-57	1.94e-55	-56.7983	Up
ENSG00000120889.13	ENSG00000120889	TNFRSF10B	8501.14	1.28968	0.0807215	15.9769	1.85e-57	2.25e-55	-56.7323	Up
ENSG00000052749.14	ENSG00000052749	RRP12	2189.06	2.0775	0.130128	15.965	2.24e-57	2.7e-55	-56.6498	Up
ENSG00000130811.12	ENSG00000130811	EIF3G	5852.11	1.21167	0.0760425	15.9341	3.68e-57	4.39e-55	-56.4346	Up
ENSG00000099246.18	ENSG00000099246	RAB18	4084.5	1.27503	0.0800916	15.9196	4.63e-57	5.51e-55	-56.3343	Up
ENSG00000114529.13	ENSG00000114529	C3orf52	1000.49	1.90329	0.119769	15.8914	7.27e-57	8.61e-55	-56.1385	Up
ENSG00000136930.13	ENSG00000136930	PSMB7	7409.11	2.32007	0.146045	15.886	7.92e-57	9.35e-55	-56.1012	Up
ENSG00000157224.16	ENSG00000157224	CLDN12	1672.16	1.01121	0.0637825	15.8541	1.32e-56	1.55e-54	-55.8803	Up
ENSG00000184545.11	ENSG00000184545	DUSP8	696.335	2.17002	0.136961	15.8441	1.54e-56	1.81e-54	-55.8113	Up
ENSG00000198746.13	ENSG00000198746	GPATCH3	912.301	1.7036	0.107774	15.807	2.78e-56	3.23e-54	-55.5555	Up
ENSG00000135686.13	ENSG00000135686	KLHL36	2121.82	1.40225	0.0890947	15.7389	8.19e-56	9.44e-54	-55.0868	Up
ENSG00000144381.18	ENSG00000144381	HSPD1	39157.6	2.23047	0.142169	15.6889	1.8e-55	2.07e-53	-54.744	Up
ENSG00000087842.11	ENSG00000087842	PIR	634.983	2.38195	0.15193	15.6779	2.14e-55	2.45e-53	-54.6694	Up
ENSG00000086061.16	ENSG00000086061	DNAJA1	11611.9	1.98435	0.126656	15.6672	2.53e-55	2.89e-53	-54.596	Up
ENSG00000140995.17	ENSG00000140995	DEF8	2227.77	1.30189	0.0831052	15.6656	2.6e-55	2.95e-53	-54.5851	Up
ENSG00000166670.10	ENSG00000166670	MMP10	1202.27	3.97953	0.254141	15.6587	2.9e-55	3.28e-53	-54.5381	Up
ENSG00000204178.11	ENSG00000204178	MACO1	1870.29	1.12162	0.071759	15.6303	4.52e-55	5.08e-53	-54.3445	Up
ENSG00000115170.16	ENSG00000115170	ACVR1	1694.81	1.53759	0.0983747	15.6299	4.55e-55	5.09e-53	-54.3418	Up
ENSG00000185947.15	ENSG00000185947	ZNF267	694.3	1.95115	0.125247	15.5784	1.02e-54	1.14e-52	-53.991	Up
ENSG00000070010.19	ENSG00000070010	UFD1	3919.2	2.48933	0.160059	15.5526	1.53e-54	1.7e-52	-53.8159	Up
ENSG00000130311.11	ENSG00000130311	DDA1	2614.91	1.58323	0.10184	15.5461	1.69e-54	1.87e-52	-53.7721	Up
ENSG00000050748.18	ENSG00000050748	MAPK9	2341.01	1.23712	0.0796577	15.5304	2.16e-54	2.37e-52	-53.6657	Up
ENSG00000175505.11	ENSG00000175505	CLCF1	297.423	2.52963	0.162883	15.5304	2.16e-54	2.37e-52	-53.6653	Up
ENSG00000143622.12	ENSG00000143622	RIT1	2134.33	1.70567	0.109939	15.5147	2.76e-54	3.01e-52	-53.5593	Up
ENSG00000149968.12	ENSG00000149968	MMP3	115.598	6.74808	0.435073	15.5102	2.96e-54	3.21e-52	-53.529	Up
ENSG00000114416.19	ENSG00000114416	FXR1	11484.7	1.25664	0.0811674	15.482	4.59e-54	4.93e-52	-53.3384	Up
ENSG00000091164.13	ENSG00000091164	TXNL1	3454.22	1.71348	0.110757	15.4706	5.48e-54	5.86e-52	-53.2614	Up
ENSG00000213337.9	ENSG00000213337	ANKRD39	654.113	2.06433	0.133466	15.4671	5.78e-54	6.17e-52	-53.2377	Up
ENSG00000134470.21	ENSG00000134470	IL15RA	65.9285	5.08061	0.328596	15.4616	6.31e-54	6.68e-52	-53.2003	Up
ENSG00000275993.4	ENSG00000275993	LOC102724428	1195.25	1.05621	0.0683334	15.4568	6.79e-54	7.17e-52	-53.1681	Up
ENSG00000157557.13	ENSG00000157557	ETS2	2677.92	1.56315	0.101261	15.4368	9.26e-54	9.74e-52	-53.0335	Up
ENSG00000162734.13	ENSG00000162734	PEA15	10103.4	2.13731	0.13855	15.4263	1.09e-53	1.14e-51	-52.9628	Up
ENSG00000132963.9	ENSG00000132963	POMP	4311.88	1.69155	0.10973	15.4156	1.29e-53	1.34e-51	-52.8906	Up
ENSG00000158104.11	ENSG00000158104	HPD	1858.32	3.62309	0.235345	15.3948	1.77e-53	1.84e-51	-52.7514	Up
ENSG00000164543.7	ENSG00000164543	STK17A	956.464	1.73092	0.112508	15.3849	2.07e-53	2.13e-51	-52.685	Up
ENSG00000124762.14	ENSG00000124762	CDKN1A	8608.58	2.1084	0.137193	15.3681	2.68e-53	2.76e-51	-52.5722	Up
ENSG00000161217.12	ENSG00000161217	PCYT1A	2811.2	1.74713	0.113819	15.35	3.54e-53	3.63e-51	-52.4508	Up
ENSG00000161638.11	ENSG00000161638	ITGA5	8556.1	1.70048	0.110814	15.3454	3.8e-53	3.89e-51	-52.4199	Up
ENSG00000011198.10	ENSG00000011198	ABHD5	990.657	1.98671	0.129477	15.3441	3.88e-53	3.95e-51	-52.4113	Up
ENSG00000182541.18	ENSG00000182541	LIMK2	2784.55	1.27983	0.0834124	15.3435	3.92e-53	3.98e-51	-52.407	Up
ENSG00000137040.10	ENSG00000137040	RANBP6	1625.83	1.09591	0.0715236	15.3224	5.42e-53	5.48e-51	-52.2663	Up
ENSG00000010818.11	ENSG00000010818	HIVEP2	1197.76	1.70697	0.111486	15.3111	6.45e-53	6.51e-51	-52.1906	Up
ENSG00000118246.14	ENSG00000118246	FASTKD2	1277.69	1.16122	0.0758465	15.3101	6.54e-53	6.58e-51	-52.1843	Up
ENSG00000109854.14	ENSG00000109854	HTATIP2	1296.4	2.61467	0.170794	15.3089	6.67e-53	6.68e-51	-52.176	Up
ENSG00000066697.15	ENSG00000066697	MSANTD3	1359.21	1.68327	0.110019	15.2998	7.67e-53	7.62e-51	-52.1149	Up
ENSG00000099875.16	ENSG00000099875	MKNK2	8099.25	1.92536	0.125906	15.292	8.64e-53	8.52e-51	-52.0635	Up
ENSG00000139116.19	ENSG00000139116	KIF21A	3391.07	1.2232	0.0802303	15.2461	1.75e-52	1.71e-50	-51.7573	Up
ENSG00000180773.15	ENSG00000180773	SLC36A4	2025.04	1.3782	0.0906212	15.2084	3.11e-52	3.04e-50	-51.5071	Up
ENSG00000143384.14	ENSG00000143384	MCL1	8245.53	1.03238	0.0681659	15.1451	8.16e-52	7.86e-50	-51.0884	Up
ENSG00000132481.7	ENSG00000132481	TRIM47	321.733	2.23968	0.14793	15.1402	8.8e-52	8.45e-50	-51.0555	Up
ENSG00000188976.11	ENSG00000188976	NOC2L	4432.65	1.27896	0.0844756	15.1399	8.83e-52	8.46e-50	-51.054	Up
ENSG00000033327.13	ENSG00000033327	GAB2	2955.46	1.20287	0.0795129	15.1279	1.06e-51	1.01e-49	-50.9748	Up
ENSG00000215251.5	ENSG00000215251	FASTKD5	894.003	1.75394	0.115979	15.1229	1.14e-51	1.08e-49	-50.9418	Up
ENSG00000100591.8	ENSG00000100591	AHSA1	4250.66	1.81779	0.120249	15.1169	1.25e-51	1.18e-49	-50.9022	Up
ENSG00000166200.15	ENSG00000166200	COPS2	4570.8	1.38687	0.0918676	15.0964	1.71e-51	1.61e-49	-50.7672	Up
ENSG00000023330.15	ENSG00000023330	ALAS1	2463.88	1.24984	0.0829088	15.0749	2.37e-51	2.22e-49	-50.6253	Up
ENSG00000184281.15	ENSG00000184281	TSSC4	1169.15	1.40986	0.0941106	14.9809	9.8e-51	9.12e-49	-50.009	Up
ENSG00000262406.3	ENSG00000262406	MMP12	100.946	6.78904	0.453231	14.9792	1e-50	9.32e-49	-49.9983	Up
ENSG00000142168.15	ENSG00000142168	SOD1	8267.28	1.85629	0.123968	14.9739	1.09e-50	1.01e-48	-49.9635	Up
ENSG00000126067.12	ENSG00000126067	PSMB2	5761.26	2.14011	0.143051	14.9605	1.33e-50	1.23e-48	-49.8759	Up
ENSG00000198355.5	ENSG00000198355	PIM3	1907.66	1.62771	0.108972	14.9369	1.89e-50	1.74e-48	-49.7225	Up
ENSG00000158201.10	ENSG00000158201	ABHD3	1052.8	1.9483	0.130727	14.9036	3.12e-50	2.85e-48	-49.5055	Up
ENSG00000134259.6	ENSG00000134259	NGF	271.537	3.48176	0.234316	14.8593	6.06e-50	5.47e-48	-49.2177	Up
ENSG00000175866.16	ENSG00000175866	BAIAP2	1256.88	1.18781	0.0799777	14.8517	6.78e-50	6.1e-48	-49.1688	Up
ENSG00000116871.16	ENSG00000116871	MAP7D1	7528.92	1.16953	0.0788363	14.8348	8.72e-50	7.83e-48	-49.0595	Up
ENSG00000008405.12	ENSG00000008405	CRY1	1329.98	1.20012	0.0809638	14.823	1.04e-49	9.31e-48	-48.9826	Up
ENSG00000169067.4	ENSG00000169067	ACTBL2	76.428	6.02386	0.406398	14.8226	1.05e-49	9.34e-48	-48.9802	Up
ENSG00000168884.15	ENSG00000168884	TNIP2	1357.38	1.12149	0.0756739	14.8201	1.09e-49	9.66e-48	-48.9641	Up
ENSG00000173702.7	ENSG00000173702	MUC13	226.843	6.87575	0.465368	14.7749	2.13e-49	1.88e-47	-48.6721	Up
ENSG00000221968.9	ENSG00000221968	FADS3	1556.71	1.77384	0.120149	14.7637	2.51e-49	2.21e-47	-48.6001	Up
ENSG00000058866.15	ENSG00000058866	DGKG	151.796	3.62962	0.24613	14.7467	3.23e-49	2.81e-47	-48.491	Up
ENSG00000109111.15	ENSG00000109111	SUPT6H	7198.27	1.1881	0.080597	14.7413	3.5e-49	3.04e-47	-48.4557	Up
ENSG00000241839.10	ENSG00000241839	PLEKHO2	793.47	1.01764	0.0691668	14.7129	5.33e-49	4.6e-47	-48.2733	Up
ENSG00000107937.19	ENSG00000107937	GTPBP4	3604.52	1.66169	0.112994	14.706	5.9e-49	5.08e-47	-48.229	Up
ENSG00000110104.13	ENSG00000110104	CCDC86	1295.74	2.15355	0.146479	14.7021	6.25e-49	5.36e-47	-48.2043	Up
ENSG00000067082.15	ENSG00000067082	KLF6	8992.12	1.76605	0.120194	14.6934	7.11e-49	6.09e-47	-48.1482	Up
ENSG00000048471.14	ENSG00000048471	SNX29	1175.61	1.71455	0.116889	14.6682	1.03e-48	8.75e-47	-47.987	Up
ENSG00000154144.13	ENSG00000154144	TBRG1	1748.89	1.43617	0.0980195	14.6518	1.31e-48	1.11e-46	-47.8824	Up
ENSG00000174130.13	ENSG00000174130	TLR6	139.34	2.71494	0.185368	14.6462	1.42e-48	1.2e-46	-47.8463	Up
ENSG00000116489.13	ENSG00000116489	CAPZA1	5181.85	1.04781	0.0716236	14.6294	1.82e-48	1.53e-46	-47.7388	Up
ENSG00000163681.17	ENSG00000163681	SLMAP	2098.78	1.20356	0.0825276	14.5838	3.56e-48	2.97e-46	-47.4483	Up
ENSG00000003393.16	ENSG00000003393	ALS2	2930.95	1.12035	0.0769982	14.5504	5.81e-48	4.81e-46	-47.2358	Up
ENSG00000103035.11	ENSG00000103035	PSMD7	4107.98	1.53752	0.105692	14.5473	6.08e-48	5.02e-46	-47.2163	Up
ENSG00000105671.12	ENSG00000105671	DDX49	776.047	1.46141	0.1005	14.5415	6.61e-48	5.45e-46	-47.1795	Up
ENSG00000183696.14	ENSG00000183696	UPP1	1403.54	2.2576	0.155366	14.5308	7.73e-48	6.35e-46	-47.1119	Up
ENSG00000147065.18	ENSG00000147065	MSN	13940.8	1.47449	0.101501	14.5269	8.18e-48	6.7e-46	-47.0873	Up
ENSG00000080822.17	ENSG00000080822	CLDND1	3476.24	1.22917	0.0846542	14.5199	9.06e-48	7.38e-46	-47.0427	Up
ENSG00000110906.13	ENSG00000110906	KCTD10	3658.28	1.16646	0.0803773	14.5123	1.01e-47	8.2e-46	-46.9947	Up
ENSG00000109079.10	ENSG00000109079	TNFAIP1	3544.96	1.41818	0.0977361	14.5103	1.04e-47	8.42e-46	-46.982	Up
ENSG00000158882.15	ENSG00000158882	TOMM40L	541.759	1.38453	0.0956051	14.4818	1.58e-47	1.27e-45	-46.8015	Up
ENSG00000160087.21	ENSG00000160087	UBE2J2	2176.19	1.08919	0.075239	14.4764	1.71e-47	1.37e-45	-46.7674	Up
ENSG00000196505.11	ENSG00000196505	GDAP2	783.322	1.87534	0.129739	14.4547	2.34e-47	1.87e-45	-46.6302	Up
ENSG00000115514.12	ENSG00000115514	TXNDC9	771.583	1.34699	0.0932377	14.4469	2.62e-47	2.09e-45	-46.5811	Up
ENSG00000165280.18	ENSG00000165280	VCP	26742.7	1.75649	0.121586	14.4465	2.64e-47	2.09e-45	-46.5787	Up
ENSG00000134108.14	ENSG00000134108	ARL8B	2560.88	1.47143	0.101883	14.4424	2.8e-47	2.21e-45	-46.5531	Up
ENSG00000104131.13	ENSG00000104131	EIF3J	3505.02	1.47307	0.102016	14.4396	2.91e-47	2.3e-45	-46.5354	Up
ENSG00000253686.2	ENSG00000253686	LINC01484	45.659	5.08222	0.352124	14.433	3.21e-47	2.52e-45	-46.4939	Up
ENSG00000057757.10	ENSG00000057757	PITHD1	1926.36	1.24909	0.086681	14.4101	4.47e-47	3.5e-45	-46.3499	Up
ENSG00000041357.16	ENSG00000041357	PSMA4	6057.19	1.32552	0.0920415	14.4013	5.08e-47	3.96e-45	-46.2944	Up
ENSG00000127527.14	ENSG00000127527	EPS15L1	1929.8	1.25983	0.0875683	14.3869	6.26e-47	4.87e-45	-46.2036	Up
ENSG00000112763.17	ENSG00000112763	BTN2A1	1368.38	1.0295	0.071598	14.3789	7.02e-47	5.41e-45	-46.1536	Up
ENSG00000155975.10	ENSG00000155975	VPS37A	1726.55	1.65754	0.115321	14.3732	7.62e-47	5.86e-45	-46.1181	Up
ENSG00000162458.13	ENSG00000162458	FBLIM1	2525.74	1.27187	0.0885999	14.3552	9.89e-47	7.56e-45	-46.0049	Up
ENSG00000221955.11	ENSG00000221955	SLC12A8	455.978	1.94669	0.135641	14.3518	1.04e-46	7.91e-45	-45.984	Up
ENSG00000139722.7	ENSG00000139722	VPS37B	1650.74	1.17756	0.082109	14.3414	1.21e-46	9.18e-45	-45.9185	Up
ENSG00000132664.13	ENSG00000132664	POLR3F	576.076	1.25589	0.0878002	14.304	2.07e-46	1.56e-44	-45.6849	Up
ENSG00000112182.16	ENSG00000112182	BACH2	1084.68	1.53616	0.107418	14.3008	2.16e-46	1.62e-44	-45.6652	Up
ENSG00000175376.9	ENSG00000175376	EIF1AD	1004.53	1.20587	0.0843443	14.297	2.29e-46	1.71e-44	-45.6409	Up
ENSG00000164715.6	ENSG00000164715	LMTK2	1760.36	1.32071	0.0924111	14.2916	2.47e-46	1.84e-44	-45.6077	Up
ENSG00000141682.12	ENSG00000141682	PMAIP1	636.69	2.88674	0.202039	14.2881	2.6e-46	1.94e-44	-45.5854	Up
ENSG00000172346.15	ENSG00000172346	CSDC2	552.506	2.12875	0.148993	14.2875	2.62e-46	1.95e-44	-45.5822	Up
ENSG00000185359.14	ENSG00000185359	HGS	5575.26	1.77329	0.12422	14.2753	3.12e-46	2.31e-44	-45.506	Up
ENSG00000106052.14	ENSG00000106052	TAX1BP1	7100.51	1.44467	0.101223	14.2722	3.26e-46	2.41e-44	-45.4864	Up
ENSG00000166401.15	ENSG00000166401	SERPINB8	293.295	3.04559	0.213447	14.2686	3.43e-46	2.54e-44	-45.4641	Up
ENSG00000181649.8	ENSG00000181649	PHLDA2	481.443	3.07887	0.215833	14.265	3.61e-46	2.66e-44	-45.4419	Up
ENSG00000154124.6	ENSG00000154124	OTULIN	1230.32	1.33794	0.0938506	14.256	4.11e-46	3.01e-44	-45.386	Up
ENSG00000093167.18	ENSG00000093167	LRRFIP2	1875.88	1.15415	0.0810121	14.2466	4.7e-46	3.43e-44	-45.3276	Up
ENSG00000167977.9	ENSG00000167977	KCTD5	1760.3	1.75764	0.123524	14.2291	6.05e-46	4.4e-44	-45.2184	Up
ENSG00000110680.14	ENSG00000110680	CALCA	231.542	6.98872	0.492176	14.1996	9.21e-46	6.67e-44	-45.0357	Up
ENSG00000158480.11	ENSG00000158480	SPATA2	689.039	1.59356	0.112394	14.1783	1.25e-45	9.02e-44	-44.9036	Up
ENSG00000163874.11	ENSG00000163874	ZC3H12A	583.731	1.93907	0.137035	14.1502	1.86e-45	1.33e-43	-44.7299	Up
ENSG00000087086.15	ENSG00000087086	FTL	156487	3.05683	0.216139	14.1429	2.07e-45	1.47e-43	-44.6849	Up
ENSG00000160685.14	ENSG00000160685	ZBTB7B	1452.93	1.31298	0.0929102	14.1318	2.42e-45	1.72e-43	-44.6161	Up
ENSG00000254986.8	ENSG00000254986	DPP3	2363.74	1.26935	0.0898583	14.1261	2.62e-45	1.86e-43	-44.5814	Up
ENSG00000108433.17	ENSG00000108433	GOSR2	2119.41	1.11522	0.0789629	14.1233	2.73e-45	1.93e-43	-44.5643	Up
ENSG00000080371.6	ENSG00000080371	RAB21	2600.64	1.37957	0.0980677	14.0676	6.01e-45	4.19e-43	-44.2211	Up
ENSG00000100056.12	ENSG00000100056	ESS2	768.294	1.17258	0.083542	14.0358	9.41e-45	6.51e-43	-44.0264	Up
ENSG00000138623.10	ENSG00000138623	SEMA7A	1329.45	1.87771	0.133793	14.0344	9.6e-45	6.63e-43	-44.0179	Up
ENSG00000135241.17	ENSG00000135241	PNPLA8	1599.99	1.15229	0.082177	14.022	1.14e-44	7.84e-43	-43.942	Up
ENSG00000116701.16	ENSG00000116701	NCF2	454.592	5.81063	0.414586	14.0155	1.25e-44	8.55e-43	-43.9021	Up
ENSG00000137955.16	ENSG00000137955	RABGGTB	2764.4	1.35243	0.0965709	14.0045	1.46e-44	9.94e-43	-43.835	Up
ENSG00000147687.19	ENSG00000147687	TATDN1	960.848	1.23115	0.0880308	13.9854	1.91e-44	1.29e-42	-43.7182	Up
ENSG00000127870.17	ENSG00000127870	RNF6	1596.73	1.55247	0.111024	13.9832	1.97e-44	1.33e-42	-43.7048	Up
ENSG00000105325.15	ENSG00000105325	FZR1	3065.65	1.17137	0.083802	13.9778	2.13e-44	1.43e-42	-43.6717	Up
ENSG00000121940.17	ENSG00000121940	CLCC1	1935.6	1.33518	0.0955447	13.9744	2.23e-44	1.5e-42	-43.6511	Up
ENSG00000023909.10	ENSG00000023909	GCLM	1968.37	2.32668	0.166781	13.9505	3.12e-44	2.09e-42	-43.5054	Up
ENSG00000116198.14	ENSG00000116198	CEP104	1462.88	1.31369	0.0942256	13.942	3.52e-44	2.35e-42	-43.4536	Up
ENSG00000265491.5	ENSG00000265491	RNF115	1347.36	1.07265	0.076944	13.9407	3.58e-44	2.39e-42	-43.4456	Up
ENSG00000159216.19	ENSG00000159216	RUNX1	876.42	2.19391	0.157532	13.9268	4.35e-44	2.89e-42	-43.361	Up
ENSG00000128016.7	ENSG00000128016	ZFP36	2126.12	2.40122	0.172619	13.9106	5.47e-44	3.62e-42	-43.2624	Up
ENSG00000014164.7	ENSG00000014164	ZC3H3	1303.43	1.18082	0.0851364	13.8697	9.66e-44	6.32e-42	-43.0149	Up
ENSG00000170606.16	ENSG00000170606	HSPA4	9426.73	1.32608	0.0956712	13.8608	1.09e-43	7.15e-42	-42.9608	Up
ENSG00000136950.13	ENSG00000136950	ARPC5L	1739.9	1.52815	0.110325	13.8514	1.25e-43	8.12e-42	-42.9042	Up
ENSG00000129116.20	ENSG00000129116	PALLD	10163	1.47265	0.106423	13.8377	1.51e-43	9.8e-42	-42.821	Up
ENSG00000291266.1	ENSG00000291266	SMG1P5	366.136	1.68838	0.122181	13.8187	1.97e-43	1.27e-41	-42.7062	Up
ENSG00000005238.20	ENSG00000005238	ATOSB	1618.58	1.03089	0.0747075	13.799	2.58e-43	1.66e-41	-42.5878	Up
ENSG00000168256.18	ENSG00000168256	NKIRAS2	2836.64	1.14147	0.0830583	13.743	5.61e-43	3.58e-41	-42.2508	Up
ENSG00000111300.10	ENSG00000111300	NAA25	2256.42	1.91585	0.139441	13.7395	5.88e-43	3.74e-41	-42.2303	Up
ENSG00000112308.14	ENSG00000112308	C6orf62	5476.69	1.02457	0.0745708	13.7395	5.89e-43	3.74e-41	-42.2301	Up
ENSG00000114573.12	ENSG00000114573	ATP6V1A	2801.16	1.27523	0.0928408	13.7357	6.21e-43	3.93e-41	-42.207	Up
ENSG00000169490.17	ENSG00000169490	TM2D2	2469.64	1.72209	0.12547	13.7252	7.18e-43	4.53e-41	-42.1442	Up
ENSG00000144597.14	ENSG00000144597	EAF1	1930.72	1.40766	0.102602	13.7197	7.74e-43	4.86e-41	-42.1111	Up
ENSG00000101084.19	ENSG00000101084	RAB5IF	2956.54	1.99709	0.145717	13.7053	9.44e-43	5.92e-41	-42.0249	Up
ENSG00000159231.6	ENSG00000159231	CBR3	45.9024	4.12642	0.301281	13.6962	1.07e-42	6.69e-41	-41.9709	Up
ENSG00000255112.3	ENSG00000255112	CHMP1B	3130.89	1.44351	0.105439	13.6905	1.16e-42	7.23e-41	-41.9364	Up
ENSG00000143367.17	ENSG00000143367	TUFT1	1458.2	1.67471	0.12237	13.6856	1.24e-42	7.71e-41	-41.9076	Up
ENSG00000103353.16	ENSG00000103353	UBFD1	5233.56	1.34532	0.0983253	13.6823	1.3e-42	8.06e-41	-41.8876	Up
ENSG00000136816.16	ENSG00000136816	TOR1B	863.295	1.29285	0.0946604	13.6578	1.81e-42	1.13e-40	-41.7416	Up
ENSG00000100554.12	ENSG00000100554	ATP6V1D	2132.11	1.53231	0.112199	13.6571	1.83e-42	1.13e-40	-41.7372	Up
ENSG00000130222.11	ENSG00000130222	GADD45G	401.701	2.02777	0.14862	13.6439	2.19e-42	1.35e-40	-41.6588	Up
ENSG00000197860.10	ENSG00000197860	SGTB	789.768	1.26195	0.0925349	13.6376	2.39e-42	1.47e-40	-41.6208	Up
ENSG00000159885.14	ENSG00000159885	ZNF222	261.071	1.69112	0.124021	13.6357	2.46e-42	1.51e-40	-41.6097	Up
ENSG00000175104.15	ENSG00000175104	TRAF6	1011.47	1.20475	0.0883552	13.6353	2.47e-42	1.51e-40	-41.6075	Up
ENSG00000181220.18	ENSG00000181220	ZNF746	1055.49	1.09241	0.0801624	13.6275	2.75e-42	1.68e-40	-41.5609	Up
ENSG00000111711.10	ENSG00000111711	GOLT1B	1664.12	1.07273	0.0788146	13.6108	3.45e-42	2.1e-40	-41.4618	Up
ENSG00000186591.13	ENSG00000186591	UBE2H	9224.12	1.03389	0.0759666	13.6098	3.5e-42	2.12e-40	-41.4558	Up
ENSG00000151835.17	ENSG00000151835	SACS	2583.07	1.61382	0.118624	13.6045	3.77e-42	2.27e-40	-41.4239	Up
ENSG00000135525.19	ENSG00000135525	MAP7	1299.96	1.24888	0.0918946	13.5903	4.57e-42	2.75e-40	-41.34	Up
ENSG00000175137.11	ENSG00000175137	SH3BP5L	2022.26	1.07557	0.0791884	13.5825	5.09e-42	3.04e-40	-41.2934	Up
ENSG00000196449.4	ENSG00000196449	YRDC	934.197	2.19235	0.161508	13.5743	5.69e-42	3.4e-40	-41.2448	Up
ENSG00000127080.10	ENSG00000127080	IPPK	639.68	1.26831	0.0934699	13.5692	6.1e-42	3.63e-40	-41.2147	Up
ENSG00000136448.13	ENSG00000136448	NMT1	5310.26	1.08985	0.0803248	13.568	6.2e-42	3.69e-40	-41.2076	Up
ENSG00000160326.14	ENSG00000160326	SLC2A6	339.941	1.36261	0.100496	13.5589	7.01e-42	4.15e-40	-41.154	Up
ENSG00000107929.16	ENSG00000107929	LARP4B	3067.73	1.36767	0.101008	13.5402	9.06e-42	5.36e-40	-41.0429	Up
ENSG00000130513.7	ENSG00000130513	GDF15	2464.81	3.24022	0.239318	13.5394	9.15e-42	5.4e-40	-41.0385	Up
ENSG00000155252.14	ENSG00000155252	PI4K2A	2413.87	1.70072	0.125649	13.5355	9.66e-42	5.69e-40	-41.0152	Up
ENSG00000136436.15	ENSG00000136436	CALCOCO2	2418.66	1.05138	0.0777547	13.5217	1.16e-41	6.83e-40	-40.9339	Up
ENSG00000111145.8	ENSG00000111145	ELK3	2701.08	1.3585	0.100508	13.5164	1.25e-41	7.31e-40	-40.9025	Up
ENSG00000160877.7	ENSG00000160877	NACC1	4369.67	1.22372	0.0905647	13.5121	1.33e-41	7.74e-40	-40.8772	Up
ENSG00000176153.13	ENSG00000176153	GPX2	60.2879	4.36319	0.323522	13.4865	1.88e-41	1.09e-39	-40.7265	Up
ENSG00000165626.19	ENSG00000165626	BEND7	843.022	1.7693	0.131218	13.4837	1.95e-41	1.13e-39	-40.7098	Up
ENSG00000106636.9	ENSG00000106636	YKT6	6683.46	1.26071	0.0935427	13.4774	2.12e-41	1.23e-39	-40.6728	Up
ENSG00000033100.17	ENSG00000033100	CHPF2	3628.31	1.36313	0.10127	13.4604	2.68e-41	1.55e-39	-40.5725	Up
ENSG00000141252.21	ENSG00000141252	VPS53	2323.98	1.29996	0.0966664	13.4479	3.17e-41	1.83e-39	-40.4995	Up
ENSG00000135636.16	ENSG00000135636	DYSF	1030.87	1.70464	0.126959	13.4267	4.22e-41	2.42e-39	-40.375	Up
ENSG00000100664.11	ENSG00000100664	EIF5	11588	1.41043	0.105516	13.3669	9.44e-41	5.39e-39	-40.0252	Up
ENSG00000122696.14	ENSG00000122696	SLC25A51	342.089	1.13652	0.0850629	13.361	1.02e-40	5.82e-39	-39.9903	Up
ENSG00000121289.18	ENSG00000121289	CEP89	1239.19	1.0261	0.0770038	13.3253	1.65e-40	9.29e-39	-39.7828	Up
ENSG00000189114.8	ENSG00000189114	BLOC1S3	471.161	1.47044	0.110435	13.315	1.89e-40	1.06e-38	-39.7229	Up
ENSG00000114030.13	ENSG00000114030	KPNA1	2941.04	1.03911	0.0780523	13.313	1.94e-40	1.08e-38	-39.7113	Up
ENSG00000125037.13	ENSG00000125037	EMC3	1902.2	1.72654	0.13013	13.2678	3.56e-40	1.96e-38	-39.4488	Up
ENSG00000104312.8	ENSG00000104312	RIPK2	858.222	1.38861	0.104717	13.2605	3.92e-40	2.16e-38	-39.4065	Up
ENSG00000100412.17	ENSG00000100412	ACO2	5891.06	1.35142	0.101975	13.2524	4.37e-40	2.4e-38	-39.3593	Up
ENSG00000100036.13	ENSG00000100036	SLC35E4	206.251	1.99064	0.150278	13.2464	4.73e-40	2.59e-38	-39.3249	Up
ENSG00000174792.11	ENSG00000174792	ODAPH	181.292	4.04148	0.305295	13.2379	5.3e-40	2.89e-38	-39.2759	Up
ENSG00000142867.14	ENSG00000142867	BCL10	685.705	1.32256	0.0999191	13.2363	5.41e-40	2.95e-38	-39.2664	Up
ENSG00000109917.11	ENSG00000109917	ZPR1	1820.76	1.73516	0.131244	13.2209	6.65e-40	3.62e-38	-39.1774	Up
ENSG00000164576.12	ENSG00000164576	SAP30L	1438.43	1.30968	0.0991632	13.2073	7.96e-40	4.32e-38	-39.0991	Up
ENSG00000148841.17	ENSG00000148841	ITPRIP	832.683	1.5175	0.114956	13.2007	8.69e-40	4.71e-38	-39.0607	Up
ENSG00000105723.13	ENSG00000105723	GSK3A	2778.48	1.0249	0.0776935	13.1915	9.82e-40	5.3e-38	-39.008	Up
ENSG00000166226.13	ENSG00000166226	CCT2	8894.57	1.56825	0.118921	13.1873	1.04e-39	5.6e-38	-38.9837	Up
ENSG00000186832.9	ENSG00000186832	KRT16	331.173	4.26532	0.323662	13.1783	1.17e-39	6.29e-38	-38.9319	Up
ENSG00000162702.8	ENSG00000162702	ZNF281	1883.35	1.32224	0.100337	13.178	1.18e-39	6.31e-38	-38.93	Up
ENSG00000063978.17	ENSG00000063978	RNF4	2965.48	1.02721	0.0779905	13.1709	1.29e-39	6.91e-38	-38.8895	Up
ENSG00000131323.17	ENSG00000131323	TRAF3	1925.66	1.38996	0.105716	13.148	1.75e-39	9.35e-38	-38.7579	Up
ENSG00000107338.10	ENSG00000107338	SHB	1416.65	1.4298	0.108824	13.1387	1.98e-39	1.06e-37	-38.7042	Up
ENSG00000143322.22	ENSG00000143322	ABL2	1814.1	1.73401	0.132044	13.132	2.16e-39	1.15e-37	-38.6659	Up
ENSG00000105393.16	ENSG00000105393	BABAM1	2967.13	1.30415	0.0994381	13.1152	2.7e-39	1.43e-37	-38.5692	Up
ENSG00000106665.16	ENSG00000106665	CLIP2	3122.89	1.1353	0.0866118	13.1079	2.97e-39	1.57e-37	-38.5277	Up
ENSG00000162889.11	ENSG00000162889	MAPKAPK2	4415.15	1.04259	0.0795772	13.1016	3.23e-39	1.71e-37	-38.4914	Up
ENSG00000196821.10	ENSG00000196821	ILRUN	5159.39	1.18297	0.0905321	13.0669	5.09e-39	2.69e-37	-38.2933	Up
ENSG00000173465.8	ENSG00000173465	ZNRD2	557.112	1.42666	0.109389	13.0421	7.05e-39	3.71e-37	-38.152	Up
ENSG00000064932.16	ENSG00000064932	SBNO2	2690.39	1.40481	0.107814	13.0299	8.27e-39	4.33e-37	-38.0827	Up
ENSG00000161057.13	ENSG00000161057	PSMC2	3967.24	1.74663	0.134202	13.0149	1.01e-38	5.26e-37	-37.9973	Up
ENSG00000122958.15	ENSG00000122958	VPS26A	2108.06	1.13824	0.0874845	13.0108	1.06e-38	5.55e-37	-37.9735	Up
ENSG00000105085.11	ENSG00000105085	MED26	475.68	1.20016	0.0922773	13.0061	1.13e-38	5.88e-37	-37.9469	Up
ENSG00000164509.16	ENSG00000164509	IL31RA	160.996	3.1758	0.244354	12.9967	1.28e-38	6.62e-37	-37.8938	Up
ENSG00000141378.15	ENSG00000141378	PTRH2	466.269	1.36449	0.105112	12.9814	1.56e-38	8.04e-37	-37.8067	Up
ENSG00000103111.15	ENSG00000103111	MON1B	1874.37	1.0442	0.0804576	12.9783	1.62e-38	8.35e-37	-37.7892	Up
ENSG00000198742.10	ENSG00000198742	SMURF1	2419.77	1.07772	0.0830472	12.9771	1.65e-38	8.46e-37	-37.7827	Up
ENSG00000154553.17	ENSG00000154553	PDLIM3	3199.07	2.9371	0.226508	12.9669	1.89e-38	9.63e-37	-37.7245	Up
ENSG00000111647.13	ENSG00000111647	BLTP3B	1098.01	1.20621	0.0932853	12.9303	3.04e-38	1.55e-36	-37.5177	Up
ENSG00000106853.20	ENSG00000106853	PTGR1	6911.27	1.91996	0.148582	12.9219	3.39e-38	1.72e-36	-37.4703	Up
ENSG00000167767.14	ENSG00000167767	KRT80	115.475	3.42379	0.265145	12.9129	3.81e-38	1.93e-36	-37.4195	Up
ENSG00000284024.4	ENSG00000284024	MSANTD7	1083.03	1.65317	0.128087	12.9065	4.13e-38	2.1e-36	-37.3835	Up
ENSG00000104695.13	ENSG00000104695	PPP2CB	4820.79	1.27773	0.099072	12.897	4.68e-38	2.37e-36	-37.3297	Up
ENSG00000049167.16	ENSG00000049167	ERCC8	743.402	1.2754	0.09892	12.8933	4.91e-38	2.48e-36	-37.3089	Up
ENSG00000136754.18	ENSG00000136754	ABI1	2360.74	1.06627	0.0827842	12.8802	5.82e-38	2.94e-36	-37.2349	Up
ENSG00000058085.15	ENSG00000058085	LAMC2	3563.23	2.06283	0.160162	12.8796	5.86e-38	2.95e-36	-37.232	Up
ENSG00000124225.16	ENSG00000124225	PMEPA1	995.716	1.92836	0.14979	12.8738	6.32e-38	3.17e-36	-37.1993	Up
ENSG00000070047.13	ENSG00000070047	PHRF1	3568.97	1.18629	0.0923152	12.8504	8.56e-38	4.26e-36	-37.0677	Up
ENSG00000180329.14	ENSG00000180329	CCDC43	1085.41	1.20793	0.0940691	12.8409	9.68e-38	4.8e-36	-37.0141	Up
ENSG00000162783.11	ENSG00000162783	IER5	2161.92	1.4389	0.112065	12.8399	9.8e-38	4.85e-36	-37.0087	Up
ENSG00000150990.9	ENSG00000150990	DHX37	1069.63	1.8079	0.141032	12.8191	1.28e-37	6.32e-36	-36.8919	Up
ENSG00000117682.18	ENSG00000117682	DHDDS	1879.85	1.12698	0.0879262	12.8173	1.31e-37	6.45e-36	-36.8822	Up
ENSG00000107130.10	ENSG00000107130	NCS1	3215.75	1.60409	0.125232	12.809	1.46e-37	7.17e-36	-36.8354	Up
ENSG00000104756.17	ENSG00000104756	KCTD9	1425.65	1.23413	0.0963511	12.8087	1.47e-37	7.18e-36	-36.8337	Up
ENSG00000179562.3	ENSG00000179562	GCC1	1152.44	1.21503	0.0948761	12.8064	1.51e-37	7.37e-36	-36.8213	Up
ENSG00000183520.12	ENSG00000183520	UTP11	1258.04	1.34679	0.105166	12.8064	1.51e-37	7.37e-36	-36.8211	Up
ENSG00000168917.9	ENSG00000168917	SLC35G2	285.288	2.27973	0.178401	12.7787	2.16e-37	1.05e-35	-36.6662	Up
ENSG00000108010.12	ENSG00000108010	GLRX3	3684.71	1.90153	0.148838	12.7759	2.24e-37	1.08e-35	-36.6504	Up
ENSG00000173530.6	ENSG00000173530	TNFRSF10D	1667.14	1.5761	0.123378	12.7746	2.27e-37	1.1e-35	-36.6431	Up
ENSG00000189143.10	ENSG00000189143	CLDN4	13327.2	2.44101	0.191239	12.7642	2.6e-37	1.25e-35	-36.5853	Up
ENSG00000221890.6	ENSG00000221890	NPTXR	1648.22	1.5626	0.122428	12.7634	2.62e-37	1.26e-35	-36.5811	Up
ENSG00000226251.8	ENSG00000226251	LINC02608	27.9454	5.77771	0.452724	12.7621	2.67e-37	1.28e-35	-36.5737	Up
ENSG00000104774.13	ENSG00000104774	MAN2B1	6111.66	1.41989	0.111283	12.7593	2.77e-37	1.32e-35	-36.5579	Up
ENSG00000129460.17	ENSG00000129460	NGDN	1099.03	1.14731	0.0902984	12.7057	5.5e-37	2.61e-35	-36.26	Up
ENSG00000197885.11	ENSG00000197885	NKIRAS1	440.485	1.33354	0.104964	12.7046	5.57e-37	2.64e-35	-36.254	Up
ENSG00000130449.6	ENSG00000130449	ZSWIM6	1653.09	1.62875	0.128506	12.6745	8.19e-37	3.86e-35	-36.087	Up
ENSG00000147872.10	ENSG00000147872	PLIN2	5022.29	1.73146	0.136815	12.6555	1.04e-36	4.9e-35	-35.9818	Up
ENSG00000181026.15	ENSG00000181026	AEN	2152.35	1.7754	0.140301	12.6543	1.06e-36	4.97e-35	-35.975	Up
ENSG00000121671.12	ENSG00000121671	CRY2	1823.76	1.08938	0.0862294	12.6335	1.38e-36	6.45e-35	-35.8602	Up
ENSG00000089916.18	ENSG00000089916	GPATCH2L	3460.44	1.94864	0.154397	12.621	1.62e-36	7.54e-35	-35.791	Up
ENSG00000159322.18	ENSG00000159322	ADPGK	2023.56	1.10981	0.0880929	12.5981	2.16e-36	1e-34	-35.6652	Up
ENSG00000106211.10	ENSG00000106211	HSPB1	16057.2	2.5603	0.203245	12.5971	2.19e-36	1.01e-34	-35.6595	Up
ENSG00000100380.15	ENSG00000100380	ST13	18472.9	1.317	0.104566	12.5949	2.25e-36	1.04e-34	-35.6476	Up
ENSG00000141934.10	ENSG00000141934	PLPP2	473.572	2.59108	0.205891	12.5847	2.56e-36	1.18e-34	-35.5912	Up
ENSG00000204673.11	ENSG00000204673	AKT1S1	2879.13	1.35721	0.107986	12.5684	3.15e-36	1.45e-34	-35.5017	Up
ENSG00000198324.14	ENSG00000198324	PHETA1	1061.76	1.11381	0.0886437	12.565	3.29e-36	1.51e-34	-35.4831	Up
ENSG00000116285.13	ENSG00000116285	ERRFI1	5263.55	1.16292	0.0925759	12.5618	3.43e-36	1.57e-34	-35.4652	Up
ENSG00000136021.19	ENSG00000136021	SCYL2	2881.9	1.03913	0.0827835	12.5524	3.86e-36	1.76e-34	-35.4138	Up
ENSG00000159200.18	ENSG00000159200	RCAN1	2159.07	1.8179	0.144857	12.5496	4e-36	1.82e-34	-35.3982	Up
ENSG00000138166.6	ENSG00000138166	DUSP5	2452.93	2.80694	0.224079	12.5266	5.34e-36	2.42e-34	-35.2722	Up
ENSG00000110876.10	ENSG00000110876	SELPLG	110.101	2.09734	0.16751	12.5207	5.75e-36	2.6e-34	-35.2404	Up
ENSG00000120705.13	ENSG00000120705	ETF1	4770.7	1.08862	0.0869709	12.5171	6.02e-36	2.72e-34	-35.2205	Up
ENSG00000059145.19	ENSG00000059145	UNKL	2386.92	2.68113	0.214573	12.4952	7.93e-36	3.57e-34	-35.1007	Up
ENSG00000100292.18	ENSG00000100292	HMOX1	1698.69	2.9152	0.233677	12.4753	1.02e-35	4.57e-34	-34.9924	Up
ENSG00000134070.5	ENSG00000134070	IRAK2	173.935	2.05078	0.165253	12.4099	2.31e-35	1.02e-33	-34.6366	Up
ENSG00000086300.17	ENSG00000086300	SNX10	590.914	1.55597	0.125394	12.4086	2.35e-35	1.04e-33	-34.6294	Up
ENSG00000254470.3	ENSG00000254470	AP5B1	1530.09	1.09215	0.08802	12.408	2.37e-35	1.05e-33	-34.6261	Up
ENSG00000139233.7	ENSG00000139233	LLPH	1160.28	1.26079	0.101652	12.4029	2.52e-35	1.11e-33	-34.5988	Up
ENSG00000198053.12	ENSG00000198053	SIRPA	1302.07	1.03396	0.0834608	12.3885	3.02e-35	1.33e-33	-34.5207	Up
ENSG00000159352.16	ENSG00000159352	PSMD4	5855.75	1.30998	0.105926	12.367	3.94e-35	1.73e-33	-34.404	Up
ENSG00000162723.10	ENSG00000162723	SLAMF9	36.1922	4.93985	0.399954	12.351	4.81e-35	2.1e-33	-34.318	Up
ENSG00000162642.14	ENSG00000162642	C1orf52	1290.42	1.67887	0.135991	12.3454	5.16e-35	2.25e-33	-34.2877	Up
ENSG00000179335.20	ENSG00000179335	CLK3	2460.83	1.22115	0.0992541	12.3032	8.7e-35	3.79e-33	-34.0603	Up
ENSG00000086065.14	ENSG00000086065	CHMP5	3046.15	1.48	0.120319	12.3006	8.99e-35	3.9e-33	-34.0464	Up
ENSG00000137331.12	ENSG00000137331	IER3	2229.21	2.31362	0.188128	12.2981	9.27e-35	4.01e-33	-34.033	Up
ENSG00000174132.9	ENSG00000174132	FAM174A	645.508	1.61428	0.131563	12.2701	1.31e-34	5.65e-33	-33.8823	Up
ENSG00000130159.15	ENSG00000130159	ECSIT	1338.75	1.58125	0.128945	12.263	1.43e-34	6.16e-33	-33.8442	Up
ENSG00000242802.9	ENSG00000242802	AP5Z1	2095.73	2.16714	0.176815	12.2566	1.55e-34	6.64e-33	-33.8099	Up
ENSG00000160688.19	ENSG00000160688	FLAD1	1066.18	1.07374	0.0876216	12.2543	1.59e-34	6.82e-33	-33.7978	Up
ENSG00000130764.10	ENSG00000130764	LRRC47	2549.02	1.20983	0.0988234	12.2423	1.85e-34	7.86e-33	-33.7337	Up
ENSG00000104689.10	ENSG00000104689	TNFRSF10A	286.192	2.9913	0.244361	12.2413	1.87e-34	7.95e-33	-33.7282	Up
ENSG00000186462.9	ENSG00000186462	NAP1L2	395.577	2.1413	0.175005	12.2357	2e-34	8.5e-33	-33.6979	Up
ENSG00000105993.15	ENSG00000105993	DNAJB6	6204.46	1.59551	0.130432	12.2325	2.08e-34	8.82e-33	-33.681	Up
ENSG00000153721.19	ENSG00000153721	CNKSR3	900.505	1.0366	0.0847634	12.2293	2.17e-34	9.15e-33	-33.664	Up
ENSG00000103034.15	ENSG00000103034	NDRG4	2023.55	1.64576	0.1349	12.1999	3.11e-34	1.31e-32	-33.5068	Up
ENSG00000105447.13	ENSG00000105447	GRWD1	1272.97	1.48107	0.121542	12.1857	3.71e-34	1.55e-32	-33.4312	Up
ENSG00000236345.3	ENSG00000236345	SCAT8	75.3537	3.28715	0.269823	12.1826	3.85e-34	1.61e-32	-33.4149	Up
ENSG00000159377.11	ENSG00000159377	PSMB4	9406.14	1.93402	0.158932	12.1689	4.55e-34	1.89e-32	-33.3417	Up
ENSG00000050327.15	ENSG00000050327	ARHGEF5	1274.3	1.26156	0.103701	12.1654	4.75e-34	1.97e-32	-33.3231	Up
ENSG00000167721.11	ENSG00000167721	TSR1	2319.34	1.20623	0.0991664	12.1637	4.85e-34	2.01e-32	-33.314	Up
ENSG00000081721.12	ENSG00000081721	DUSP12	793.874	1.07089	0.0880942	12.1562	5.32e-34	2.2e-32	-33.2743	Up
ENSG00000127824.15	ENSG00000127824	TUBA4A	1117.34	3.6807	0.303131	12.1423	6.31e-34	2.6e-32	-33.2002	Up
ENSG00000069956.14	ENSG00000069956	MAPK6	5410.18	1.13517	0.0935789	12.1306	7.27e-34	2.99e-32	-33.1384	Up
ENSG00000125651.14	ENSG00000125651	GTF2F1	4867.79	1.05374	0.0869414	12.1201	8.26e-34	3.39e-32	-33.0828	Up
ENSG00000130176.8	ENSG00000130176	CNN1	3244.41	2.06866	0.170806	12.1112	9.22e-34	3.77e-32	-33.0353	Up
ENSG00000059122.17	ENSG00000059122	FLYWCH1	1823.73	1.48438	0.122647	12.1029	1.02e-33	4.17e-32	-32.9916	Up
ENSG00000006062.18	ENSG00000006062	MAP3K14	606.395	1.98495	0.164422	12.0723	1.48e-33	5.99e-32	-32.8298	Up
ENSG00000117758.14	ENSG00000117758	STX12	1816.54	1.19251	0.0987829	12.072	1.49e-33	6.01e-32	-32.8283	Up
ENSG00000258986.7	ENSG00000258986	TMEM179	357.989	2.85103	0.236185	12.0712	1.5e-33	6.06e-32	-32.824	Up
ENSG00000103005.13	ENSG00000103005	USB1	2366.39	1.14838	0.095139	12.0705	1.51e-33	6.1e-32	-32.8206	Up
ENSG00000122641.11	ENSG00000122641	INHBA	1837.42	1.97634	0.163765	12.0681	1.56e-33	6.27e-32	-32.8079	Up
ENSG00000148677.7	ENSG00000148677	ANKRD1	6907.92	2.28486	0.189573	12.0527	1.88e-33	7.53e-32	-32.7264	Up
ENSG00000165943.5	ENSG00000165943	MOAP1	1580.49	1.18809	0.0985869	12.0512	1.91e-33	7.66e-32	-32.7187	Up
ENSG00000115520.9	ENSG00000115520	COQ10B	886.226	1.83091	0.15214	12.0344	2.34e-33	9.37e-32	-32.63	Up
ENSG00000141965.5	ENSG00000141965	FEM1A	1232.53	1.02868	0.0854964	12.0319	2.42e-33	9.64e-32	-32.6168	Up
ENSG00000130340.17	ENSG00000130340	SNX9	2849.5	1.06593	0.0886016	12.0306	2.45e-33	9.78e-32	-32.6103	Up
ENSG00000004478.8	ENSG00000004478	FKBP4	5674.56	1.30637	0.108632	12.0257	2.6e-33	1.04e-31	-32.5842	Up
ENSG00000166908.18	ENSG00000166908	PIP4K2C	1399.93	1.24782	0.103866	12.0138	3.01e-33	1.19e-31	-32.5217	Up
ENSG00000104856.15	ENSG00000104856	RELB	473.768	2.03417	0.169343	12.0121	3.07e-33	1.22e-31	-32.513	Up
ENSG00000140157.16	ENSG00000140157	NIPA2	2205.51	1.24948	0.104122	12.0002	3.55e-33	1.4e-31	-32.4503	Up
ENSG00000175213.3	ENSG00000175213	ZNF408	606.852	1.30057	0.108492	11.9877	4.12e-33	1.62e-31	-32.3848	Up
ENSG00000068971.14	ENSG00000068971	PPP2R5B	982.709	1.30097	0.108557	11.9842	4.3e-33	1.69e-31	-32.3667	Up
ENSG00000063660.9	ENSG00000063660	GPC1	7940.19	1.40837	0.117539	11.9822	4.41e-33	1.73e-31	-32.3559	Up
ENSG00000109133.14	ENSG00000109133	TMEM33	1582.01	1.28053	0.106924	11.976	4.75e-33	1.86e-31	-32.3237	Up
ENSG00000156873.16	ENSG00000156873	PHKG2	1493.4	1.34193	0.112103	11.9705	5.07e-33	1.98e-31	-32.2948	Up
ENSG00000167578.18	ENSG00000167578	RAB4B	747.388	1.35376	0.11318	11.9611	5.68e-33	2.21e-31	-32.2455	Up
ENSG00000130725.8	ENSG00000130725	UBE2M	3392.97	1.2966	0.108563	11.9432	7.05e-33	2.73e-31	-32.1521	Up
ENSG00000113194.13	ENSG00000113194	FAF2	3064.76	1.04009	0.0871551	11.9338	7.89e-33	3.05e-31	-32.1029	Up
ENSG00000163121.10	ENSG00000163121	NEURL3	71.1249	3.62849	0.30407	11.9331	7.96e-33	3.07e-31	-32.0993	Up
ENSG00000134283.18	ENSG00000134283	PPHLN1	1740.76	1.03704	0.0869981	11.9202	9.29e-33	3.58e-31	-32.0322	Up
ENSG00000139112.11	ENSG00000139112	GABARAPL1	8349.84	1.77334	0.148844	11.9141	1e-32	3.85e-31	-32.0002	Up
ENSG00000152242.11	ENSG00000152242	ARK2N	1028.73	1.25241	0.105208	11.9041	1.13e-32	4.33e-31	-31.948	Up
ENSG00000204209.13	ENSG00000204209	DAXX	2453.12	1.1288	0.0949429	11.8893	1.35e-32	5.15e-31	-31.8711	Up
ENSG00000143106.13	ENSG00000143106	PSMA5	5155.23	1.94373	0.163604	11.8807	1.49e-32	5.69e-31	-31.8265	Up
ENSG00000138311.18	ENSG00000138311	ZNF365	71.8043	3.47453	0.292928	11.8614	1.88e-32	7.13e-31	-31.7262	Up
ENSG00000111707.12	ENSG00000111707	SUDS3	2928.14	1.07263	0.0904396	11.8602	1.91e-32	7.22e-31	-31.7198	Up
ENSG00000222041.13	ENSG00000222041	CYTOR	639.337	2.74452	0.231426	11.8591	1.93e-32	7.3e-31	-31.7146	Up
ENSG00000126749.17	ENSG00000126749	EMG1	729.681	1.50245	0.126813	11.8477	2.21e-32	8.34e-31	-31.6552	Up
ENSG00000167553.17	ENSG00000167553	TUBA1C	15143.4	1.98511	0.167663	11.8399	2.43e-32	9.13e-31	-31.615	Up
ENSG00000105825.14	ENSG00000105825	TFPI2	801.127	2.02585	0.171286	11.8273	2.82e-32	1.06e-30	-31.5496	Up
ENSG00000084734.9	ENSG00000084734	GCKR	347.712	2.96572	0.250799	11.8251	2.9e-32	1.08e-30	-31.5383	Up
ENSG00000140320.12	ENSG00000140320	BAHD1	1912.54	1.05101	0.0888816	11.8249	2.9e-32	1.09e-30	-31.5371	Up
ENSG00000165416.15	ENSG00000165416	SUGT1	2275.76	1.19659	0.101306	11.8116	3.4e-32	1.27e-30	-31.4683	Up
ENSG00000254901.8	ENSG00000254901	BORCS8	421	1.171	0.099222	11.8018	3.82e-32	1.42e-30	-31.4177	Up
ENSG00000131100.13	ENSG00000131100	ATP6V1E1	3754.95	1.71292	0.145382	11.7822	4.82e-32	1.78e-30	-31.3168	Up
ENSG00000089737.19	ENSG00000089737	DDX24	4862.1	1.06056	0.0900445	11.7782	5.06e-32	1.86e-30	-31.2959	Up
ENSG00000104969.11	ENSG00000104969	SGTA	3329.62	1.24763	0.105932	11.7776	5.09e-32	1.87e-30	-31.2933	Up
ENSG00000131019.11	ENSG00000131019	ULBP3	467.057	1.57538	0.133782	11.7757	5.21e-32	1.91e-30	-31.2831	Up
ENSG00000023902.14	ENSG00000023902	PLEKHO1	2516.42	1.27102	0.108033	11.7651	5.91e-32	2.16e-30	-31.2287	Up
ENSG00000131408.15	ENSG00000131408	NR1H2	1539.36	1.09505	0.0930927	11.763	6.05e-32	2.21e-30	-31.218	Up
ENSG00000143858.12	ENSG00000143858	SYT2	495.788	3.64063	0.30984	11.75	7.06e-32	2.56e-30	-31.1512	Up
ENSG00000169032.11	ENSG00000169032	MAP2K1	3464.71	1.4244	0.121303	11.7425	7.71e-32	2.8e-30	-31.1127	Up
ENSG00000173744.18	ENSG00000173744	AGFG1	2821.7	1.1934	0.101672	11.7377	8.16e-32	2.96e-30	-31.0881	Up
ENSG00000285722.1	ENSG00000285722	LOC124905143	25.4701	4.33477	0.370408	11.7027	1.23e-31	4.45e-30	-30.9084	Up
ENSG00000132688.11	ENSG00000132688	NES	11843	1.093	0.0935043	11.6893	1.45e-31	5.21e-30	-30.84	Up
ENSG00000092203.15	ENSG00000092203	TOX4	3046.78	1.20507	0.103125	11.6855	1.51e-31	5.44e-30	-30.8207	Up
ENSG00000074211.14	ENSG00000074211	PPP2R2C	313.006	5.2867	0.452617	11.6803	1.61e-31	5.77e-30	-30.7939	Up
ENSG00000101928.13	ENSG00000101928	MOSPD1	1049.36	1.48227	0.127018	11.6698	1.82e-31	6.5e-30	-30.7404	Up
ENSG00000112031.16	ENSG00000112031	MTRF1L	1047.25	1.17961	0.1011	11.6678	1.86e-31	6.64e-30	-30.73	Up
ENSG00000186847.6	ENSG00000186847	KRT14	43.6162	5.95177	0.510452	11.6598	2.05e-31	7.28e-30	-30.6892	Up
ENSG00000070770.10	ENSG00000070770	CSNK2A2	4039.91	1.03778	0.0890912	11.6485	2.33e-31	8.28e-30	-30.6318	Up
ENSG00000124201.15	ENSG00000124201	ZNFX1	951.205	1.0787	0.0926462	11.6432	2.48e-31	8.8e-30	-30.6048	Up
ENSG00000101017.15	ENSG00000101017	CD40	280.992	1.48577	0.127617	11.6424	2.51e-31	8.88e-30	-30.6004	Up
ENSG00000023287.13	ENSG00000023287	RB1CC1	3388.73	1.27893	0.109884	11.6389	2.61e-31	9.22e-30	-30.5826	Up
ENSG00000097033.15	ENSG00000097033	SH3GLB1	4465.5	1.01344	0.087103	11.6349	2.74e-31	9.63e-30	-30.5626	Up
ENSG00000172061.9	ENSG00000172061	LRRC15	73.1743	3.20344	0.275594	11.6238	3.12e-31	1.1e-29	-30.5058	Up
ENSG00000145685.14	ENSG00000145685	LHFPL2	1652.32	1.06498	0.0916351	11.622	3.19e-31	1.12e-29	-30.4966	Up
ENSG00000041988.16	ENSG00000041988	THAP3	591.646	1.12654	0.0970161	11.6119	3.59e-31	1.26e-29	-30.4454	Up
ENSG00000198843.14	ENSG00000198843	SELENOT	2490.91	1.42307	0.122674	11.6004	4.1e-31	1.43e-29	-30.3872	Up
ENSG00000100341.13	ENSG00000100341	PNPLA5	33.2985	5.19325	0.447817	11.5968	4.28e-31	1.49e-29	-30.3689	Up
ENSG00000123983.15	ENSG00000123983	ACSL3	4028.99	1.00043	0.0863344	11.5878	4.75e-31	1.65e-29	-30.3233	Up
ENSG00000120949.15	ENSG00000120949	TNFRSF8	38.9797	3.26293	0.282164	11.564	6.27e-31	2.17e-29	-30.2024	Up
ENSG00000185009.13	ENSG00000185009	AP3M1	3112.12	1.00812	0.0872034	11.5605	6.53e-31	2.26e-29	-30.1851	Up
ENSG00000133316.16	ENSG00000133316	WDR74	1100.13	1.53431	0.132799	11.5536	7.08e-31	2.44e-29	-30.1501	Up
ENSG00000013561.18	ENSG00000013561	RNF14	1859.13	1.32771	0.114969	11.5484	7.52e-31	2.59e-29	-30.1239	Up
ENSG00000168564.6	ENSG00000168564	CDKN2AIP	1051.71	1.15777	0.100262	11.5474	7.61e-31	2.62e-29	-30.1186	Up
ENSG00000167130.18	ENSG00000167130	DOLPP1	1006.15	1.29658	0.112376	11.5379	8.5e-31	2.92e-29	-30.0707	Up
ENSG00000248323.8	ENSG00000248323	LUCAT1	37.3097	3.31045	0.287031	11.5334	8.95e-31	3.06e-29	-30.0482	Up
ENSG00000277791.5	ENSG00000277791	PSMB3	4793.72	2.15546	0.186915	11.5318	9.13e-31	3.12e-29	-30.0397	Up
ENSG00000136932.15	ENSG00000136932	TRMO	202.182	1.08948	0.0946329	11.5127	1.14e-30	3.87e-29	-29.9436	Up
ENSG00000211445.13	ENSG00000211445	GPX3	5042.9	2.98432	0.259548	11.4982	1.35e-30	4.55e-29	-29.8705	Up
ENSG00000198892.7	ENSG00000198892	SHISA4	462.025	1.39918	0.121717	11.4953	1.39e-30	4.7e-29	-29.8561	Up
ENSG00000010404.18	ENSG00000010404	IDS	4714.86	1.2693	0.110531	11.4837	1.59e-30	5.34e-29	-29.7979	Up
ENSG00000070423.18	ENSG00000070423	RNF126	1860.42	1.13138	0.0987874	11.4527	2.28e-30	7.57e-29	-29.642	Up
ENSG00000172137.19	ENSG00000172137	CALB2	142.352	2.94307	0.257125	11.4461	2.46e-30	8.15e-29	-29.609	Up
ENSG00000138675.17	ENSG00000138675	FGF5	81.7543	4.45012	0.388916	11.4424	2.57e-30	8.49e-29	-29.5905	Up
ENSG00000139372.15	ENSG00000139372	TDG	2009	1.09088	0.0953756	11.4377	2.71e-30	8.93e-29	-29.5673	Up
ENSG00000213782.7	ENSG00000213782	DDX47	2144.6	1.08494	0.0949138	11.4308	2.93e-30	9.66e-29	-29.5327	Up
ENSG00000168032.10	ENSG00000168032	ENTPD3	73.6545	2.89224	0.253171	11.424	3.17e-30	1.04e-28	-29.4987	Up
ENSG00000179148.10	ENSG00000179148	ALOXE3	83.4696	4.69592	0.411175	11.4207	3.3e-30	1.08e-28	-29.4821	Up
ENSG00000164220.7	ENSG00000164220	F2RL2	620.628	2.30802	0.202374	11.4047	3.96e-30	1.29e-28	-29.4021	Up
ENSG00000071282.12	ENSG00000071282	LMCD1	3950.45	2.49723	0.219043	11.4006	4.15e-30	1.34e-28	-29.3819	Up
ENSG00000100902.11	ENSG00000100902	PSMA6	4975.96	1.57559	0.138256	11.3962	4.37e-30	1.41e-28	-29.3595	Up
ENSG00000169136.13	ENSG00000169136	ATF5	1442.1	1.0473	0.0920149	11.3819	5.15e-30	1.66e-28	-29.2883	Up
ENSG00000111412.6	ENSG00000111412	SPRING1	3299.08	1.34118	0.117944	11.3713	5.81e-30	1.87e-28	-29.2359	Up
ENSG00000185467.8	ENSG00000185467	KPNA7	29.7293	4.33555	0.381463	11.3656	6.2e-30	2e-28	-29.2073	Up
ENSG00000131979.20	ENSG00000131979	GCH1	601.301	1.82644	0.161047	11.341	8.22e-30	2.64e-28	-29.0851	Up
ENSG00000090273.14	ENSG00000090273	NUDC	4226.97	1.16287	0.102542	11.3405	8.27e-30	2.65e-28	-29.0825	Up
ENSG00000131015.5	ENSG00000131015	ULBP2	32.4167	3.98624	0.352117	11.3208	1.04e-29	3.32e-28	-28.9848	Up
ENSG00000143507.18	ENSG00000143507	DUSP10	666.347	2.00198	0.176864	11.3193	1.05e-29	3.37e-28	-28.9778	Up
ENSG00000160908.15	ENSG00000160908	ZNF394	592.787	1.26132	0.111445	11.3179	1.07e-29	3.42e-28	-28.9704	Up
ENSG00000104356.11	ENSG00000104356	POP1	530.072	1.69521	0.149916	11.3078	1.2e-29	3.82e-28	-28.9205	Up
ENSG00000105063.19	ENSG00000105063	PPP6R1	6009.14	1.06587	0.0943107	11.3017	1.29e-29	4.09e-28	-28.8903	Up
ENSG00000215717.7	ENSG00000215717	TMEM167B	2193.07	1.11707	0.0989125	11.2935	1.41e-29	4.48e-28	-28.8499	Up
ENSG00000140297.13	ENSG00000140297	GCNT3	139.151	3.58456	0.317442	11.292	1.44e-29	4.55e-28	-28.8426	Up
ENSG00000136997.22	ENSG00000136997	MYC	932.316	2.10541	0.18666	11.2794	1.66e-29	5.25e-28	-28.7801	Up
ENSG00000036672.16	ENSG00000036672	USP2	411.383	1.69094	0.150009	11.2722	1.8e-29	5.68e-28	-28.7449	Up
ENSG00000085978.22	ENSG00000085978	ATG16L1	1045.32	1.15651	0.102654	11.2661	1.93e-29	6.07e-28	-28.7147	Up
ENSG00000138107.13	ENSG00000138107	ACTR1A	6110.28	1.17878	0.104696	11.259	2.09e-29	6.57e-28	-28.6797	Up
ENSG00000242173.10	ENSG00000242173	ARHGDIG	198.159	2.00536	0.178168	11.2555	2.18e-29	6.81e-28	-28.6621	Up
ENSG00000181061.14	ENSG00000181061	HIGD1A	4778.39	1.46658	0.130317	11.2539	2.21e-29	6.92e-28	-28.6546	Up
ENSG00000161813.23	ENSG00000161813	LARP4	2561.25	1.4621	0.129937	11.2524	2.25e-29	7.04e-28	-28.647	Up
ENSG00000116044.17	ENSG00000116044	NFE2L2	2299.21	1.07128	0.0953549	11.2347	2.75e-29	8.57e-28	-28.5599	Up
ENSG00000099341.13	ENSG00000099341	PSMD8	5877.65	1.66528	0.148558	11.2097	3.66e-29	1.13e-27	-28.4371	Up
ENSG00000082701.17	ENSG00000082701	GSK3B	2858.51	1.21322	0.108325	11.1998	4.09e-29	1.26e-27	-28.3886	Up
ENSG00000137261.15	ENSG00000137261	KIAA0319	264.003	1.98027	0.177044	11.1852	4.82e-29	1.49e-27	-28.3172	Up
ENSG00000088826.18	ENSG00000088826	SMOX	1480.46	1.27443	0.114039	11.1754	5.38e-29	1.65e-27	-28.2692	Up
ENSG00000143878.10	ENSG00000143878	RHOB	7705.49	1.59697	0.14292	11.1738	5.48e-29	1.68e-27	-28.2615	Up
ENSG00000170006.13	ENSG00000170006	TMEM154	132.235	2.05031	0.183502	11.1732	5.51e-29	1.69e-27	-28.2586	Up
ENSG00000078269.15	ENSG00000078269	SYNJ2	829.899	1.21769	0.109112	11.16	6.4e-29	1.96e-27	-28.1939	Up
ENSG00000183735.11	ENSG00000183735	TBK1	1169.94	1.24273	0.111516	11.144	7.66e-29	2.33e-27	-28.1157	Up
ENSG00000186594.16	ENSG00000186594	MIR22HG	1314.63	2.18435	0.19612	11.1378	8.21e-29	2.49e-27	-28.0858	Up
ENSG00000169016.17	ENSG00000169016	E2F6	1046.86	1.63808	0.147077	11.1376	8.23e-29	2.5e-27	-28.0846	Up
ENSG00000177663.15	ENSG00000177663	IL17RA	1115.94	1.49734	0.13448	11.1343	8.54e-29	2.59e-27	-28.0685	Up
ENSG00000128510.12	ENSG00000128510	CPA4	527.229	3.31914	0.298208	11.1303	8.94e-29	2.71e-27	-28.0488	Up
ENSG00000204516.10	ENSG00000204516	MICB	154.574	2.85469	0.256707	11.1204	9.98e-29	3.02e-27	-28.0009	Up
ENSG00000144357.18	ENSG00000144357	UBR3	3005.78	1.45023	0.130497	11.1131	1.08e-28	3.26e-27	-27.9655	Up
ENSG00000163435.16	ENSG00000163435	ELF3	1396.57	1.58647	0.14281	11.1089	1.13e-28	3.42e-27	-27.945	Up
ENSG00000100228.14	ENSG00000100228	RAB36	413.447	1.28228	0.115641	11.0885	1.43e-28	4.28e-27	-27.8455	Up
ENSG00000157193.18	ENSG00000157193	LRP8	740.139	1.61089	0.145441	11.0759	1.64e-28	4.9e-27	-27.7845	Up
ENSG00000175084.13	ENSG00000175084	DES	5589.53	3.77453	0.340822	11.0748	1.66e-28	4.96e-27	-27.7793	Up
ENSG00000108179.14	ENSG00000108179	PPIF	3296.7	1.73111	0.156428	11.0665	1.82e-28	5.41e-27	-27.739	Up
ENSG00000166411.14	ENSG00000166411	IDH3A	1230.82	1.54468	0.139588	11.066	1.83e-28	5.44e-27	-27.7367	Up
ENSG00000119414.12	ENSG00000119414	PPP6C	1877.33	1.15374	0.104275	11.0644	1.87e-28	5.53e-27	-27.7287	Up
ENSG00000147533.19	ENSG00000147533	GOLGA7	2131.96	1.18667	0.107277	11.0617	1.92e-28	5.69e-27	-27.7159	Up
ENSG00000198814.14	ENSG00000198814	GK	317.613	1.87473	0.169753	11.0438	2.35e-28	6.93e-27	-27.6294	Up
ENSG00000100284.22	ENSG00000100284	TOM1	2204.09	1.20572	0.109257	11.0356	2.57e-28	7.57e-27	-27.5896	Up
ENSG00000122882.11	ENSG00000122882	ECD	1133.12	1.28574	0.116517	11.0348	2.6e-28	7.63e-27	-27.5857	Up
ENSG00000105197.11	ENSG00000105197	TIMM50	2225.76	1.14466	0.103736	11.0343	2.61e-28	7.67e-27	-27.5832	Up
ENSG00000241506.1	ENSG00000241506	PSMC1P1	1509.83	1.85062	0.167921	11.0208	3.03e-28	8.89e-27	-27.5179	Up
ENSG00000001084.13	ENSG00000001084	GCLC	1556.65	1.05073	0.095354	11.0193	3.08e-28	9.03e-27	-27.5108	Up
ENSG00000154734.16	ENSG00000154734	ADAMTS1	4768.31	1.44893	0.131492	11.0191	3.09e-28	9.04e-27	-27.51	Up
ENSG00000198805.13	ENSG00000198805	PNP	2638.05	1.74585	0.15851	11.0142	3.27e-28	9.53e-27	-27.4861	Up
ENSG00000126524.12	ENSG00000126524	SBDS	2454.05	1.31836	0.119795	11.0052	3.61e-28	1.05e-26	-27.4426	Up
ENSG00000115762.17	ENSG00000115762	PLEKHB2	4038.17	1.1182	0.101609	11.005	3.62e-28	1.05e-26	-27.4417	Up
ENSG00000100600.15	ENSG00000100600	LGMN	4775.54	1.25397	0.113999	10.9998	3.83e-28	1.11e-26	-27.4167	Up
ENSG00000075785.14	ENSG00000075785	RAB7A	6977.63	1.15324	0.104965	10.9869	4.42e-28	1.28e-26	-27.3549	Up
ENSG00000144659.13	ENSG00000144659	SLC25A38	1326.71	1.10765	0.10102	10.9647	5.65e-28	1.62e-26	-27.2482	Up
ENSG00000120910.15	ENSG00000120910	PPP3CC	831.159	1.24325	0.113396	10.9638	5.7e-28	1.64e-26	-27.2438	Up
ENSG00000128335.14	ENSG00000128335	APOL2	902.668	1.59906	0.146032	10.95	6.64e-28	1.9e-26	-27.1776	Up
ENSG00000026559.14	ENSG00000026559	KCNG1	1369.57	1.39609	0.12777	10.9265	8.61e-28	2.44e-26	-27.0652	Up
ENSG00000144821.11	ENSG00000144821	MYH15	108.082	2.98016	0.273426	10.8993	1.16e-27	3.26e-26	-26.9351	Up
ENSG00000102978.13	ENSG00000102978	POLR2C	3078.29	1.14152	0.104871	10.8851	1.36e-27	3.8e-26	-26.8671	Up
ENSG00000130779.22	ENSG00000130779	CLIP1	3240.65	1.11062	0.102053	10.8828	1.39e-27	3.88e-26	-26.8564	Up
ENSG00000143067.5	ENSG00000143067	ZNF697	1157.88	1.13653	0.104492	10.8767	1.49e-27	4.14e-26	-26.8273	Up
ENSG00000106366.9	ENSG00000106366	SERPINE1	4277.68	2.89548	0.26624	10.8755	1.51e-27	4.19e-26	-26.8213	Up
ENSG00000186432.10	ENSG00000186432	KPNA4	3765.26	1.22528	0.112673	10.8747	1.52e-27	4.22e-26	-26.8175	Up
ENSG00000023572.10	ENSG00000023572	GLRX2	365.546	1.73321	0.159581	10.861	1.77e-27	4.89e-26	-26.7525	Up
ENSG00000071462.13	ENSG00000071462	BUD23	1397.67	1.12172	0.10336	10.8525	1.94e-27	5.37e-26	-26.7121	Up
ENSG00000131148.9	ENSG00000131148	EMC8	1213.34	1.0515	0.0969263	10.8485	2.03e-27	5.6e-26	-26.693	Up
ENSG00000055332.19	ENSG00000055332	EIF2AK2	1947.2	1.05557	0.0973525	10.8428	2.16e-27	5.95e-26	-26.6659	Up
ENSG00000114395.11	ENSG00000114395	CYB561D2	449.854	1.6394	0.151242	10.8396	2.24e-27	6.15e-26	-26.6507	Up
ENSG00000136888.8	ENSG00000136888	ATP6V1G1	3909.16	1.12342	0.103668	10.8367	2.31e-27	6.32e-26	-26.6371	Up
ENSG00000103855.18	ENSG00000103855	CD276	8833.49	1.14322	0.10558	10.8279	2.54e-27	6.94e-26	-26.5954	Up
ENSG00000147650.12	ENSG00000147650	LRP12	1318.45	1.22153	0.112829	10.8264	2.58e-27	7.05e-26	-26.5881	Up
ENSG00000154380.19	ENSG00000154380	ENAH	9194.99	1.07114	0.0990274	10.8166	2.87e-27	7.8e-26	-26.542	Up
ENSG00000181467.5	ENSG00000181467	RAP2B	2069.95	1.4307	0.132311	10.8132	2.98e-27	8.09e-26	-26.5254	Up
ENSG00000196756.15	ENSG00000196756	SNHG17	510.24	1.02452	0.0947703	10.8105	3.07e-27	8.32e-26	-26.5131	Up
ENSG00000123545.6	ENSG00000123545	NDUFAF4	517.382	1.32485	0.122567	10.8092	3.11e-27	8.43e-26	-26.5068	Up
ENSG00000130165.11	ENSG00000130165	ELOF1	1443.81	1.22997	0.113816	10.8066	3.2e-27	8.66e-26	-26.4945	Up
ENSG00000165637.14	ENSG00000165637	VDAC2	8106.64	1.46226	0.13577	10.7701	4.77e-27	1.28e-25	-26.3218	Up
ENSG00000138678.11	ENSG00000138678	GPAT3	193.508	3.73154	0.346593	10.7663	4.96e-27	1.34e-25	-26.3042	Up
ENSG00000105887.11	ENSG00000105887	MTPN	7305.44	1.18933	0.110476	10.7655	5.01e-27	1.35e-25	-26.3002	Up
ENSG00000124226.11	ENSG00000124226	RNF114	2255.9	1.07637	0.0999913	10.7646	5.06e-27	1.36e-25	-26.2962	Up
ENSG00000131459.13	ENSG00000131459	GFPT2	1501.29	1.97932	0.184143	10.7488	6e-27	1.61e-25	-26.2215	Up
ENSG00000110218.9	ENSG00000110218	PANX1	960.649	1.041	0.0968634	10.7471	6.11e-27	1.64e-25	-26.2138	Up
ENSG00000136738.15	ENSG00000136738	STAM	1466.33	1.31964	0.122985	10.7301	7.35e-27	1.96e-25	-26.1338	Up
ENSG00000248713.2	ENSG00000248713	C4orf54	38.8735	7.07879	0.659751	10.7295	7.4e-27	1.97e-25	-26.1308	Up
ENSG00000119231.11	ENSG00000119231	SENP5	1749.66	1.11129	0.10371	10.7154	8.62e-27	2.29e-25	-26.0645	Up
ENSG00000134668.13	ENSG00000134668	SPOCD1	301.165	2.32374	0.216887	10.7141	8.74e-27	2.32e-25	-26.0582	Up
ENSG00000105401.9	ENSG00000105401	CDC37	8193.33	1.16517	0.10883	10.7063	9.51e-27	2.51e-25	-26.0219	Up
ENSG00000256060.3	ENSG00000256060	TRAPPC2B	322.095	1.79075	0.167298	10.704	9.75e-27	2.57e-25	-26.011	Up
ENSG00000184967.7	ENSG00000184967	NOC4L	482.373	1.02829	0.0960844	10.702	9.96e-27	2.63e-25	-26.0016	Up
ENSG00000135842.17	ENSG00000135842	NIBAN1	714.139	1.73236	0.161911	10.6995	1.02e-26	2.7e-25	-25.9899	Up
ENSG00000133805.16	ENSG00000133805	AMPD3	558.886	1.48829	0.139121	10.6979	1.04e-26	2.74e-25	-25.9824	Up
ENSG00000101132.10	ENSG00000101132	PFDN4	1158.53	1.33867	0.125486	10.6678	1.44e-26	3.76e-25	-25.8417	Up
ENSG00000182578.14	ENSG00000182578	CSF1R	229.942	2.0989	0.196808	10.6647	1.49e-26	3.88e-25	-25.8271	Up
ENSG00000170315.14	ENSG00000170315	UBB	60249.3	2.00676	0.188285	10.6581	1.6e-26	4.16e-25	-25.7963	Up
ENSG00000272899.4	ENSG00000272899	ATP6V1FNB	157.359	4.08614	0.383552	10.6534	1.68e-26	4.37e-25	-25.7745	Up
ENSG00000175197.13	ENSG00000175197	DDIT3	822.87	1.19296	0.112037	10.6479	1.78e-26	4.63e-25	-25.7487	Up
ENSG00000133657.17	ENSG00000133657	ATP13A3	4652.77	1.11392	0.10477	10.632	2.11e-26	5.48e-25	-25.6748	Up
ENSG00000163468.15	ENSG00000163468	CCT3	10721.7	1.25606	0.118155	10.6307	2.15e-26	5.55e-25	-25.6684	Up
ENSG00000165678.22	ENSG00000165678	GHITM	7984.08	1.42049	0.133649	10.6286	2.19e-26	5.67e-25	-25.6586	Up
ENSG00000213699.9	ENSG00000213699	SLC35F6	1134.19	1.4111	0.132873	10.6199	2.41e-26	6.22e-25	-25.6183	Up
ENSG00000128585.18	ENSG00000128585	MKLN1	2224.03	1.00504	0.0947313	10.6094	2.69e-26	6.94e-25	-25.5696	Up
ENSG00000204851.7	ENSG00000204851	PNMA8B	353.066	1.26725	0.119545	10.6007	2.96e-26	7.6e-25	-25.529	Up
ENSG00000069345.12	ENSG00000069345	DNAJA2	3398.47	1.2057	0.113752	10.5993	3e-26	7.7e-25	-25.5227	Up
ENSG00000225217.1	ENSG00000225217	HSPA7	38.1021	4.69494	0.44295	10.5992	3e-26	7.7e-25	-25.5223	Up
ENSG00000169689.15	ENSG00000169689	CENPX	1068.29	1.14648	0.108258	10.5902	3.31e-26	8.46e-25	-25.4804	Up
ENSG00000132768.14	ENSG00000132768	DPH2	731.889	1.37305	0.129715	10.5851	3.49e-26	8.91e-25	-25.4568	Up
ENSG00000148308.18	ENSG00000148308	GTF3C5	3313.22	1.23249	0.116479	10.5812	3.64e-26	9.28e-25	-25.4385	Up
ENSG00000204592.9	ENSG00000204592	HLA-E	5342.34	1.34006	0.126692	10.5773	3.8e-26	9.65e-25	-25.4205	Up
ENSG00000147677.12	ENSG00000147677	EIF3H	8840.09	1.07826	0.101992	10.5719	4.02e-26	1.02e-24	-25.3957	Up
ENSG00000117410.14	ENSG00000117410	ATP6V0B	3270.39	1.79527	0.170044	10.5576	4.68e-26	1.19e-24	-25.3294	Up
ENSG00000121766.16	ENSG00000121766	ZCCHC17	1881.01	1.4039	0.133286	10.533	6.09e-26	1.53e-24	-25.2155	Up
ENSG00000162616.9	ENSG00000162616	DNAJB4	1463.21	1.71418	0.162771	10.5312	6.2e-26	1.56e-24	-25.2075	Up
ENSG00000105835.13	ENSG00000105835	NAMPT	3079.08	1.24942	0.118648	10.5304	6.26e-26	1.57e-24	-25.2036	Up
ENSG00000105617.4	ENSG00000105617	LENG1	301.03	1.28371	0.121931	10.5281	6.41e-26	1.61e-24	-25.1932	Up
ENSG00000131435.13	ENSG00000131435	PDLIM4	1254.51	1.54978	0.147425	10.5123	7.58e-26	1.9e-24	-25.1202	Up
ENSG00000111237.19	ENSG00000111237	VPS29	2004.03	1.05413	0.100347	10.5048	8.21e-26	2.05e-24	-25.0859	Up
ENSG00000154813.10	ENSG00000154813	DPH3	1683.81	1.64439	0.156724	10.4923	9.38e-26	2.34e-24	-25.028	Up
ENSG00000225190.12	ENSG00000225190	PLEKHM1	997.919	1.24987	0.119124	10.4922	9.38e-26	2.34e-24	-25.0278	Up
ENSG00000099992.16	ENSG00000099992	TBC1D10A	1161	1.26597	0.120732	10.4857	1e-25	2.5e-24	-24.998	Up
ENSG00000165732.14	ENSG00000165732	DDX21	3557.98	1.23372	0.117761	10.4765	1.11e-25	2.75e-24	-24.9554	Up
ENSG00000076924.12	ENSG00000076924	XAB2	2506.13	1.13184	0.108142	10.4663	1.23e-25	3.06e-24	-24.9086	Up
ENSG00000184743.13	ENSG00000184743	ATL3	845.666	1.05536	0.100866	10.4631	1.28e-25	3.16e-24	-24.8939	Up
ENSG00000166181.13	ENSG00000166181	API5	5310.83	1.12693	0.107725	10.4612	1.3e-25	3.22e-24	-24.8854	Up
ENSG00000198839.10	ENSG00000198839	ZNF277	1191.47	1.13345	0.108358	10.4602	1.32e-25	3.24e-24	-24.881	Up
ENSG00000034152.20	ENSG00000034152	MAP2K3	1399.85	1.43085	0.136975	10.4461	1.53e-25	3.75e-24	-24.8161	Up
ENSG00000177628.16	ENSG00000177628	GBA1	1333.22	1.16171	0.111306	10.4371	1.68e-25	4.11e-24	-24.775	Up
ENSG00000152056.18	ENSG00000152056	AP1S3	303.648	1.34917	0.129365	10.4291	1.83e-25	4.45e-24	-24.7385	Up
ENSG00000197102.14	ENSG00000197102	DYNC1H1	20481.8	1.19269	0.114505	10.416	2.1e-25	5.1e-24	-24.6788	Up
ENSG00000104064.18	ENSG00000104064	GABPB1	716.555	1.11632	0.107364	10.3976	2.54e-25	6.16e-24	-24.5945	Up
ENSG00000290862.1	ENSG00000290862	NMRAL2P	26.6851	4.50716	0.434305	10.3779	3.13e-25	7.56e-24	-24.505	Up
ENSG00000179965.12	ENSG00000179965	ZNF771	371.876	1.51587	0.146438	10.3516	4.12e-25	9.91e-24	-24.3856	Up
ENSG00000065615.14	ENSG00000065615	CYB5R4	840.831	1.86088	0.17986	10.3463	4.35e-25	1.05e-23	-24.3615	Up
ENSG00000134278.16	ENSG00000134278	SPIRE1	1451.84	1.13825	0.110069	10.3413	4.58e-25	1.1e-23	-24.3387	Up
ENSG00000198754.5	ENSG00000198754	OXCT2	61.9136	2.16575	0.209593	10.3331	4.99e-25	1.2e-23	-24.3019	Up
ENSG00000137575.12	ENSG00000137575	SDCBP	5878.88	1.02314	0.0992304	10.3108	6.3e-25	1.51e-23	-24.2006	Up
ENSG00000168481.9	ENSG00000168481	LGI3	23.4214	3.80372	0.368929	10.3101	6.34e-25	1.51e-23	-24.1979	Up
ENSG00000156535.15	ENSG00000156535	CD109	471.496	1.20759	0.117301	10.2948	7.44e-25	1.77e-23	-24.1286	Up
ENSG00000132429.10	ENSG00000132429	POPDC3	159.393	2.31918	0.225382	10.29	7.82e-25	1.86e-23	-24.107	Up
ENSG00000204267.19	ENSG00000204267	TAP2	429.251	1.32743	0.129039	10.2871	8.06e-25	1.91e-23	-24.0939	Up
ENSG00000232450.1	ENSG00000232450	RPS2P14	46.96	2.41337	0.234741	10.281	8.58e-25	2.04e-23	-24.0663	Up
ENSG00000110080.20	ENSG00000110080	ST3GAL4	587.448	1.13882	0.110784	10.2796	8.71e-25	2.06e-23	-24.0601	Up
ENSG00000068120.15	ENSG00000068120	COASY	3583.01	1.00079	0.0974359	10.2713	9.5e-25	2.24e-23	-24.0224	Up
ENSG00000120885.22	ENSG00000120885	CLU	40405.9	2.1398	0.208376	10.2689	9.73e-25	2.3e-23	-24.012	Up
ENSG00000174307.7	ENSG00000174307	PHLDA3	2219.32	1.18859	0.115806	10.2636	1.03e-24	2.42e-23	-23.9879	Up
ENSG00000108883.13	ENSG00000108883	EFTUD2	4488.13	1.12449	0.10957	10.2627	1.04e-24	2.44e-23	-23.9838	Up
ENSG00000169297.8	ENSG00000169297	NR0B1	74.2643	3.20044	0.312603	10.238	1.34e-24	3.13e-23	-23.8731	Up
ENSG00000137409.21	ENSG00000137409	MTCH1	10523.7	1.08834	0.10632	10.2365	1.36e-24	3.18e-23	-23.8664	Up
ENSG00000172738.13	ENSG00000172738	TMEM217	56.0975	2.45942	0.240297	10.2349	1.38e-24	3.23e-23	-23.8592	Up
ENSG00000240849.11	ENSG00000240849	PEDS1	2221.96	1.40401	0.137272	10.2279	1.49e-24	3.45e-23	-23.8277	Up
ENSG00000154478.4	ENSG00000154478	GPR26	111.334	5.44324	0.532415	10.2237	1.55e-24	3.6e-23	-23.8088	Up
ENSG00000178307.10	ENSG00000178307	TMEM11	777.708	1.23815	0.121111	10.2233	1.56e-24	3.61e-23	-23.8069	Up
ENSG00000204381.12	ENSG00000204381	LAYN	1375.03	1.3727	0.134282	10.2225	1.57e-24	3.64e-23	-23.8034	Up
ENSG00000116815.16	ENSG00000116815	CD58	175.88	1.33851	0.131003	10.2174	1.66e-24	3.83e-23	-23.7806	Up
ENSG00000005175.10	ENSG00000005175	RPAP3	1549.52	1.31133	0.128373	10.2149	1.7e-24	3.93e-23	-23.7696	Up
ENSG00000164694.17	ENSG00000164694	FNDC1	88.632	1.72077	0.168541	10.2098	1.79e-24	4.14e-23	-23.7466	Up
ENSG00000260917.1	ENSG00000260917	LOC103344931	340.645	1.35003	0.132379	10.1982	2.02e-24	4.64e-23	-23.6947	Up
ENSG00000148344.11	ENSG00000148344	PTGES	660.359	1.50274	0.14737	10.1971	2.04e-24	4.69e-23	-23.6897	Up
ENSG00000007376.8	ENSG00000007376	RPUSD1	979.521	1.21331	0.119018	10.1944	2.1e-24	4.82e-23	-23.6775	Up
ENSG00000189325.7	ENSG00000189325	BNIP5	117.341	2.7241	0.267261	10.1927	2.14e-24	4.9e-23	-23.67	Up
ENSG00000172216.6	ENSG00000172216	CEBPB	1260.57	1.90399	0.186987	10.1825	2.37e-24	5.44e-23	-23.6244	Up
ENSG00000168175.16	ENSG00000168175	MAPK1IP1L	3499.86	1.14268	0.112294	10.1758	2.54e-24	5.81e-23	-23.5945	Up
ENSG00000173706.15	ENSG00000173706	HEG1	3557.6	1.18774	0.116818	10.1674	2.77e-24	6.31e-23	-23.5573	Up
ENSG00000170619.10	ENSG00000170619	COMMD5	655.178	1.47362	0.145007	10.1624	2.92e-24	6.64e-23	-23.5349	Up
ENSG00000159176.14	ENSG00000159176	CSRP1	5900.36	1.44973	0.14271	10.1586	3.04e-24	6.9e-23	-23.5178	Up
ENSG00000104142.11	ENSG00000104142	VPS18	1445.25	1.16444	0.114636	10.1577	3.06e-24	6.95e-23	-23.514	Up
ENSG00000140450.9	ENSG00000140450	ARRDC4	2403.63	1.69053	0.166466	10.1554	3.14e-24	7.11e-23	-23.5037	Up
ENSG00000165646.14	ENSG00000165646	SLC18A2	43.4885	2.31591	0.228079	10.154	3.18e-24	7.21e-23	-23.4974	Up
ENSG00000174574.16	ENSG00000174574	AKIRIN1	4841.95	1.14438	0.112725	10.1519	3.25e-24	7.35e-23	-23.4883	Up
ENSG00000083937.10	ENSG00000083937	CHMP2B	1550.92	1.07929	0.106531	10.1313	4.01e-24	9.05e-23	-23.3964	Up
ENSG00000116161.18	ENSG00000116161	CACYBP	3052.65	1.59209	0.157198	10.1279	4.15e-24	9.35e-23	-23.3816	Up
ENSG00000124380.11	ENSG00000124380	SNRNP27	1219.92	1.03321	0.102035	10.126	4.24e-24	9.54e-23	-23.3728	Up
ENSG00000234741.10	ENSG00000234741	GAS5	6939.51	1.13475	0.112215	10.1123	4.87e-24	1.09e-22	-23.3122	Up
ENSG00000267493.4	ENSG00000267493	CIRBP-AS1	28.6335	3.12813	0.309567	10.1049	5.26e-24	1.18e-22	-23.2793	Up
ENSG00000136826.15	ENSG00000136826	KLF4	186.597	1.65922	0.164272	10.1005	5.5e-24	1.23e-22	-23.2597	Up
ENSG00000175416.16	ENSG00000175416	CLTB	3912.73	1.85373	0.183774	10.087	6.3e-24	1.4e-22	-23.2003	Up
ENSG00000204160.12	ENSG00000204160	ZDHHC18	2497.36	1.17689	0.116678	10.0866	6.33e-24	1.41e-22	-23.1986	Up
ENSG00000157895.11	ENSG00000157895	C12orf43	755.759	1.25992	0.124926	10.0854	6.41e-24	1.42e-22	-23.1931	Up
ENSG00000172965.17	ENSG00000172965	MIR4435-2HG	1880.92	2.30257	0.228311	10.0852	6.42e-24	1.42e-22	-23.1924	Up
ENSG00000182459.5	ENSG00000182459	TEX19	29.1912	4.17565	0.414267	10.0796	6.8e-24	1.51e-22	-23.1675	Up
ENSG00000156510.13	ENSG00000156510	HKDC1	3562.67	3.0573	0.303381	10.0774	6.95e-24	1.54e-22	-23.158	Up
ENSG00000113734.18	ENSG00000113734	BNIP1	343.241	1.38261	0.137293	10.0705	7.46e-24	1.65e-22	-23.1272	Up
ENSG00000177156.11	ENSG00000177156	TALDO1	4300.35	1.39123	0.138218	10.0655	7.85e-24	1.73e-22	-23.1051	Up
ENSG00000119801.13	ENSG00000119801	YPEL5	4063.29	1.18604	0.117843	10.0645	7.93e-24	1.74e-22	-23.1009	Up
ENSG00000125966.10	ENSG00000125966	MMP24	858.89	2.41795	0.24055	10.0518	9.02e-24	1.98e-22	-23.0446	Up
ENSG00000083812.13	ENSG00000083812	ZNF324	513.788	1.02869	0.102382	10.0476	9.41e-24	2.07e-22	-23.0263	Up
ENSG00000197989.15	ENSG00000197989	SNHG12	770.189	1.56392	0.155893	10.032	1.1e-23	2.41e-22	-22.9575	Up
ENSG00000123358.20	ENSG00000123358	NR4A1	848.033	1.19936	0.119587	10.0292	1.13e-23	2.47e-22	-22.9453	Up
ENSG00000127666.11	ENSG00000127666	TICAM1	414.495	1.47825	0.147416	10.0278	1.15e-23	2.5e-22	-22.9389	Up
ENSG00000060140.9	ENSG00000060140	STYK1	85.3252	2.13039	0.212662	10.0177	1.27e-23	2.76e-22	-22.8947	Up
ENSG00000162729.14	ENSG00000162729	IGSF8	1765.37	1.14811	0.114646	10.0145	1.32e-23	2.85e-22	-22.8805	Up
ENSG00000153037.15	ENSG00000153037	SRP19	1339.52	1.16918	0.116909	10.0008	1.51e-23	3.27e-22	-22.8206	Up
ENSG00000166747.13	ENSG00000166747	AP1G1	4082.37	1.00736	0.100784	9.99525	1.6e-23	3.45e-22	-22.7962	Up
ENSG00000183751.16	ENSG00000183751	TBL3	1312.91	1.0544	0.105494	9.99486	1.61e-23	3.46e-22	-22.7945	Up
ENSG00000048544.6	ENSG00000048544	MRPS10	1123.2	1.07123	0.107242	9.98887	1.71e-23	3.67e-22	-22.7682	Up
ENSG00000125967.17	ENSG00000125967	NECAB3	1511.02	1.31993	0.132244	9.98104	1.85e-23	3.96e-22	-22.7339	Up
ENSG00000134001.15	ENSG00000134001	EIF2S1	2705.07	1.2723	0.12752	9.97722	1.92e-23	4.11e-22	-22.7172	Up
ENSG00000084764.12	ENSG00000084764	MAPRE3	1617.39	1.73722	0.17434	9.96457	2.18e-23	4.66e-22	-22.6619	Up
ENSG00000169258.7	ENSG00000169258	GPRIN1	422.458	1.59742	0.160329	9.96336	2.2e-23	4.72e-22	-22.6566	Up
ENSG00000169193.12	ENSG00000169193	CCDC126	418.424	1.31306	0.131843	9.95924	2.3e-23	4.91e-22	-22.6386	Up
ENSG00000229656.9	ENSG00000229656	ITGB1-DT	28.6621	3.80585	0.382208	9.95752	2.34e-23	4.99e-22	-22.6311	Up
ENSG00000105971.15	ENSG00000105971	CAV2	915.773	1.47898	0.148894	9.93313	2.99e-23	6.35e-22	-22.5247	Up
ENSG00000041802.11	ENSG00000041802	LSG1	1252.24	1.56998	0.15806	9.93281	3e-23	6.36e-22	-22.5233	Up
ENSG00000033050.9	ENSG00000033050	ABCF2	1553.97	1.63273	0.16438	9.93269	3e-23	6.36e-22	-22.5228	Up
ENSG00000204220.12	ENSG00000204220	PFDN6	1219.33	1.22574	0.123519	9.92349	3.29e-23	6.95e-22	-22.4827	Up
ENSG00000291228.1	ENSG00000291228	LOC652276	333.44	1.4816	0.149365	9.9193	3.43e-23	7.24e-22	-22.4645	Up
ENSG00000173013.6	ENSG00000173013	CCDC96	110.077	1.64892	0.166235	9.91918	3.44e-23	7.24e-22	-22.464	Up
ENSG00000106537.8	ENSG00000106537	TSPAN13	4642.74	1.38867	0.14003	9.91697	3.51e-23	7.4e-22	-22.4544	Up
ENSG00000129932.10	ENSG00000129932	DOHH	490.263	1.23547	0.12462	9.9139	3.62e-23	7.62e-22	-22.441	Up
ENSG00000174516.15	ENSG00000174516	PELI3	533.897	1.37113	0.138328	9.91217	3.69e-23	7.74e-22	-22.4335	Up
ENSG00000160588.10	ENSG00000160588	MPZL3	547.935	1.67302	0.168897	9.90553	3.94e-23	8.26e-22	-22.4046	Up
ENSG00000136827.12	ENSG00000136827	TOR1A	1554.72	1.22415	0.123739	9.89305	4.46e-23	9.32e-22	-22.3504	Up
ENSG00000196611.6	ENSG00000196611	MMP1	4102.46	2.22653	0.225323	9.88148	5.01e-23	1.04e-21	-22.3003	Up
ENSG00000135074.16	ENSG00000135074	ADAM19	3887.92	1.09457	0.110779	9.88067	5.05e-23	1.05e-21	-22.2967	Up
ENSG00000004961.15	ENSG00000004961	HCCS	841.185	1.35056	0.136758	9.87555	5.31e-23	1.1e-21	-22.2746	Up
ENSG00000167981.7	ENSG00000167981	ZNF597	490.374	1.05681	0.107114	9.86628	5.83e-23	1.21e-21	-22.2344	Up
ENSG00000023839.12	ENSG00000023839	ABCC2	1128.26	2.76982	0.280933	9.85936	6.24e-23	1.29e-21	-22.2045	Up
ENSG00000141452.11	ENSG00000141452	RMC1	545.363	1.53497	0.155862	9.84822	6.98e-23	1.44e-21	-22.1563	Up
ENSG00000224057.2	ENSG00000224057	EGFR-AS1	425.739	3.58829	0.364389	9.84744	7.03e-23	1.45e-21	-22.153	Up
ENSG00000065665.21	ENSG00000065665	SEC61A2	624.461	1.0397	0.105682	9.83801	7.72e-23	1.59e-21	-22.1122	Up
ENSG00000108774.15	ENSG00000108774	RAB5C	5457.33	1.29416	0.131607	9.83346	8.08e-23	1.66e-21	-22.0926	Up
ENSG00000185721.13	ENSG00000185721	DRG1	2538.2	1.13144	0.115065	9.83306	8.11e-23	1.67e-21	-22.0909	Up
ENSG00000142528.16	ENSG00000142528	ZNF473	688.98	1.77589	0.180606	9.83296	8.12e-23	1.67e-21	-22.0905	Up
ENSG00000141367.13	ENSG00000141367	CLTC	17653	1.04697	0.106625	9.81921	9.31e-23	1.91e-21	-22.0312	Up
ENSG00000118496.5	ENSG00000118496	FBXO30	1353.15	1.25774	0.128091	9.81907	9.32e-23	1.91e-21	-22.0306	Up
ENSG00000105341.19	ENSG00000105341	DMAC2	2080.31	1.13001	0.115295	9.801	1.11e-22	2.27e-21	-21.9528	Up
ENSG00000169991.11	ENSG00000169991	IFFO2	1284.37	1.35336	0.138379	9.78016	1.37e-22	2.78e-21	-21.8633	Up
ENSG00000156983.17	ENSG00000156983	BRPF1	1108.94	1.04096	0.106437	9.78	1.37e-22	2.78e-21	-21.8626	Up
ENSG00000090975.14	ENSG00000090975	PITPNM2	513.107	1.30484	0.133485	9.77513	1.44e-22	2.92e-21	-21.8417	Up
ENSG00000005486.17	ENSG00000005486	RHBDD2	2551.62	1.25742	0.128798	9.76268	1.63e-22	3.29e-21	-21.7883	Up
ENSG00000163807.6	ENSG00000163807	KIAA1143	2463.86	1.40512	0.14403	9.75578	1.74e-22	3.51e-21	-21.7588	Up
ENSG00000165046.13	ENSG00000165046	LETM2	128.752	1.76957	0.181459	9.75191	1.81e-22	3.65e-21	-21.7422	Up
ENSG00000166847.10	ENSG00000166847	DCTN5	3886.81	1.15059	0.1181	9.74248	1.99e-22	4e-21	-21.7019	Up
ENSG00000197893.14	ENSG00000197893	NRAP	55.7931	5.07429	0.521	9.73953	2.04e-22	4.11e-21	-21.6893	Up
ENSG00000115946.8	ENSG00000115946	PNO1	663.203	1.35615	0.139343	9.73248	2.19e-22	4.4e-21	-21.6592	Up
ENSG00000163319.11	ENSG00000163319	MRPS18C	897.096	1.14824	0.118069	9.72521	2.35e-22	4.71e-21	-21.6282	Up
ENSG00000234127.9	ENSG00000234127	TRIM26	1745.84	1.0177	0.104696	9.7205	2.47e-22	4.93e-21	-21.6081	Up
ENSG00000137996.13	ENSG00000137996	RTCA	1758.32	1.0972	0.112964	9.7128	2.66e-22	5.31e-21	-21.5752	Up
ENSG00000164251.5	ENSG00000164251	F2RL1	5948.14	2.15705	0.222495	9.69485	3.17e-22	6.29e-21	-21.4988	Up
ENSG00000235385.3	ENSG00000235385	LINC02154	18.8596	4.23996	0.437733	9.6862	3.45e-22	6.84e-21	-21.462	Up
ENSG00000110060.9	ENSG00000110060	PUS3	483.591	1.14559	0.118368	9.67822	3.73e-22	7.39e-21	-21.4281	Up
ENSG00000150782.12	ENSG00000150782	IL18	148.746	1.78441	0.184792	9.65634	4.62e-22	9.11e-21	-21.3353	Up
ENSG00000169981.11	ENSG00000169981	ZNF35	358.831	1.33164	0.137936	9.65408	4.72e-22	9.3e-21	-21.3257	Up
ENSG00000135956.9	ENSG00000135956	TMEM127	2326.83	1.18955	0.12333	9.64525	5.15e-22	1.01e-20	-21.2883	Up
ENSG00000138798.13	ENSG00000138798	EGF	534.682	1.583	0.164156	9.64329	5.25e-22	1.03e-20	-21.28	Up
ENSG00000106591.4	ENSG00000106591	MRPL32	1509.47	1.04331	0.108257	9.63734	5.56e-22	1.09e-20	-21.2549	Up
ENSG00000164134.14	ENSG00000164134	NAA15	2357.53	1.03506	0.107433	9.63447	5.72e-22	1.12e-20	-21.2427	Up
ENSG00000106993.12	ENSG00000106993	CDC37L1	690.405	1.26099	0.131137	9.6158	6.86e-22	1.33e-20	-21.1639	Up
ENSG00000003249.15	ENSG00000003249	DBNDD1	1404.3	1.34817	0.140213	9.61516	6.9e-22	1.34e-20	-21.1611	Up
ENSG00000181817.6	ENSG00000181817	LSM10	810.271	1.58679	0.16504	9.61455	6.94e-22	1.35e-20	-21.1586	Up
ENSG00000132286.12	ENSG00000132286	TIMM10B	1152.52	1.13574	0.11842	9.59084	8.74e-22	1.69e-20	-21.0586	Up
ENSG00000132334.17	ENSG00000132334	PTPRE	352.92	1.55553	0.162301	9.58418	9.32e-22	1.79e-20	-21.0306	Up
ENSG00000168994.14	ENSG00000168994	PXDC1	1060.28	1.35178	0.141158	9.57636	1.01e-21	1.93e-20	-20.9977	Up
ENSG00000169435.14	ENSG00000169435	RASSF6	241.826	1.84283	0.192449	9.57571	1.01e-21	1.94e-20	-20.995	Up
ENSG00000167995.17	ENSG00000167995	BEST1	151.554	1.65229	0.172566	9.57481	1.02e-21	1.96e-20	-20.9912	Up
ENSG00000103591.13	ENSG00000103591	AAGAB	2016.36	1.04842	0.10963	9.56328	1.14e-21	2.19e-20	-20.9428	Up
ENSG00000171813.14	ENSG00000171813	PWWP2B	965.264	1.0958	0.11477	9.54776	1.33e-21	2.53e-20	-20.8777	Up
ENSG00000213341.11	ENSG00000213341	CHUK	844.198	1.05768	0.110851	9.54147	1.41e-21	2.68e-20	-20.8513	Up
ENSG00000179133.15	ENSG00000179133	C10orf67	20.5499	2.75093	0.28837	9.5396	1.43e-21	2.73e-20	-20.8435	Up
ENSG00000130204.13	ENSG00000130204	TOMM40	3118.55	1.337	0.140334	9.52725	1.62e-21	3.06e-20	-20.7918	Up
ENSG00000185651.16	ENSG00000185651	UBE2L3	4736.7	1.06436	0.111744	9.52501	1.65e-21	3.13e-20	-20.7824	Up
ENSG00000113575.12	ENSG00000113575	PPP2CA	5578.97	1.13462	0.119183	9.52003	1.73e-21	3.27e-20	-20.7616	Up
ENSG00000068383.19	ENSG00000068383	INPP5A	1756.71	1.05693	0.111035	9.51889	1.75e-21	3.31e-20	-20.7569	Up
ENSG00000159346.13	ENSG00000159346	ADIPOR1	2926.48	1.10095	0.115707	9.51499	1.82e-21	3.42e-20	-20.7406	Up
ENSG00000179361.18	ENSG00000179361	ARID3B	5768.31	1.27305	0.134051	9.49673	2.17e-21	4.05e-20	-20.6644	Up
ENSG00000132357.14	ENSG00000132357	CARD6	90.403	1.88461	0.19917	9.46233	3.01e-21	5.61e-20	-20.5212	Up
ENSG00000009844.16	ENSG00000009844	VTA1	2251.76	1.00383	0.106207	9.45172	3.33e-21	6.19e-20	-20.4771	Up
ENSG00000173418.12	ENSG00000173418	NAA20	1397.04	1.21675	0.128821	9.44533	3.54e-21	6.57e-20	-20.4506	Up
ENSG00000197903.8	ENSG00000197903	H2BC12	302.38	1.72078	0.182237	9.44259	3.64e-21	6.73e-20	-20.4393	Up
ENSG00000196182.11	ENSG00000196182	STK40	3387.22	1.02449	0.108564	9.43673	3.85e-21	7.11e-20	-20.415	Up
ENSG00000174109.5	ENSG00000174109	UQCC4	311.488	1.30448	0.138236	9.43662	3.85e-21	7.11e-20	-20.4145	Up
ENSG00000138279.16	ENSG00000138279	ANXA7	2920.48	1.3657	0.144727	9.43636	3.86e-21	7.12e-20	-20.4135	Up
ENSG00000113558.19	ENSG00000113558	SKP1	5907.64	1.13654	0.120492	9.4325	4e-21	7.39e-20	-20.3975	Up
ENSG00000127948.17	ENSG00000127948	POR	3651.15	1.09056	0.115921	9.40782	5.07e-21	9.26e-20	-20.2954	Up
ENSG00000148154.10	ENSG00000148154	UGCG	2231.02	1.02113	0.108744	9.39023	5.99e-21	1.09e-19	-20.2228	Up
ENSG00000113811.12	ENSG00000113811	SELENOK	2192.78	1.20401	0.128324	9.3826	6.44e-21	1.17e-19	-20.1913	Up
ENSG00000119729.12	ENSG00000119729	RHOQ	3019.15	1.17835	0.125713	9.37336	7.03e-21	1.28e-19	-20.1533	Up
ENSG00000167996.16	ENSG00000167996	FTH1	65564.8	1.63737	0.174762	9.36917	7.31e-21	1.33e-19	-20.136	Up
ENSG00000132275.11	ENSG00000132275	RRP8	790.722	1.16972	0.124858	9.36845	7.36e-21	1.34e-19	-20.1331	Up
ENSG00000143179.16	ENSG00000143179	UCK2	1384.81	1.30916	0.139742	9.3684	7.36e-21	1.34e-19	-20.1329	Up
ENSG00000171223.6	ENSG00000171223	JUNB	1721.98	1.72088	0.183718	9.36694	7.47e-21	1.35e-19	-20.1269	Up
ENSG00000273311.1	ENSG00000273311	DGCR11	81.0912	1.69858	0.181541	9.35644	8.25e-21	1.49e-19	-20.0837	Up
ENSG00000074416.16	ENSG00000074416	MGLL	488.649	1.58634	0.169641	9.35117	8.67e-21	1.56e-19	-20.062	Up
ENSG00000241794.2	ENSG00000241794	SPRR2A	16.4115	4.28902	0.459605	9.33196	1.04e-20	1.87e-19	-19.9833	Up
ENSG00000136271.11	ENSG00000136271	DDX56	2038.63	1.00677	0.108006	9.32146	1.15e-20	2.05e-19	-19.9403	Up
ENSG00000130559.19	ENSG00000130559	CAMSAP1	3336.76	1.16836	0.12543	9.31488	1.22e-20	2.18e-19	-19.9133	Up
ENSG00000151532.15	ENSG00000151532	VTI1A	857.901	1.34165	0.144151	9.30727	1.31e-20	2.34e-19	-19.8822	Up
ENSG00000285292.1	ENSG00000285292	ABCF2-H2BK1	753.365	1.38081	0.148477	9.29986	1.41e-20	2.5e-19	-19.8519	Up
ENSG00000069482.7	ENSG00000069482	GAL	186.035	2.41772	0.260003	9.29881	1.42e-20	2.52e-19	-19.8476	Up
ENSG00000104833.12	ENSG00000104833	TUBB4A	2088.72	1.79917	0.19389	9.27936	1.71e-20	3.01e-19	-19.7683	Up
ENSG00000100276.10	ENSG00000100276	RASL10A	33.6131	2.14548	0.231242	9.27808	1.73e-20	3.04e-19	-19.7631	Up
ENSG00000145247.12	ENSG00000145247	OCIAD2	2008.26	1.50722	0.162462	9.27741	1.74e-20	3.06e-19	-19.7603	Up
ENSG00000172780.17	ENSG00000172780	RAB43	1638.73	1.30073	0.140272	9.27298	1.81e-20	3.18e-19	-19.7423	Up
ENSG00000144118.14	ENSG00000144118	RALB	2456.78	1.0663	0.115095	9.26452	1.96e-20	3.44e-19	-19.7078	Up
ENSG00000105402.8	ENSG00000105402	NAPA	2245.95	1.02489	0.110726	9.25611	2.12e-20	3.71e-19	-19.6736	Up
ENSG00000171877.21	ENSG00000171877	FRMD5	225.042	1.37874	0.148985	9.25419	2.16e-20	3.77e-19	-19.6658	Up
ENSG00000115652.15	ENSG00000115652	UXS1	1597.12	1.03666	0.11206	9.25091	2.23e-20	3.89e-19	-19.6525	Up
ENSG00000141905.19	ENSG00000141905	NFIC	1036.22	1.68984	0.182693	9.24962	2.25e-20	3.93e-19	-19.6473	Up
ENSG00000127325.19	ENSG00000127325	BEST3	40.0912	4.00771	0.433428	9.24652	2.32e-20	4.04e-19	-19.6347	Up
ENSG00000213020.10	ENSG00000213020	ZNF611	468.201	1.54864	0.167486	9.2464	2.32e-20	4.05e-19	-19.6342	Up
ENSG00000197279.5	ENSG00000197279	ZNF165	284.829	1.9865	0.214849	9.24603	2.33e-20	4.06e-19	-19.6327	Up
ENSG00000001461.17	ENSG00000001461	NIPAL3	1623.6	1.16191	0.125716	9.24236	2.41e-20	4.19e-19	-19.6178	Up
ENSG00000132205.11	ENSG00000132205	EMILIN2	1817.51	1.48636	0.1609	9.23779	2.52e-20	4.37e-19	-19.5992	Up
ENSG00000118900.15	ENSG00000118900	UBN1	3010.38	1.08209	0.117145	9.23716	2.53e-20	4.4e-19	-19.5967	Up
ENSG00000169756.17	ENSG00000169756	LIMS1	3389.61	1.1984	0.129742	9.23681	2.54e-20	4.41e-19	-19.5952	Up
ENSG00000264522.6	ENSG00000264522	OTUD7B	1723.08	1.2169	0.131825	9.23115	2.68e-20	4.63e-19	-19.5723	Up
ENSG00000101019.22	ENSG00000101019	UQCC1	1910.84	1.03596	0.11229	9.22576	2.82e-20	4.86e-19	-19.5504	Up
ENSG00000084623.12	ENSG00000084623	EIF3I	6829.35	1.40299	0.152327	9.21035	3.25e-20	5.58e-19	-19.488	Up
ENSG00000115310.19	ENSG00000115310	RTN4	15490.7	1.08368	0.118022	9.18204	4.23e-20	7.22e-19	-19.3737	Up
ENSG00000058668.16	ENSG00000058668	ATP2B4	9352.01	1.09272	0.119014	9.18145	4.25e-20	7.25e-19	-19.3713	Up
ENSG00000131236.18	ENSG00000131236	CAP1	9661.39	1.26536	0.137937	9.1735	4.58e-20	7.78e-19	-19.3392	Up
ENSG00000156515.25	ENSG00000156515	HK1	8085.91	1.12591	0.122846	9.16519	4.95e-20	8.38e-19	-19.3057	Up
ENSG00000153563.17	ENSG00000153563	CD8A	23.8909	3.11004	0.339625	9.15727	5.32e-20	8.99e-19	-19.2739	Up
ENSG00000117481.11	ENSG00000117481	NSUN4	673.533	1.0445	0.114122	9.15249	5.56e-20	9.38e-19	-19.2546	Up
ENSG00000105613.10	ENSG00000105613	MAST1	621.871	1.68181	0.183767	9.15185	5.6e-20	9.43e-19	-19.2521	Up
ENSG00000111252.11	ENSG00000111252	SH2B3	797.588	1.18021	0.12899	9.14964	5.71e-20	9.62e-19	-19.2432	Up
ENSG00000268089.3	ENSG00000268089	GABRQ	105.654	2.32714	0.254368	9.14872	5.76e-20	9.69e-19	-19.2395	Up
ENSG00000181019.13	ENSG00000181019	NQO1	1626.27	2.27311	0.24884	9.13481	6.55e-20	1.1e-18	-19.1836	Up
ENSG00000121680.16	ENSG00000121680	PEX16	848.729	1.04254	0.114268	9.12365	7.26e-20	1.21e-18	-19.1388	Up
ENSG00000269934.3	ENSG00000269934	LOC124904535	134.55	1.84936	0.202734	9.12213	7.37e-20	1.23e-18	-19.1328	Up
ENSG00000157856.12	ENSG00000157856	DRC1	79.799	2.29264	0.251348	9.12139	7.42e-20	1.24e-18	-19.1298	Up
ENSG00000151131.11	ENSG00000151131	NOPCHAP1	621.299	1.05428	0.115915	9.0953	9.43e-20	1.56e-18	-19.0254	Up
ENSG00000235899.4	ENSG00000235899	LINC01564	21.9982	4.07374	0.448162	9.08987	9.92e-20	1.64e-18	-19.0037	Up
ENSG00000175793.12	ENSG00000175793	SFN	1618.49	2.96615	0.326476	9.08534	1.03e-19	1.71e-18	-18.9856	Up
ENSG00000085831.16	ENSG00000085831	TTC39A	492.521	1.57571	0.173482	9.08284	1.06e-19	1.74e-18	-18.9756	Up
ENSG00000141030.13	ENSG00000141030	COPS3	1941.54	1.1881	0.130987	9.07037	1.19e-19	1.95e-18	-18.9259	Up
ENSG00000180667.11	ENSG00000180667	YOD1	962.968	1.14566	0.12635	9.06737	1.22e-19	2e-18	-18.9139	Up
ENSG00000061794.13	ENSG00000061794	MRPS35	1513.26	1.06902	0.117899	9.06726	1.22e-19	2e-18	-18.9135	Up
ENSG00000164305.20	ENSG00000164305	CASP3	2698.27	1.06818	0.117875	9.06192	1.28e-19	2.09e-18	-18.8922	Up
ENSG00000204604.13	ENSG00000204604	ZNF468	741.334	1.15934	0.127966	9.05971	1.31e-19	2.13e-18	-18.8834	Up
ENSG00000104825.17	ENSG00000104825	NFKBIB	878.32	1.26851	0.140203	9.04767	1.46e-19	2.37e-18	-18.8355	Up
ENSG00000111181.13	ENSG00000111181	SLC6A12	45.7987	2.63683	0.292019	9.02963	1.72e-19	2.79e-18	-18.7638	Up
ENSG00000090061.17	ENSG00000090061	CCNK	3583.39	1.03831	0.115038	9.02583	1.78e-19	2.88e-18	-18.7488	Up
ENSG00000184216.15	ENSG00000184216	IRAK1	3914.86	1.04939	0.116332	9.02065	1.87e-19	3.02e-18	-18.7282	Up
ENSG00000103042.9	ENSG00000103042	SLC38A7	1185.93	1.05206	0.116908	8.99902	2.28e-19	3.64e-18	-18.6425	Up
ENSG00000164535.15	ENSG00000164535	DAGLB	945.73	1.19319	0.132606	8.99802	2.3e-19	3.68e-18	-18.6386	Up
ENSG00000153714.6	ENSG00000153714	LURAP1L	401.244	1.75057	0.194701	8.99107	2.45e-19	3.9e-18	-18.6111	Up
ENSG00000164061.5	ENSG00000164061	BSN	166.553	1.65863	0.184479	8.99088	2.45e-19	3.91e-18	-18.6104	Up
ENSG00000027697.16	ENSG00000027697	IFNGR1	1682.29	1.04644	0.116389	8.99084	2.45e-19	3.91e-18	-18.6102	Up
ENSG00000083223.18	ENSG00000083223	TUT7	1379.81	1.14845	0.12805	8.96877	3e-19	4.76e-18	-18.5231	Up
ENSG00000116661.11	ENSG00000116661	FBXO2	4388.86	2.08264	0.232635	8.95241	3.48e-19	5.49e-18	-18.4587	Up
ENSG00000145016.17	ENSG00000145016	RUBCN	1085.75	1.14952	0.128433	8.95034	3.54e-19	5.59e-18	-18.4505	Up
ENSG00000166900.17	ENSG00000166900	STX3	3407.53	1.36917	0.153135	8.94091	3.86e-19	6.08e-18	-18.4135	Up
ENSG00000023734.11	ENSG00000023734	STRAP	9158.69	1.08292	0.121143	8.93919	3.92e-19	6.16e-18	-18.4067	Up
ENSG00000022567.10	ENSG00000022567	SLC45A4	1059.94	1.14468	0.128169	8.93104	4.22e-19	6.62e-18	-18.3746	Up
ENSG00000115963.14	ENSG00000115963	RND3	2558.78	1.3137	0.14724	8.92221	4.57e-19	7.15e-18	-18.34	Up
ENSG00000173545.5	ENSG00000173545	ZNF622	1466.27	1.31365	0.14725	8.92117	4.61e-19	7.21e-18	-18.3359	Up
ENSG00000135750.15	ENSG00000135750	KCNK1	379.063	1.36896	0.153585	8.91338	4.95e-19	7.72e-18	-18.3054	Up
ENSG00000111344.12	ENSG00000111344	RASAL1	149.708	2.64231	0.296507	8.91145	5.04e-19	7.85e-18	-18.2978	Up
ENSG00000165806.21	ENSG00000165806	CASP7	905.84	1.08156	0.121521	8.90024	5.57e-19	8.67e-18	-18.2539	Up
ENSG00000056291.19	ENSG00000056291	NPFFR2	129.778	2.11293	0.237513	8.89606	5.79e-19	9e-18	-18.2376	Up
ENSG00000131467.12	ENSG00000131467	PSME3	3423.4	1.07846	0.12124	8.89521	5.83e-19	9.05e-18	-18.2343	Up
ENSG00000147894.17	ENSG00000147894	C9orf72	1055.7	1.43806	0.161722	8.89219	5.99e-19	9.28e-18	-18.2224	Up
ENSG00000166166.13	ENSG00000166166	TRMT61A	392.562	1.18157	0.132895	8.89097	6.06e-19	9.37e-18	-18.2177	Up
ENSG00000039523.20	ENSG00000039523	RIPOR1	3155.27	1.03126	0.116111	8.88169	6.59e-19	1.02e-17	-18.1814	Up
ENSG00000188038.8	ENSG00000188038	NRN1L	32.4397	2.57756	0.290212	8.88165	6.59e-19	1.02e-17	-18.1813	Up
ENSG00000047249.18	ENSG00000047249	ATP6V1H	2146.54	1.16803	0.131526	8.88062	6.65e-19	1.02e-17	-18.1773	Up
ENSG00000168621.15	ENSG00000168621	GDNF	213.934	1.78783	0.201417	8.87626	6.91e-19	1.06e-17	-18.1602	Up
ENSG00000086289.13	ENSG00000086289	EPDR1	389.308	2.03705	0.229529	8.8749	7e-19	1.08e-17	-18.1549	Up
ENSG00000164877.19	ENSG00000164877	MICALL2	2909.56	2.65445	0.299153	8.87321	7.11e-19	1.09e-17	-18.1483	Up
ENSG00000185803.12	ENSG00000185803	SLC52A2	1800.27	1.25387	0.141513	8.86044	7.97e-19	1.22e-17	-18.0986	Up
ENSG00000112110.10	ENSG00000112110	MRPL18	1396.34	1.11322	0.125701	8.85609	8.29e-19	1.27e-17	-18.0816	Up
ENSG00000170222.12	ENSG00000170222	ADPRM	184.031	1.09553	0.123729	8.85425	8.42e-19	1.29e-17	-18.0744	Up
ENSG00000110958.16	ENSG00000110958	PTGES3	10921.4	1.20441	0.136169	8.84497	9.16e-19	1.39e-17	-18.0383	Up
ENSG00000153975.10	ENSG00000153975	ZUP1	676.503	1.25437	0.141972	8.83532	9.98e-19	1.51e-17	-18.0008	Up
ENSG00000139278.10	ENSG00000139278	GLIPR1	865.429	2.17825	0.246877	8.82324	1.11e-18	1.68e-17	-17.9539	Up
ENSG00000112511.18	ENSG00000112511	PHF1	3317.62	1.26269	0.143156	8.82035	1.14e-18	1.72e-17	-17.9427	Up
ENSG00000168701.19	ENSG00000168701	TMEM208	1187.72	1.3504	0.15328	8.81003	1.25e-18	1.88e-17	-17.9027	Up
ENSG00000118523.6	ENSG00000118523	CCN2	7252.78	1.65078	0.18743	8.80744	1.28e-18	1.92e-17	-17.8926	Up
ENSG00000166831.9	ENSG00000166831	RBPMS2	1433.85	1.25164	0.14215	8.8051	1.31e-18	1.96e-17	-17.8836	Up
ENSG00000112578.10	ENSG00000112578	BYSL	793.703	1.3454	0.152866	8.8012	1.35e-18	2.03e-17	-17.8685	Up
ENSG00000113732.9	ENSG00000113732	ATP6V0E1	3195	1.78549	0.202891	8.80025	1.37e-18	2.04e-17	-17.8648	Up
ENSG00000089195.15	ENSG00000089195	TRMT6	574.052	1.13275	0.128826	8.79287	1.46e-18	2.18e-17	-17.8363	Up
ENSG00000175264.8	ENSG00000175264	CHST1	285.608	1.55949	0.17736	8.79276	1.46e-18	2.18e-17	-17.8359	Up
ENSG00000135269.18	ENSG00000135269	TES	2950.09	1.10576	0.125811	8.78907	1.51e-18	2.25e-17	-17.8216	Up
ENSG00000178952.11	ENSG00000178952	TUFM	6757.14	1.01001	0.115072	8.77723	1.68e-18	2.49e-17	-17.7759	Up
ENSG00000106615.10	ENSG00000106615	RHEB	3529.82	1.15796	0.132073	8.76756	1.83e-18	2.71e-17	-17.7386	Up
ENSG00000115325.14	ENSG00000115325	DOK1	683.943	1.39567	0.159284	8.76212	1.92e-18	2.83e-17	-17.7176	Up
ENSG00000164823.11	ENSG00000164823	OSGIN2	568.583	1.01573	0.115967	8.75877	1.97e-18	2.91e-17	-17.7047	Up
ENSG00000174276.7	ENSG00000174276	ZNHIT2	204.617	1.64361	0.187736	8.7549	2.04e-18	3.01e-17	-17.6898	Up
ENSG00000177410.13	ENSG00000177410	ZFAS1	6133.26	1.10208	0.125895	8.75394	2.06e-18	3.04e-17	-17.6861	Up
ENSG00000137094.16	ENSG00000137094	DNAJB5	1056.04	1.09983	0.125652	8.75302	2.08e-18	3.06e-17	-17.6825	Up
ENSG00000003436.16	ENSG00000003436	TFPI	3631.71	1.32507	0.151463	8.74847	2.16e-18	3.18e-17	-17.665	Up
ENSG00000108829.10	ENSG00000108829	LRRC59	5972.02	1.22254	0.139856	8.74145	2.3e-18	3.38e-17	-17.638	Up
ENSG00000151304.6	ENSG00000151304	SRFBP1	319.516	1.10509	0.126448	8.73948	2.34e-18	3.43e-17	-17.6305	Up
ENSG00000131043.13	ENSG00000131043	AAR2	1146.79	1.0316	0.118311	8.71938	2.8e-18	4.08e-17	-17.5533	Up
ENSG00000005801.18	ENSG00000005801	ZNF195	1204.4	1.30744	0.150185	8.70554	3.16e-18	4.59e-17	-17.5002	Up
ENSG00000076201.16	ENSG00000076201	PTPN23	3154.61	1.14766	0.131919	8.69974	3.33e-18	4.82e-17	-17.478	Up
ENSG00000129465.16	ENSG00000129465	RIPK3	115.294	2.22057	0.25543	8.69348	3.52e-18	5.09e-17	-17.4541	Up
ENSG00000290563.1	ENSG00000290563	TREML3P	23.1554	5.04795	0.580688	8.69304	3.53e-18	5.1e-17	-17.4524	Up
ENSG00000135631.17	ENSG00000135631	RAB11FIP5	2604.88	1.19534	0.137603	8.68692	3.72e-18	5.38e-17	-17.429	Up
ENSG00000106588.12	ENSG00000106588	PSMA2	5533.8	1.46747	0.169013	8.68261	3.87e-18	5.58e-17	-17.4125	Up
ENSG00000058600.16	ENSG00000058600	POLR3E	1872.36	1.03703	0.119507	8.67752	4.05e-18	5.81e-17	-17.3931	Up
ENSG00000288784.1	ENSG00000288784	CTAGE4	243.888	1.52861	0.176434	8.66392	4.56e-18	6.53e-17	-17.3412	Up
ENSG00000291084.1	ENSG00000291084	ALOX12P2	166.513	2.05262	0.237016	8.66024	4.71e-18	6.74e-17	-17.3272	Up
ENSG00000147883.12	ENSG00000147883	CDKN2B	1013.37	1.79127	0.206909	8.65725	4.83e-18	6.91e-17	-17.3158	Up
ENSG00000102034.18	ENSG00000102034	ELF4	1375.78	1.1097	0.12822	8.65461	4.95e-18	7.06e-17	-17.3057	Up
ENSG00000154655.16	ENSG00000154655	L3MBTL4	114.582	1.50259	0.173854	8.64282	5.48e-18	7.81e-17	-17.2609	Up
ENSG00000106617.16	ENSG00000106617	PRKAG2	919.03	1.00658	0.116592	8.63341	5.95e-18	8.47e-17	-17.2251	Up
ENSG00000189306.11	ENSG00000189306	RRP7A	2021.45	1.1911	0.138145	8.62209	6.57e-18	9.33e-17	-17.1822	Up
ENSG00000198522.14	ENSG00000198522	GPN1	1644.85	1.21912	0.141488	8.61643	6.91e-18	9.79e-17	-17.1607	Up
ENSG00000231811.4	ENSG00000231811	LOC101927888	34.0755	5.16204	0.599142	8.61572	6.95e-18	9.84e-17	-17.158	Up
ENSG00000099860.9	ENSG00000099860	GADD45B	1454.33	1.48209	0.172036	8.61499	6.99e-18	9.9e-17	-17.1552	Up
ENSG00000156261.13	ENSG00000156261	CCT8	7583.98	1.0036	0.116721	8.5983	8.09e-18	1.14e-16	-17.092	Up
ENSG00000107140.17	ENSG00000107140	TESK1	2036.22	1.40452	0.163492	8.59077	8.64e-18	1.22e-16	-17.0636	Up
ENSG00000231721.8	ENSG00000231721	LINC-PINT	88.2709	1.92058	0.223744	8.58383	9.18e-18	1.29e-16	-17.0373	Up
ENSG00000169100.14	ENSG00000169100	SLC25A6	21533.1	1.32049	0.153909	8.57971	9.51e-18	1.33e-16	-17.0218	Up
ENSG00000198042.11	ENSG00000198042	MAK16	696.708	1.14574	0.133694	8.56987	1.04e-17	1.45e-16	-16.9846	Up
ENSG00000168528.12	ENSG00000168528	SERINC2	1895.71	1.32119	0.154278	8.5637	1.09e-17	1.53e-16	-16.9614	Up
ENSG00000128463.13	ENSG00000128463	EMC4	2380.66	1.0392	0.121422	8.55852	1.14e-17	1.6e-16	-16.9419	Up
ENSG00000140859.16	ENSG00000140859	KIFC3	2193.12	1.02942	0.120386	8.55102	1.22e-17	1.7e-16	-16.9136	Up
ENSG00000168807.17	ENSG00000168807	SNTB2	972.533	1.21659	0.142449	8.54054	1.34e-17	1.86e-16	-16.8742	Up
ENSG00000153317.15	ENSG00000153317	ASAP1	3166.95	1.03158	0.120821	8.53807	1.36e-17	1.9e-16	-16.8649	Up
ENSG00000011105.14	ENSG00000011105	TSPAN9	5078.74	1.0389	0.12177	8.53167	1.44e-17	2e-16	-16.8409	Up
ENSG00000181773.7	ENSG00000181773	GPR3	83.772	1.6541	0.194007	8.52599	1.52e-17	2.1e-16	-16.8196	Up
ENSG00000105879.13	ENSG00000105879	CBLL1	1123.07	1.10357	0.129443	8.52552	1.52e-17	2.11e-16	-16.8178	Up
ENSG00000172478.18	ENSG00000172478	MAB21L4	471.611	2.52949	0.296759	8.52372	1.55e-17	2.14e-16	-16.811	Up
ENSG00000212724.3	ENSG00000212724	KRTAP2-3	58.4735	5.01786	0.589321	8.51464	1.67e-17	2.31e-16	-16.777	Up
ENSG00000089327.15	ENSG00000089327	FXYD5	1223.88	1.25356	0.1473	8.51026	1.74e-17	2.39e-16	-16.7606	Up
ENSG00000123610.5	ENSG00000123610	TNFAIP6	28.4396	3.06047	0.359776	8.50661	1.79e-17	2.47e-16	-16.7469	Up
ENSG00000102837.7	ENSG00000102837	OLFM4	24.9661	3.74816	0.440773	8.50362	1.84e-17	2.52e-16	-16.7357	Up
ENSG00000043093.15	ENSG00000043093	DCUN1D1	1275.57	1.12698	0.132829	8.48446	2.17e-17	2.96e-16	-16.6641	Up
ENSG00000168275.16	ENSG00000168275	COA6	621.037	1.2632	0.149035	8.47586	2.33e-17	3.18e-16	-16.632	Up
ENSG00000112599.9	ENSG00000112599	GUCA1B	190.251	1.34688	0.158946	8.4738	2.38e-17	3.24e-16	-16.6243	Up
ENSG00000099812.9	ENSG00000099812	MISP	82.9401	1.95487	0.23094	8.46484	2.57e-17	3.49e-16	-16.5909	Up
ENSG00000123395.15	ENSG00000123395	ATG101	1253.89	1.13309	0.133989	8.45663	2.75e-17	3.75e-16	-16.5603	Up
ENSG00000204104.12	ENSG00000204104	TRAF3IP1	1062.83	1.45881	0.172508	8.45649	2.76e-17	3.75e-16	-16.5598	Up
ENSG00000168826.16	ENSG00000168826	ZBTB49	192.159	1.45179	0.17174	8.45338	2.83e-17	3.85e-16	-16.5482	Up
ENSG00000120937.9	ENSG00000120937	NPPB	2334.07	1.96916	0.232947	8.45323	2.83e-17	3.85e-16	-16.5477	Up
ENSG00000168404.13	ENSG00000168404	MLKL	70.0009	2.30534	0.272728	8.45288	2.84e-17	3.86e-16	-16.5464	Up
ENSG00000128891.17	ENSG00000128891	CCDC32	499.663	1.33389	0.157907	8.44732	2.98e-17	4.04e-16	-16.5257	Up
ENSG00000237624.1	ENSG00000237624	OXCT2P1	47.2699	1.74368	0.206629	8.43869	3.21e-17	4.33e-16	-16.4936	Up
ENSG00000196754.13	ENSG00000196754	S100A2	52.0274	2.36271	0.280158	8.4335	3.35e-17	4.52e-16	-16.4743	Up
ENSG00000137842.7	ENSG00000137842	TMEM62	463.548	1.20982	0.143578	8.42625	3.57e-17	4.8e-16	-16.4474	Up
ENSG00000181045.15	ENSG00000181045	SLC26A11	1310.65	1.12145	0.133462	8.40277	4.36e-17	5.83e-16	-16.3604	Up
ENSG00000123178.16	ENSG00000123178	SPRYD7	614.624	1.02362	0.121909	8.3966	4.6e-17	6.13e-16	-16.3376	Up
ENSG00000160439.16	ENSG00000160439	RDH13	546.729	1.19689	0.142691	8.38799	4.95e-17	6.59e-16	-16.3058	Up
ENSG00000168079.17	ENSG00000168079	SCARA5	19.3903	3.36134	0.400923	8.384	5.12e-17	6.81e-16	-16.2911	Up
ENSG00000168000.16	ENSG00000168000	BSCL2	2206.49	2.0859	0.248871	8.38144	5.23e-17	6.95e-16	-16.2816	Up
ENSG00000183876.9	ENSG00000183876	ARSI	1152.6	1.47409	0.175942	8.37823	5.37e-17	7.14e-16	-16.2698	Up
ENSG00000169429.12	ENSG00000169429	CXCL8	85.9678	3.39876	0.405929	8.37279	5.63e-17	7.46e-16	-16.2497	Up
ENSG00000114480.13	ENSG00000114480	GBE1	1595.07	1.08196	0.129311	8.36711	5.9e-17	7.81e-16	-16.2288	Up
ENSG00000183386.10	ENSG00000183386	FHL3	1017.12	1.05818	0.126499	8.36513	6.01e-17	7.94e-16	-16.2215	Up
ENSG00000152778.10	ENSG00000152778	IFIT5	573.649	1.22294	0.146211	8.36423	6.05e-17	8e-16	-16.2182	Up
ENSG00000132603.15	ENSG00000132603	NIP7	756.525	1.12539	0.134661	8.3572	6.42e-17	8.47e-16	-16.1923	Up
ENSG00000164077.15	ENSG00000164077	MON1A	260.048	1.04044	0.124577	8.35181	6.72e-17	8.85e-16	-16.1725	Up
ENSG00000206432.4	ENSG00000206432	TMEM200C	469.566	1.18742	0.142364	8.34068	7.39e-17	9.71e-16	-16.1316	Up
ENSG00000100804.19	ENSG00000100804	PSMB5	4537.4	1.32921	0.159387	8.33954	7.46e-17	9.8e-16	-16.1274	Up
ENSG00000159348.13	ENSG00000159348	CYB5R1	3155.81	1.64439	0.197472	8.3272	8.28e-17	1.08e-15	-16.0821	Up
ENSG00000189001.11	ENSG00000189001	SBSN	19.4742	4.19083	0.503326	8.32628	8.34e-17	1.09e-15	-16.0787	Up
ENSG00000006432.16	ENSG00000006432	MAP3K9	1110.3	1.01382	0.12205	8.30662	9.85e-17	1.28e-15	-16.0067	Up
ENSG00000111321.11	ENSG00000111321	LTBR	747.5	1.2231	0.147763	8.27746	1.26e-16	1.62e-15	-15.9002	Up
ENSG00000115657.14	ENSG00000115657	ABCB6	1919.38	1.63193	0.197201	8.27547	1.28e-16	1.65e-15	-15.893	Up
ENSG00000004660.15	ENSG00000004660	CAMKK1	385.636	1.3436	0.162679	8.25921	1.47e-16	1.88e-15	-15.8338	Up
ENSG00000115977.21	ENSG00000115977	AAK1	2297.24	1.34279	0.162588	8.25888	1.47e-16	1.88e-15	-15.8326	Up
ENSG00000182676.5	ENSG00000182676	PPP1R27	16.2936	3.76804	0.456746	8.24975	1.59e-16	2.03e-15	-15.7993	Up
ENSG00000150753.12	ENSG00000150753	CCT5	7843.51	1.10291	0.133828	8.2412	1.7e-16	2.17e-15	-15.7683	Up
ENSG00000251201.8	ENSG00000251201	TMED7-TICAM2	551.277	1.21743	0.147806	8.23669	1.77e-16	2.25e-15	-15.7519	Up
ENSG00000144136.11	ENSG00000144136	SLC20A1	2574.63	1.13241	0.137491	8.23624	1.78e-16	2.26e-15	-15.7503	Up
ENSG00000169155.10	ENSG00000169155	ZBTB43	978.742	1.2168	0.147852	8.22986	1.87e-16	2.38e-15	-15.7272	Up
ENSG00000213214.6	ENSG00000213214	ARHGEF35	237.366	1.03372	0.125719	8.22248	1.99e-16	2.53e-15	-15.7004	Up
ENSG00000145623.13	ENSG00000145623	OSMR	906.878	1.82188	0.221594	8.22172	2.01e-16	2.54e-15	-15.6976	Up
ENSG00000144635.9	ENSG00000144635	DYNC1LI1	2129.05	1.11079	0.13526	8.2123	2.17e-16	2.74e-15	-15.6635	Up
ENSG00000146072.6	ENSG00000146072	TNFRSF21	3938.17	1.48066	0.180334	8.21063	2.2e-16	2.78e-15	-15.6575	Up
ENSG00000213638.6	ENSG00000213638	ADAT3	171.917	1.21322	0.147998	8.19755	2.45e-16	3.09e-15	-15.6102	Up
ENSG00000154447.15	ENSG00000154447	SH3RF1	1151.05	1.11703	0.136265	8.19747	2.46e-16	3.09e-15	-15.6099	Up
ENSG00000165886.5	ENSG00000165886	UBTD1	783.32	1.52722	0.186334	8.19612	2.48e-16	3.12e-15	-15.6051	Up
ENSG00000073150.14	ENSG00000073150	PANX2	545.734	1.04669	0.12772	8.19522	2.5e-16	3.14e-15	-15.6018	Up
ENSG00000174173.7	ENSG00000174173	TRMT10C	857.873	1.06353	0.129815	8.19263	2.56e-16	3.21e-15	-15.5925	Up
ENSG00000229644.6	ENSG00000229644	NAMPTP1	196.499	1.08408	0.132529	8.17989	2.84e-16	3.56e-15	-15.5465	Up
ENSG00000198342.10	ENSG00000198342	ZNF442	101.258	1.09826	0.134348	8.17474	2.97e-16	3.71e-15	-15.528	Up
ENSG00000214087.9	ENSG00000214087	ARL16	832.497	1.10432	0.135162	8.17031	3.08e-16	3.84e-15	-15.512	Up
ENSG00000187288.12	ENSG00000187288	CIDEC	117.699	2.49287	0.305257	8.16648	3.18e-16	3.96e-15	-15.4982	Up
ENSG00000167106.12	ENSG00000167106	EEIG1	2369.19	1.05635	0.12956	8.15331	3.54e-16	4.39e-15	-15.4509	Up
ENSG00000186081.12	ENSG00000186081	KRT5	62.0062	3.50198	0.429983	8.14445	3.81e-16	4.71e-15	-15.4191	Up
ENSG00000163975.14	ENSG00000163975	MELTF	1092.26	1.46812	0.18038	8.13904	3.98e-16	4.92e-15	-15.3997	Up
ENSG00000183044.12	ENSG00000183044	ABAT	2270.62	1.09212	0.134268	8.13389	4.16e-16	5.13e-15	-15.3812	Up
ENSG00000170500.13	ENSG00000170500	LONRF2	206.835	1.58937	0.19569	8.12186	4.59e-16	5.64e-15	-15.3381	Up
ENSG00000100220.12	ENSG00000100220	RTCB	4429.05	1.02819	0.126657	8.11797	4.74e-16	5.81e-15	-15.3242	Up
ENSG00000142507.10	ENSG00000142507	PSMB6	3699.57	1.35128	0.166618	8.11001	5.06e-16	6.18e-15	-15.2957	Up
ENSG00000162231.14	ENSG00000162231	NXF1	3198.65	1.39005	0.171494	8.10553	5.25e-16	6.4e-15	-15.2797	Up
ENSG00000213689.14	ENSG00000213689	TREX1	50.3767	4.59725	0.567922	8.09486	5.73e-16	6.98e-15	-15.2416	Up
ENSG00000177105.10	ENSG00000177105	RHOG	902.842	1.13034	0.139694	8.09158	5.89e-16	7.16e-15	-15.2299	Up
ENSG00000198736.13	ENSG00000198736	MSRB1	822.594	1.56473	0.193421	8.08976	5.98e-16	7.26e-15	-15.2234	Up
ENSG00000145375.9	ENSG00000145375	SPATA5	302.077	1.299	0.16061	8.08793	6.07e-16	7.37e-15	-15.2169	Up
ENSG00000134107.5	ENSG00000134107	BHLHE40	3002.74	1.14278	0.141332	8.08579	6.18e-16	7.5e-15	-15.2093	Up
ENSG00000119138.5	ENSG00000119138	KLF9	174.617	1.46337	0.181258	8.07343	6.84e-16	8.25e-15	-15.1652	Up
ENSG00000171530.15	ENSG00000171530	TBCA	5457.48	1.22849	0.152242	8.06932	7.07e-16	8.52e-15	-15.1506	Up
ENSG00000162892.16	ENSG00000162892	IL24	16.4248	5.74265	0.712432	8.06063	7.59e-16	9.13e-15	-15.1197	Up
ENSG00000090339.9	ENSG00000090339	ICAM1	294.738	1.67499	0.2079	8.0567	7.84e-16	9.42e-15	-15.1058	Up
ENSG00000290742.1	ENSG00000290742	SLC25A51P4	210.663	1.01312	0.125883	8.04817	8.4e-16	1.01e-14	-15.0755	Up
ENSG00000114771.14	ENSG00000114771	AADAC	53.041	2.50813	0.311953	8.0401	8.98e-16	1.07e-14	-15.0469	Up
ENSG00000187867.10	ENSG00000187867	PALM3	666.323	1.25416	0.156015	8.03871	9.08e-16	1.08e-14	-15.0419	Up
ENSG00000168811.8	ENSG00000168811	IL12A	28.1995	3.23286	0.403267	8.01667	1.09e-15	1.29e-14	-14.964	Up
ENSG00000015475.19	ENSG00000015475	BID	863	1.62368	0.202584	8.01484	1.1e-15	1.31e-14	-14.9575	Up
ENSG00000163376.11	ENSG00000163376	KBTBD8	304.381	1.93263	0.241226	8.0117	1.13e-15	1.34e-14	-14.9464	Up
ENSG00000162517.13	ENSG00000162517	PEF1	1458.85	1.04486	0.130434	8.01065	1.14e-15	1.35e-14	-14.9427	Up
ENSG00000161204.12	ENSG00000161204	ABCF3	1908.18	1.00565	0.125728	7.99864	1.26e-15	1.49e-14	-14.9003	Up
ENSG00000117450.15	ENSG00000117450	PRDX1	18692.3	1.53311	0.191679	7.9983	1.26e-15	1.49e-14	-14.8991	Up
ENSG00000135127.12	ENSG00000135127	BICDL1	815.072	1.41677	0.177209	7.99492	1.3e-15	1.53e-14	-14.8872	Up
ENSG00000148925.11	ENSG00000148925	BTBD10	1198.61	1.16601	0.145845	7.99487	1.3e-15	1.53e-14	-14.887	Up
ENSG00000073008.16	ENSG00000073008	PVR	3634.91	1.25991	0.157952	7.97655	1.5e-15	1.76e-14	-14.8225	Up
ENSG00000229261.1	ENSG00000229261	LOC101928994	10.7889	6.40741	0.803616	7.97322	1.55e-15	1.81e-14	-14.8108	Up
ENSG00000157181.16	ENSG00000157181	ODR4	977.216	1.03822	0.130286	7.96877	1.6e-15	1.87e-14	-14.7952	Up
ENSG00000261175.6	ENSG00000261175	LINC02188	51.9311	2.90467	0.364733	7.96384	1.67e-15	1.94e-14	-14.7779	Up
ENSG00000119718.11	ENSG00000119718	EIF2B2	990.452	1.23001	0.154607	7.95573	1.78e-15	2.07e-14	-14.7494	Up
ENSG00000079999.14	ENSG00000079999	KEAP1	1812.67	1.11672	0.140384	7.95478	1.79e-15	2.08e-14	-14.7461	Up
ENSG00000167491.18	ENSG00000167491	GATAD2A	3410.36	1.0738	0.135009	7.95354	1.81e-15	2.1e-14	-14.7417	Up
ENSG00000137692.12	ENSG00000137692	DCUN1D5	1667.17	1.06709	0.134238	7.94922	1.88e-15	2.17e-14	-14.7266	Up
ENSG00000278845.5	ENSG00000278845	MRPL45	1630.78	1.01706	0.128068	7.94151	2e-15	2.31e-14	-14.6996	Up
ENSG00000173258.13	ENSG00000173258	ZNF483	382.935	1.76259	0.221999	7.93963	2.03e-15	2.34e-14	-14.693	Up
ENSG00000173276.14	ENSG00000173276	ZBTB21	800.978	1.18778	0.149871	7.92532	2.28e-15	2.62e-14	-14.6429	Up
ENSG00000030110.14	ENSG00000030110	BAK1	1874.37	1.29298	0.163264	7.91957	2.38e-15	2.73e-14	-14.6228	Up
ENSG00000132623.16	ENSG00000132623	ANKEF1	375.728	1.03713	0.13102	7.91587	2.46e-15	2.81e-14	-14.6099	Up
ENSG00000188771.5	ENSG00000188771	PLET1	7.48097	6.28527	0.794115	7.91481	2.48e-15	2.83e-14	-14.6062	Up
ENSG00000159461.15	ENSG00000159461	AMFR	4104.86	1.17077	0.148084	7.90608	2.66e-15	3.03e-14	-14.5757	Up
ENSG00000269335.7	ENSG00000269335	IKBKG	1066.16	1.23761	0.156545	7.9058	2.66e-15	3.04e-14	-14.5748	Up
ENSG00000177370.5	ENSG00000177370	TIMM22	1014.34	1.09184	0.13818	7.90157	2.75e-15	3.14e-14	-14.56	Up
ENSG00000171621.14	ENSG00000171621	SPSB1	1593.28	1.14446	0.144927	7.89677	2.86e-15	3.25e-14	-14.5433	Up
ENSG00000110047.18	ENSG00000110047	EHD1	5130.52	1.10296	0.139681	7.89628	2.87e-15	3.27e-14	-14.5416	Up
ENSG00000153294.12	ENSG00000153294	ADGRF4	187.128	1.86363	0.23605	7.89504	2.9e-15	3.29e-14	-14.5373	Up
ENSG00000109220.11	ENSG00000109220	CHIC2	464.561	1.24316	0.157471	7.8945	2.91e-15	3.31e-14	-14.5354	Up
ENSG00000129493.15	ENSG00000129493	HEATR5A	1122.5	1.11597	0.141499	7.88674	3.1e-15	3.51e-14	-14.5084	Up
ENSG00000166173.11	ENSG00000166173	LARP6	1522.5	1.1717	0.148683	7.88055	3.26e-15	3.68e-14	-14.4869	Up
ENSG00000187531.14	ENSG00000187531	SIRT7	1072.29	1.60924	0.204352	7.87483	3.41e-15	3.85e-14	-14.467	Up
ENSG00000171466.10	ENSG00000171466	ZNF562	613.62	1.1498	0.146076	7.87123	3.51e-15	3.95e-14	-14.4545	Up
ENSG00000120451.11	ENSG00000120451	SNX19	2896.16	1.04777	0.13324	7.86373	3.73e-15	4.19e-14	-14.4284	Up
ENSG00000101182.15	ENSG00000101182	PSMA7	6383.29	1.32368	0.168328	7.86372	3.73e-15	4.19e-14	-14.4284	Up
ENSG00000072042.13	ENSG00000072042	RDH11	4087.23	1.08613	0.138122	7.86361	3.73e-15	4.19e-14	-14.428	Up
ENSG00000117984.15	ENSG00000117984	CTSD	13452.2	1.68737	0.214678	7.85999	3.84e-15	4.31e-14	-14.4155	Up
ENSG00000176994.11	ENSG00000176994	SMCR8	1445.09	1.0007	0.127557	7.8451	4.33e-15	4.83e-14	-14.3639	Up
ENSG00000126062.4	ENSG00000126062	TMEM115	1963.42	1.20835	0.154145	7.83905	4.54e-15	5.06e-14	-14.343	Up
ENSG00000167378.10	ENSG00000167378	IRGQ	1327.04	1.17857	0.150423	7.83506	4.69e-15	5.22e-14	-14.3292	Up
ENSG00000115226.10	ENSG00000115226	FNDC4	1212.89	1.25756	0.160709	7.82507	5.07e-15	5.64e-14	-14.2947	Up
ENSG00000126254.12	ENSG00000126254	RBM42	2593.27	1.04305	0.133304	7.8246	5.09e-15	5.66e-14	-14.293	Up
ENSG00000142661.19	ENSG00000142661	MYOM3	40.9654	1.99659	0.255542	7.81315	5.58e-15	6.17e-14	-14.2535	Up
ENSG00000105127.10	ENSG00000105127	AKAP8	1409.8	1.07148	0.137225	7.80821	5.8e-15	6.41e-14	-14.2365	Up
ENSG00000123146.20	ENSG00000123146	ADGRE5	493.161	1.05466	0.13525	7.79786	6.3e-15	6.95e-14	-14.2009	Up
ENSG00000116898.12	ENSG00000116898	MRPS15	1970.45	1.12444	0.144494	7.78189	7.15e-15	7.86e-14	-14.146	Up
ENSG00000107262.26	ENSG00000107262	BAG1	1795.74	1.10805	0.142559	7.77257	7.69e-15	8.44e-14	-14.114	Up
ENSG00000168827.15	ENSG00000168827	GFM1	1523.18	1.15783	0.149012	7.77002	7.85e-15	8.6e-14	-14.1053	Up
ENSG00000168374.11	ENSG00000168374	ARF4	8210.74	1.08961	0.140354	7.76335	8.27e-15	9.05e-14	-14.0824	Up
ENSG00000144843.12	ENSG00000144843	ADPRH	121.849	1.43602	0.185048	7.76023	8.48e-15	9.27e-14	-14.0717	Up
ENSG00000241015.2	ENSG00000241015	TPM3P9	559.575	1.02876	0.132584	7.75925	8.54e-15	9.34e-14	-14.0684	Up
ENSG00000080031.10	ENSG00000080031	PTPRH	352.625	1.40245	0.181003	7.74819	9.32e-15	1.02e-13	-14.0305	Up
ENSG00000182866.18	ENSG00000182866	LCK	35.1754	3.31551	0.428046	7.74569	9.51e-15	1.04e-13	-14.022	Up
ENSG00000154783.12	ENSG00000154783	FGD5	532.611	1.06191	0.137137	7.74344	9.68e-15	1.05e-13	-14.0143	Up
ENSG00000137801.11	ENSG00000137801	THBS1	4475.5	1.0754	0.138908	7.74183	9.8e-15	1.07e-13	-14.0088	Up
ENSG00000214711.10	ENSG00000214711	CAPN14	54.881	1.71963	0.222309	7.73532	1.03e-14	1.12e-13	-13.9866	Up
ENSG00000204152.14	ENSG00000204152	TIMM23B	387.182	1.15367	0.149295	7.72747	1.1e-14	1.19e-13	-13.9598	Up
ENSG00000092330.19	ENSG00000092330	TINF2	1207.67	1.02972	0.133335	7.72278	1.14e-14	1.23e-13	-13.9438	Up
ENSG00000163216.7	ENSG00000163216	SPRR2D	14.2891	3.74454	0.484879	7.72262	1.14e-14	1.23e-13	-13.9432	Up
ENSG00000111700.13	ENSG00000111700	SLCO1B3	20.0887	4.0226	0.521153	7.71866	1.18e-14	1.27e-13	-13.9297	Up
ENSG00000067182.9	ENSG00000067182	TNFRSF1A	3043.41	1.26957	0.164801	7.70363	1.32e-14	1.43e-13	-13.8786	Up
ENSG00000143632.15	ENSG00000143632	ACTA1	1428.74	2.31148	0.300902	7.68185	1.57e-14	1.68e-13	-13.8046	Up
ENSG00000142657.21	ENSG00000142657	PGD	10101.9	1.09435	0.142488	7.6803	1.59e-14	1.7e-13	-13.7994	Up
ENSG00000142910.16	ENSG00000142910	TINAGL1	899.541	1.29039	0.168074	7.6775	1.62e-14	1.74e-13	-13.7899	Up
ENSG00000160818.17	ENSG00000160818	GPATCH4	729.885	1.22237	0.159239	7.67636	1.64e-14	1.75e-13	-13.786	Up
ENSG00000128342.5	ENSG00000128342	LIF	405.757	1.65718	0.216233	7.66384	1.8e-14	1.92e-13	-13.7436	Up
ENSG00000071127.18	ENSG00000071127	WDR1	12547.1	1.03773	0.13544	7.66195	1.83e-14	1.95e-13	-13.7372	Up
ENSG00000261150.3	ENSG00000261150	EPPK1	2938.97	1.16443	0.152028	7.65933	1.87e-14	1.99e-13	-13.7284	Up
ENSG00000174943.11	ENSG00000174943	KCTD13	527.092	1.09455	0.142958	7.65647	1.91e-14	2.03e-13	-13.7187	Up
ENSG00000160182.3	ENSG00000160182	TFF1	1464.43	2.82215	0.368675	7.65485	1.94e-14	2.05e-13	-13.7132	Up
ENSG00000159720.13	ENSG00000159720	ATP6V0D1	2784.65	1.26444	0.165449	7.64244	2.13e-14	2.26e-13	-13.6713	Up
ENSG00000136052.10	ENSG00000136052	SLC41A2	182.676	1.66349	0.217854	7.63579	2.24e-14	2.37e-13	-13.6489	Up
ENSG00000173210.21	ENSG00000173210	ABLIM3	232.746	1.95337	0.255939	7.63218	2.31e-14	2.43e-13	-13.6367	Up
ENSG00000048162.22	ENSG00000048162	NOP16	404.239	1.08923	0.142893	7.62274	2.48e-14	2.61e-13	-13.6049	Up
ENSG00000143469.21	ENSG00000143469	SYT14	147.509	2.03362	0.266805	7.62212	2.5e-14	2.63e-13	-13.6029	Up
ENSG00000134780.10	ENSG00000134780	DAGLA	818.94	1.19948	0.157408	7.62019	2.53e-14	2.66e-13	-13.5964	Up
ENSG00000133393.13	ENSG00000133393	CEP20	963.286	1.01202	0.132929	7.61324	2.67e-14	2.8e-13	-13.573	Up
ENSG00000136986.10	ENSG00000136986	DERL1	2410.31	1.05812	0.139049	7.60972	2.75e-14	2.88e-13	-13.5612	Up
ENSG00000171867.18	ENSG00000171867	PRNP	2951.67	1.10252	0.144899	7.60887	2.77e-14	2.89e-13	-13.5583	Up
ENSG00000115756.13	ENSG00000115756	HPCAL1	745.557	1.32911	0.174846	7.60164	2.92e-14	3.05e-13	-13.534	Up
ENSG00000131373.15	ENSG00000131373	HACL1	704.619	1.0104	0.133033	7.59505	3.08e-14	3.21e-13	-13.5119	Up
ENSG00000275302.2	ENSG00000275302	CCL4	10.1551	6.17675	0.813368	7.59404	3.1e-14	3.23e-13	-13.5085	Up
ENSG00000182253.15	ENSG00000182253	SYNM	776.255	1.68549	0.222	7.59228	3.14e-14	3.27e-13	-13.5026	Up
ENSG00000118777.12	ENSG00000118777	ABCG2	526.974	1.49138	0.196538	7.58823	3.24e-14	3.37e-13	-13.489	Up
ENSG00000227195.11	ENSG00000227195	MIR663AHG	315.258	2.6429	0.348892	7.57512	3.59e-14	3.71e-13	-13.4451	Up
ENSG00000100342.22	ENSG00000100342	APOL1	50.3403	2.68786	0.355281	7.56544	3.87e-14	3.99e-13	-13.4128	Up
ENSG00000289078.1	ENSG00000289078	LOC105373997	10.8471	4.94793	0.654579	7.55896	4.06e-14	4.19e-13	-13.3911	Up
ENSG00000165916.9	ENSG00000165916	PSMC3	5940.96	1.18537	0.156948	7.55262	4.27e-14	4.39e-13	-13.37	Up
ENSG00000072110.16	ENSG00000072110	ACTN1	11734.7	1.08185	0.143333	7.54784	4.43e-14	4.54e-13	-13.3541	Up
ENSG00000198113.3	ENSG00000198113	TOR4A	939.866	1.49631	0.198345	7.54401	4.56e-14	4.67e-13	-13.3413	Up
ENSG00000176915.15	ENSG00000176915	ANKLE2	3644.43	1.14708	0.152064	7.54343	4.58e-14	4.69e-13	-13.3394	Up
ENSG00000290865.1	ENSG00000290865	RRN3P3	157.701	1.39701	0.185236	7.5418	4.64e-14	4.75e-13	-13.3339	Up
ENSG00000163485.18	ENSG00000163485	ADORA1	241.023	1.2541	0.166634	7.52608	5.23e-14	5.33e-13	-13.2816	Up
ENSG00000116514.17	ENSG00000116514	RNF19B	924.807	1.00327	0.133733	7.50201	6.28e-14	6.37e-13	-13.2017	Up
ENSG00000114383.10	ENSG00000114383	TUSC2	1117.95	1.06521	0.142009	7.50096	6.34e-14	6.42e-13	-13.1982	Up
ENSG00000157106.18	ENSG00000157106	SMG1	5469.26	1.1559	0.154112	7.50038	6.36e-14	6.44e-13	-13.1963	Up
ENSG00000188766.13	ENSG00000188766	SPRED3	433.635	1.84187	0.245756	7.4947	6.64e-14	6.71e-13	-13.1775	Up
ENSG00000144959.11	ENSG00000144959	NCEH1	165.091	1.35148	0.180618	7.48252	7.29e-14	7.33e-13	-13.1372	Up
ENSG00000140280.14	ENSG00000140280	LYSMD2	47.9767	1.50138	0.200729	7.47964	7.45e-14	7.49e-13	-13.1277	Up
ENSG00000135926.15	ENSG00000135926	TMBIM1	4613.73	1.0517	0.140685	7.4756	7.69e-14	7.72e-13	-13.1143	Up
ENSG00000087085.16	ENSG00000087085	ACHE	695.462	1.27598	0.17069	7.47545	7.69e-14	7.73e-13	-13.1138	Up
ENSG00000113068.10	ENSG00000113068	PFDN1	1973.4	1.00977	0.135538	7.45011	9.33e-14	9.28e-13	-13.0303	Up
ENSG00000010072.16	ENSG00000010072	SPRTN	464.238	1.12898	0.151794	7.43759	1.03e-13	1.02e-12	-12.9891	Up
ENSG00000198517.10	ENSG00000198517	MAFK	2779.88	1.50368	0.20218	7.43736	1.03e-13	1.02e-12	-12.9883	Up
ENSG00000185386.15	ENSG00000185386	MAPK11	508.014	1.01841	0.137004	7.43341	1.06e-13	1.05e-12	-12.9754	Up
ENSG00000111199.12	ENSG00000111199	TRPV4	337.209	1.16457	0.156777	7.4282	1.1e-13	1.09e-12	-12.9583	Up
ENSG00000109519.14	ENSG00000109519	GRPEL1	1001.88	1.01705	0.136962	7.4258	1.12e-13	1.11e-12	-12.9504	Up
ENSG00000158122.12	ENSG00000158122	PRXL2C	399.337	1.32243	0.178118	7.42442	1.13e-13	1.12e-12	-12.9459	Up
ENSG00000185090.15	ENSG00000185090	MANEAL	129.265	1.68944	0.227636	7.42167	1.16e-13	1.14e-12	-12.9368	Up
ENSG00000100906.12	ENSG00000100906	NFKBIA	1447.44	1.11553	0.150361	7.41899	1.18e-13	1.16e-12	-12.9281	Up
ENSG00000198841.4	ENSG00000198841	KTI12	307.658	1.14688	0.154746	7.41139	1.25e-13	1.23e-12	-12.9032	Up
ENSG00000073737.17	ENSG00000073737	DHRS9	19.6045	4.11824	0.555773	7.40992	1.26e-13	1.24e-12	-12.8983	Up
ENSG00000215712.11	ENSG00000215712	TMEM242	764.448	1.05198	0.142005	7.40802	1.28e-13	1.26e-12	-12.8921	Up
ENSG00000197150.13	ENSG00000197150	ABCB8	1207.91	1.02609	0.138661	7.39996	1.36e-13	1.33e-12	-12.8658	Up
ENSG00000152684.11	ENSG00000152684	PELO	1826.2	1.22835	0.166016	7.39902	1.37e-13	1.34e-12	-12.8627	Up
ENSG00000110046.14	ENSG00000110046	ATG2A	1658.33	1.19373	0.161397	7.39624	1.4e-13	1.37e-12	-12.8536	Up
ENSG00000198576.4	ENSG00000198576	ARC	143.306	3.11903	0.422185	7.38783	1.49e-13	1.45e-12	-12.8261	Up
ENSG00000121101.16	ENSG00000121101	TEX14	88.0817	3.48859	0.472937	7.37643	1.63e-13	1.58e-12	-12.7889	Up
ENSG00000141564.16	ENSG00000141564	RPTOR	1804.95	1.09976	0.149147	7.37364	1.66e-13	1.61e-12	-12.7798	Up
ENSG00000102901.13	ENSG00000102901	CENPT	3486.53	1.44846	0.196765	7.36136	1.82e-13	1.76e-12	-12.7398	Up
ENSG00000151948.12	ENSG00000151948	GLT1D1	158.708	1.37374	0.186739	7.3565	1.89e-13	1.82e-12	-12.724	Up
ENSG00000188996.5	ENSG00000188996	HUS1B	13.9337	4.07842	0.554544	7.35454	1.92e-13	1.85e-12	-12.7176	Up
ENSG00000168040.5	ENSG00000168040	FADD	1212.5	1.08853	0.148421	7.33407	2.23e-13	2.15e-12	-12.6512	Up
ENSG00000140519.14	ENSG00000140519	RHCG	28.609	2.70122	0.369172	7.31697	2.54e-13	2.43e-12	-12.5958	Up
ENSG00000170100.14	ENSG00000170100	ZNF778	878.05	1.46842	0.200999	7.30561	2.76e-13	2.63e-12	-12.5591	Up
ENSG00000143369.15	ENSG00000143369	ECM1	939.028	1.18635	0.162413	7.30454	2.78e-13	2.65e-12	-12.5556	Up
ENSG00000139714.12	ENSG00000139714	MORN3	141.85	1.36192	0.186469	7.30373	2.8e-13	2.67e-12	-12.553	Up
ENSG00000179331.3	ENSG00000179331	RAB39A	40.2906	2.18465	0.299459	7.29534	2.98e-13	2.83e-12	-12.5259	Up
ENSG00000130234.13	ENSG00000130234	ACE2	100.224	1.76507	0.242069	7.2916	3.06e-13	2.91e-12	-12.5138	Up
ENSG00000152359.15	ENSG00000152359	POC5	450.606	1.04025	0.142794	7.285	3.22e-13	3.05e-12	-12.4926	Up
ENSG00000100528.12	ENSG00000100528	CNIH1	3430.31	1.02927	0.141312	7.28364	3.25e-13	3.08e-12	-12.4882	Up
ENSG00000244045.13	ENSG00000244045	TMEM199	762.813	1.21393	0.166698	7.2822	3.28e-13	3.11e-12	-12.4836	Up
ENSG00000164031.17	ENSG00000164031	DNAJB14	1827.01	1.1612	0.160005	7.25732	3.95e-13	3.71e-12	-12.4036	Up
ENSG00000113319.13	ENSG00000113319	RASGRF2	279.47	1.41944	0.195703	7.25302	4.08e-13	3.83e-12	-12.3898	Up
ENSG00000136856.18	ENSG00000136856	SLC2A8	865.776	1.07106	0.147744	7.24945	4.18e-13	3.93e-12	-12.3783	Up
ENSG00000160563.14	ENSG00000160563	MED27	751.947	1.24747	0.172769	7.22048	5.18e-13	4.83e-12	-12.2856	Up
ENSG00000107249.24	ENSG00000107249	GLIS3	732.062	1.17159	0.162357	7.21614	5.35e-13	4.98e-12	-12.2718	Up
ENSG00000145246.14	ENSG00000145246	ATP10D	960.651	1.2049	0.167278	7.20298	5.89e-13	5.47e-12	-12.2298	Up
ENSG00000144802.11	ENSG00000144802	NFKBIZ	714.197	1.70213	0.236475	7.19795	6.11e-13	5.66e-12	-12.2138	Up
ENSG00000164733.23	ENSG00000164733	CTSB	25197	1.3602	0.189349	7.18353	6.79e-13	6.28e-12	-12.1679	Up
ENSG00000236830.8	ENSG00000236830	CBR3-AS1	116.866	1.46112	0.203704	7.17274	7.35e-13	6.78e-12	-12.1336	Up
ENSG00000184363.10	ENSG00000184363	PKP3	1446.26	1.12125	0.156359	7.17098	7.45e-13	6.86e-12	-12.1281	Up
ENSG00000115091.12	ENSG00000115091	ACTR3	6227.35	1.00383	0.140391	7.15025	8.66e-13	7.94e-12	-12.0624	Up
ENSG00000102802.10	ENSG00000102802	MEDAG	115.356	1.6318	0.228221	7.15005	8.67e-13	7.95e-12	-12.0617	Up
ENSG00000149798.5	ENSG00000149798	CDC42EP2	537.127	1.51361	0.21229	7.12993	1e-12	9.15e-12	-11.9982	Up
ENSG00000120158.12	ENSG00000120158	RCL1	627.566	1.79438	0.252056	7.119	1.09e-12	9.89e-12	-11.9637	Up
ENSG00000197019.5	ENSG00000197019	SERTAD1	410.968	1.29339	0.181693	7.11855	1.09e-12	9.92e-12	-11.9623	Up
ENSG00000110203.10	ENSG00000110203	FOLR3	10.8573	4.31032	0.606605	7.10565	1.2e-12	1.09e-11	-11.9217	Up
ENSG00000181610.13	ENSG00000181610	MRPS23	1371.94	1.22705	0.17278	7.10182	1.23e-12	1.11e-11	-11.9097	Up
ENSG00000124588.22	ENSG00000124588	NQO2	1136.48	1.04717	0.147491	7.09983	1.25e-12	1.13e-11	-11.9034	Up
ENSG00000102230.14	ENSG00000102230	PCYT1B	506.334	1.02459	0.14465	7.08321	1.41e-12	1.27e-11	-11.8512	Up
ENSG00000108688.11	ENSG00000108688	CCL7	12.7459	5.40187	0.762961	7.08015	1.44e-12	1.3e-11	-11.8416	Up
ENSG00000068366.21	ENSG00000068366	ACSL4	3080.41	1.108	0.15662	7.07448	1.5e-12	1.35e-11	-11.8239	Up
ENSG00000270757.1	ENSG00000270757	HSPE1-MOB4	129.388	2.21458	0.313153	7.07189	1.53e-12	1.37e-11	-11.8158	Up
ENSG00000142627.13	ENSG00000142627	EPHA2	3034.06	1.14648	0.162695	7.04679	1.83e-12	1.63e-11	-11.7373	Up
ENSG00000101187.16	ENSG00000101187	SLCO4A1	140.819	1.46729	0.208398	7.04077	1.91e-12	1.7e-11	-11.7186	Up
ENSG00000116096.6	ENSG00000116096	SPR	680.067	1.46459	0.20811	7.03758	1.96e-12	1.74e-11	-11.7086	Up
ENSG00000148483.9	ENSG00000148483	TMEM236	32.8679	1.78409	0.253668	7.03317	2.02e-12	1.79e-11	-11.6949	Up
ENSG00000144040.13	ENSG00000144040	SFXN5	1178.85	1.26499	0.180022	7.02686	2.11e-12	1.87e-11	-11.6752	Up
ENSG00000134153.10	ENSG00000134153	EMC7	1599.01	1.1986	0.170655	7.02353	2.16e-12	1.91e-11	-11.6649	Up
ENSG00000151012.13	ENSG00000151012	SLC7A11	1300.38	1.43766	0.204777	7.02063	2.21e-12	1.95e-11	-11.6559	Up
ENSG00000130522.6	ENSG00000130522	JUND	4267.72	1.07015	0.152496	7.01751	2.26e-12	1.99e-11	-11.6462	Up
ENSG00000090013.11	ENSG00000090013	BLVRB	1180.29	1.64851	0.235065	7.01299	2.33e-12	2.05e-11	-11.6321	Up
ENSG00000291156.1	ENSG00000291156	LOC100288175	110.954	1.38745	0.198289	6.99711	2.61e-12	2.29e-11	-11.5829	Up
ENSG00000105171.10	ENSG00000105171	POP4	761.344	1.07281	0.153365	6.99516	2.65e-12	2.32e-11	-11.5768	Up
ENSG00000115919.15	ENSG00000115919	KYNU	748.83	2.03807	0.291559	6.99024	2.74e-12	2.4e-11	-11.5616	Up
ENSG00000095713.14	ENSG00000095713	CRTAC1	135.129	1.33613	0.191176	6.98902	2.77e-12	2.42e-11	-11.5578	Up
ENSG00000160223.18	ENSG00000160223	ICOSLG	359.096	1.19432	0.17127	6.97335	3.09e-12	2.7e-11	-11.5094	Up
ENSG00000165233.18	ENSG00000165233	CARD19	696.834	1.27883	0.183463	6.97053	3.16e-12	2.75e-11	-11.5007	Up
ENSG00000108242.13	ENSG00000108242	CYP2C18	48.4905	2.69505	0.387011	6.96376	3.31e-12	2.88e-11	-11.4798	Up
ENSG00000175606.11	ENSG00000175606	TMEM70	684.368	1.04326	0.149898	6.95981	3.41e-12	2.96e-11	-11.4676	Up
ENSG00000140307.11	ENSG00000140307	GTF2A2	1643.69	1.04048	0.149537	6.95805	3.45e-12	2.99e-11	-11.4622	Up
ENSG00000115112.8	ENSG00000115112	TFCP2L1	245.71	1.21635	0.174889	6.95494	3.53e-12	3.05e-11	-11.4526	Up
ENSG00000230701.2	ENSG00000230701	FBXW4P1	26.1985	2.14932	0.310039	6.93241	4.14e-12	3.56e-11	-11.3833	Up
ENSG00000115274.15	ENSG00000115274	INO80B	868.793	1.01255	0.146158	6.92777	4.28e-12	3.67e-11	-11.369	Up
ENSG00000126353.3	ENSG00000126353	CCR7	26.9488	2.83727	0.409662	6.92587	4.33e-12	3.72e-11	-11.3632	Up
ENSG00000132361.18	ENSG00000132361	CLUH	3182.4	1.16063	0.167618	6.92427	4.38e-12	3.76e-11	-11.3583	Up
ENSG00000132740.10	ENSG00000132740	IGHMBP2	1152.62	1.43523	0.207585	6.91393	4.71e-12	4.03e-11	-11.3266	Up
ENSG00000105499.14	ENSG00000105499	PLA2G4C	64.9962	2.01321	0.29124	6.91255	4.76e-12	4.07e-11	-11.3224	Up
ENSG00000116977.19	ENSG00000116977	LGALS8	2353.39	1.23246	0.178507	6.90423	5.05e-12	4.3e-11	-11.2969	Up
ENSG00000100065.15	ENSG00000100065	CARD10	885.677	1.04673	0.151676	6.90108	5.16e-12	4.39e-11	-11.2873	Up
ENSG00000176014.13	ENSG00000176014	TUBB6	5235.81	1.12422	0.163027	6.89594	5.35e-12	4.54e-11	-11.2716	Up
ENSG00000121653.11	ENSG00000121653	MAPK8IP1	1119.6	1.12841	0.163839	6.88731	5.69e-12	4.81e-11	-11.2452	Up
ENSG00000138646.9	ENSG00000138646	HERC5	180.615	1.29102	0.1875	6.88545	5.76e-12	4.87e-11	-11.2395	Up
ENSG00000130429.16	ENSG00000130429	ARPC1B	2475.24	1.12361	0.163749	6.8618	6.8e-12	5.7e-11	-11.1675	Up
ENSG00000169213.7	ENSG00000169213	RAB3B	4708.46	1.01288	0.147638	6.86056	6.86e-12	5.75e-11	-11.1637	Up
ENSG00000153832.12	ENSG00000153832	FBXO36	211.942	1.07649	0.157024	6.85559	7.1e-12	5.94e-11	-11.1486	Up
ENSG00000148288.13	ENSG00000148288	GBGT1	453.744	1.11674	0.163162	6.84436	7.68e-12	6.41e-11	-11.1145	Up
ENSG00000166923.12	ENSG00000166923	GREM1	827.034	1.5133	0.221194	6.84153	7.84e-12	6.53e-11	-11.1059	Up
ENSG00000189120.5	ENSG00000189120	SP6	597.829	1.33209	0.194877	6.83555	8.17e-12	6.79e-11	-11.0878	Up
ENSG00000149218.5	ENSG00000149218	ENDOD1	2356.33	1.11158	0.162667	6.83349	8.29e-12	6.88e-11	-11.0816	Up
ENSG00000184009.13	ENSG00000184009	ACTG1	139627	1.103	0.161524	6.82873	8.57e-12	7.11e-11	-11.0672	Up
ENSG00000162444.12	ENSG00000162444	RBP7	81.7901	1.58787	0.233244	6.80775	9.91e-12	8.17e-11	-11.0038	Up
ENSG00000115602.17	ENSG00000115602	IL1RL1	113.182	3.02214	0.443941	6.80753	9.93e-12	8.18e-11	-11.0031	Up
ENSG00000173868.12	ENSG00000173868	PHOSPHO1	27.5513	3.58592	0.527008	6.80431	1.02e-11	8.36e-11	-10.9934	Up
ENSG00000143183.18	ENSG00000143183	TMCO1	2679.28	1.01038	0.148786	6.7908	1.12e-11	9.14e-11	-10.9527	Up
ENSG00000164695.5	ENSG00000164695	CHMP4C	390.097	1.10082	0.162261	6.78424	1.17e-11	9.54e-11	-10.9329	Up
ENSG00000290555.1	ENSG00000290555	LINC00680	211.906	1.00023	0.14745	6.78353	1.17e-11	9.59e-11	-10.9308	Up
ENSG00000277632.2	ENSG00000277632	CCL3	13.7812	2.94128	0.433784	6.78051	1.2e-11	9.78e-11	-10.9217	Up
ENSG00000137267.7	ENSG00000137267	TUBB2A	5415.38	1.28582	0.189672	6.77917	1.21e-11	9.87e-11	-10.9177	Up
ENSG00000081320.11	ENSG00000081320	STK17B	746.906	1.07798	0.159095	6.77571	1.24e-11	1.01e-10	-10.9073	Up
ENSG00000135046.14	ENSG00000135046	ANXA1	6950.74	1.28768	0.190134	6.77246	1.27e-11	1.03e-10	-10.8975	Up
ENSG00000185883.12	ENSG00000185883	ATP6V0C	6382.83	1.25286	0.185016	6.77163	1.27e-11	1.04e-10	-10.8951	Up
ENSG00000164185.7	ENSG00000164185	ZNF474	20.0903	2.46299	0.364051	6.76549	1.33e-11	1.08e-10	-10.8766	Up
ENSG00000139974.17	ENSG00000139974	SLC38A6	186.81	1.00848	0.149238	6.75756	1.4e-11	1.14e-10	-10.8528	Up
ENSG00000152433.15	ENSG00000152433	ZNF547	104.756	1.03798	0.153681	6.75411	1.44e-11	1.17e-10	-10.8425	Up
ENSG00000227115.10	ENSG00000227115	LINC01630	27.9071	3.10877	0.462393	6.72322	1.78e-11	1.42e-10	-10.7502	Up
ENSG00000166396.13	ENSG00000166396	SERPINB7	50.8449	2.80089	0.417526	6.70829	1.97e-11	1.57e-10	-10.7057	Up
ENSG00000203875.13	ENSG00000203875	SNHG5	5621.12	1.00167	0.149605	6.69545	2.15e-11	1.71e-10	-10.6675	Up
ENSG00000154222.15	ENSG00000154222	CC2D1B	1254.02	1.03551	0.154678	6.69465	2.16e-11	1.72e-10	-10.6652	Up
ENSG00000163273.4	ENSG00000163273	NPPC	16.322	3.46895	0.51836	6.69216	2.2e-11	1.74e-10	-10.6578	Up
ENSG00000289720.1	ENSG00000289720	ITCH	189.883	2.26766	0.33886	6.69204	2.2e-11	1.75e-10	-10.6574	Up
ENSG00000122547.12	ENSG00000122547	EEPD1	301.788	1.32336	0.197941	6.68563	2.3e-11	1.82e-10	-10.6384	Up
ENSG00000111641.13	ENSG00000111641	NOP2	1390.93	1.37508	0.205701	6.68486	2.31e-11	1.82e-10	-10.6361	Up
ENSG00000158792.16	ENSG00000158792	SPATA2L	501.791	1.1021	0.164924	6.68251	2.35e-11	1.85e-10	-10.6291	Up
ENSG00000157152.17	ENSG00000157152	SYN2	127.418	1.1133	0.166784	6.67511	2.47e-11	1.94e-10	-10.6072	Up
ENSG00000203805.11	ENSG00000203805	PLPP4	132.291	1.55774	0.233513	6.6709	2.54e-11	1.99e-10	-10.5948	Up
ENSG00000248810.4	ENSG00000248810	LINC02432	30.2142	2.89605	0.434162	6.67042	2.55e-11	2e-10	-10.5933	Up
ENSG00000187479.9	ENSG00000187479	C11orf96	335.274	1.88576	0.283049	6.66229	2.7e-11	2.11e-10	-10.5693	Up
ENSG00000130766.5	ENSG00000130766	SESN2	2418.45	1.16711	0.175281	6.65849	2.77e-11	2.16e-10	-10.5581	Up
ENSG00000166073.12	ENSG00000166073	GPR176	335.113	1.33274	0.200324	6.65291	2.87e-11	2.24e-10	-10.5416	Up
ENSG00000135226.18	ENSG00000135226	UGT2B28	21.4413	4.62141	0.695398	6.64571	3.02e-11	2.35e-10	-10.5203	Up
ENSG00000100311.17	ENSG00000100311	PDGFB	731.615	1.55375	0.233884	6.64326	3.07e-11	2.38e-10	-10.5131	Up
ENSG00000185825.17	ENSG00000185825	BCAP31	6197.98	1.10204	0.16594	6.6412	3.11e-11	2.41e-10	-10.507	Up
ENSG00000081692.13	ENSG00000081692	JMJD4	646.305	1.01009	0.152184	6.63728	3.2e-11	2.47e-10	-10.4955	Up
ENSG00000156265.17	ENSG00000156265	MAP3K7CL	85.7911	1.91725	0.288885	6.63672	3.21e-11	2.48e-10	-10.4938	Up
ENSG00000103647.13	ENSG00000103647	CORO2B	444.43	1.2853	0.194071	6.62283	3.52e-11	2.72e-10	-10.453	Up
ENSG00000128340.16	ENSG00000128340	RAC2	308.059	1.19467	0.180435	6.62102	3.57e-11	2.75e-10	-10.4477	Up
ENSG00000164136.17	ENSG00000164136	IL15	42.1595	1.82449	0.275751	6.61642	3.68e-11	2.83e-10	-10.4342	Up
ENSG00000129170.10	ENSG00000129170	CSRP3	1071.07	3.61385	0.547815	6.59685	4.2e-11	3.21e-10	-10.3768	Up
ENSG00000140986.8	ENSG00000140986	RPL3L	17.925	4.81654	0.730352	6.59482	4.26e-11	3.25e-10	-10.3708	Up
ENSG00000286042.1	ENSG00000286042	LCAL1	8.01705	6.55242	0.996158	6.57769	4.78e-11	3.62e-10	-10.3208	Up
ENSG00000165507.9	ENSG00000165507	DEPP1	400.51	1.40254	0.213429	6.57146	4.98e-11	3.78e-10	-10.3026	Up
ENSG00000132434.10	ENSG00000132434	LANCL2	657.488	1.10322	0.167969	6.56804	5.1e-11	3.86e-10	-10.2926	Up
ENSG00000117226.12	ENSG00000117226	GBP3	385.02	1.42157	0.216602	6.56305	5.27e-11	3.98e-10	-10.278	Up
ENSG00000006695.12	ENSG00000006695	COX10	623.992	1.03164	0.157286	6.55901	5.42e-11	4.09e-10	-10.2663	Up
ENSG00000197632.9	ENSG00000197632	SERPINB2	296.519	3.46817	0.529869	6.54533	5.94e-11	4.47e-10	-10.2265	Up
ENSG00000008018.9	ENSG00000008018	PSMB1	4935.4	1.1702	0.178797	6.54484	5.96e-11	4.48e-10	-10.2251	Up
ENSG00000006555.11	ENSG00000006555	TTC22	205.633	1.97141	0.301295	6.54311	6.03e-11	4.53e-10	-10.22	Up
ENSG00000159753.15	ENSG00000159753	CARMIL2	240.181	1.54129	0.23564	6.54088	6.12e-11	4.6e-10	-10.2135	Up
ENSG00000133055.10	ENSG00000133055	MYBPH	13.6692	4.52233	0.692205	6.53322	6.44e-11	4.83e-10	-10.1913	Up
ENSG00000176463.14	ENSG00000176463	SLCO3A1	334.894	1.06687	0.16347	6.5264	6.74e-11	5.04e-10	-10.1715	Up
ENSG00000248187.1	ENSG00000248187	LOC124900778	15.4564	2.78677	0.427256	6.52248	6.92e-11	5.17e-10	-10.1602	Up
ENSG00000181652.20	ENSG00000181652	ATG9B	384.253	2.39962	0.368213	6.51695	7.18e-11	5.36e-10	-10.1442	Up
ENSG00000038382.23	ENSG00000038382	TRIO	4987.12	1.12626	0.172991	6.51052	7.49e-11	5.58e-10	-10.1256	Up
ENSG00000077150.21	ENSG00000077150	NFKB2	2417.18	1.01625	0.156197	6.50623	7.71e-11	5.73e-10	-10.1132	Up
ENSG00000204195.4	ENSG00000204195	AWAT1	14.0647	6.07161	0.933442	6.50454	7.79e-11	5.79e-10	-10.1083	Up
ENSG00000286502.1	ENSG00000286502	LOC124902301	7.41894	5.26771	0.810309	6.50087	7.99e-11	5.92e-10	-10.0977	Up
ENSG00000145113.22	ENSG00000145113	MUC4	150.746	3.69529	0.569304	6.49089	8.53e-11	6.31e-10	-10.0689	Up
ENSG00000031081.11	ENSG00000031081	ARHGAP31	980.62	1.00975	0.155566	6.49085	8.54e-11	6.31e-10	-10.0688	Up
ENSG00000140254.13	ENSG00000140254	DUOXA1	191.947	1.62554	0.250574	6.48729	8.74e-11	6.44e-10	-10.0585	Up
ENSG00000163207.7	ENSG00000163207	IVL	12.2919	4.24566	0.655087	6.48107	9.11e-11	6.7e-10	-10.0406	Up
ENSG00000004779.10	ENSG00000004779	NDUFAB1	1876.8	1.09407	0.168843	6.47979	9.18e-11	6.75e-10	-10.0369	Up
ENSG00000158246.8	ENSG00000158246	TENT5B	551.309	1.25677	0.193995	6.47834	9.27e-11	6.81e-10	-10.0328	Up
ENSG00000224034.1	ENSG00000224034	LINC02561	4.50692	5.36647	0.828499	6.47734	9.34e-11	6.85e-10	-10.0299	Up
ENSG00000160193.12	ENSG00000160193	WDR4	221.421	1.15066	0.177798	6.47176	9.69e-11	7.1e-10	-10.0138	Up
ENSG00000168907.13	ENSG00000168907	PLA2G4F	134.095	1.63667	0.25329	6.46165	1.04e-10	7.57e-10	-9.98478	Up
ENSG00000185479.6	ENSG00000185479	KRT6B	9.33474	4.28921	0.664774	6.45214	1.1e-10	8.03e-10	-9.95751	Up
ENSG00000127311.10	ENSG00000127311	HELB	88.1678	1.3734	0.213251	6.44031	1.19e-10	8.66e-10	-9.92362	Up
ENSG00000257732.1	ENSG00000257732	LOC124903002	6.01212	5.33772	0.829054	6.43833	1.21e-10	8.76e-10	-9.91796	Up
ENSG00000167772.12	ENSG00000167772	ANGPTL4	1288.03	1.09358	0.169956	6.43449	1.24e-10	8.97e-10	-9.90695	Up
ENSG00000113924.12	ENSG00000113924	HGD	575.458	1.49238	0.232188	6.42746	1.3e-10	9.38e-10	-9.88689	Up
ENSG00000182087.14	ENSG00000182087	TMEM259	10106.2	1.17703	0.183352	6.41952	1.37e-10	9.87e-10	-9.86421	Up
ENSG00000118369.13	ENSG00000118369	USP35	919.809	1.00887	0.157451	6.40747	1.48e-10	1.06e-09	-9.82988	Up
ENSG00000254858.10	ENSG00000254858	MPV17L2	417.972	1.06645	0.167066	6.38339	1.73e-10	1.24e-09	-9.76144	Up
ENSG00000179855.9	ENSG00000179855	GIPC3	63.4982	1.27703	0.20019	6.37907	1.78e-10	1.27e-09	-9.74917	Up
ENSG00000127774.7	ENSG00000127774	EMC6	806.9	1.02471	0.160653	6.37841	1.79e-10	1.28e-09	-9.74731	Up
ENSG00000164070.12	ENSG00000164070	HSPA4L	574.221	1.37831	0.216146	6.37677	1.81e-10	1.29e-09	-9.74265	Up
ENSG00000174672.16	ENSG00000174672	BRSK2	400.813	1.22622	0.192478	6.37071	1.88e-10	1.34e-09	-9.72548	Up
ENSG00000122965.11	ENSG00000122965	RBM19	1602.11	1.17405	0.184844	6.35156	2.13e-10	1.51e-09	-9.67132	Up
ENSG00000033178.13	ENSG00000033178	UBA6	2609.02	1.00186	0.158359	6.32653	2.51e-10	1.76e-09	-9.60077	Up
ENSG00000166595.12	ENSG00000166595	CIAO2B	1434.36	1.06967	0.169125	6.32476	2.54e-10	1.78e-09	-9.59581	Up
ENSG00000163993.7	ENSG00000163993	S100P	188.905	3.8696	0.611838	6.32455	2.54e-10	1.78e-09	-9.59522	Up
ENSG00000158220.14	ENSG00000158220	ESYT3	309.908	1.14129	0.180456	6.32446	2.54e-10	1.78e-09	-9.59496	Up
ENSG00000172935.10	ENSG00000172935	MRGPRF	161.415	1.19532	0.189522	6.307	2.84e-10	1.99e-09	-9.54594	Up
ENSG00000100558.9	ENSG00000100558	PLEK2	378.642	1.92199	0.3051	6.29954	2.99e-10	2.08e-09	-9.52501	Up
ENSG00000138271.6	ENSG00000138271	GPR87	153.443	1.60903	0.255616	6.29474	3.08e-10	2.14e-09	-9.51156	Up
ENSG00000197714.9	ENSG00000197714	ZNF460	125.707	1.55881	0.247822	6.29004	3.17e-10	2.21e-09	-9.49841	Up
ENSG00000171793.17	ENSG00000171793	CTPS1	1939.95	1.06311	0.169335	6.2781	3.43e-10	2.37e-09	-9.46504	Up
ENSG00000148798.11	ENSG00000148798	INA	687.164	2.00394	0.319248	6.27707	3.45e-10	2.39e-09	-9.46217	Up
ENSG00000146826.17	ENSG00000146826	TRAPPC14	799.832	1.33912	0.213368	6.27613	3.47e-10	2.4e-09	-9.45954	Up
ENSG00000110944.9	ENSG00000110944	IL23A	23.3572	2.34323	0.373788	6.26887	3.64e-10	2.51e-09	-9.43927	Up
ENSG00000261040.9	ENSG00000261040	WFDC21P	25.7683	1.67537	0.268016	6.251	4.08e-10	2.81e-09	-9.38952	Up
ENSG00000249321.1	ENSG00000249321	OR5H5P	6.66827	4.79389	0.768509	6.2379	4.43e-10	3.04e-09	-9.35313	Up
ENSG00000074410.14	ENSG00000074410	CA12	286.154	1.72491	0.277271	6.22104	4.94e-10	3.38e-09	-9.30639	Up
ENSG00000283646.2	ENSG00000283646	LINC02009	4.29489	5.37733	0.864806	6.21796	5.04e-10	3.44e-09	-9.29788	Up
ENSG00000116985.12	ENSG00000116985	BMP8B	175.305	1.57625	0.253642	6.21449	5.15e-10	3.51e-09	-9.28826	Up
ENSG00000196979.1	ENSG00000196979	GPRACR	8.3917	3.27693	0.527419	6.21314	5.19e-10	3.54e-09	-9.28454	Up
ENSG00000136867.11	ENSG00000136867	SLC31A2	179.793	1.15504	0.186094	6.20676	5.41e-10	3.68e-09	-9.2669	Up
ENSG00000180525.14	ENSG00000180525	LOC124900286	27.4119	3.00827	0.485048	6.20201	5.57e-10	3.78e-09	-9.25378	Up
ENSG00000104722.14	ENSG00000104722	NEFM	1342.65	1.84604	0.298043	6.19389	5.87e-10	3.97e-09	-9.23137	Up
ENSG00000100216.6	ENSG00000100216	TOMM22	2101.16	1.05065	0.169806	6.18734	6.12e-10	4.14e-09	-9.21334	Up
ENSG00000158859.10	ENSG00000158859	ADAMTS4	285.673	1.49576	0.242192	6.1759	6.58e-10	4.43e-09	-9.18186	Up
ENSG00000097021.21	ENSG00000097021	ACOT7	1910.62	1.28127	0.207658	6.17007	6.83e-10	4.59e-09	-9.16584	Up
ENSG00000268001.1	ENSG00000268001	CARD8-AS1	36.6045	1.64996	0.267436	6.16955	6.85e-10	4.61e-09	-9.1644	Up
ENSG00000170454.6	ENSG00000170454	KRT75	5.97847	5.67722	0.922555	6.1538	7.56e-10	5.07e-09	-9.12121	Up
ENSG00000122133.17	ENSG00000122133	PAEP	46.7027	2.06914	0.336425	6.15036	7.73e-10	5.17e-09	-9.11177	Up
ENSG00000155256.18	ENSG00000155256	ZFYVE27	1487.65	1.09158	0.177717	6.1422	8.14e-10	5.43e-09	-9.08945	Up
ENSG00000104907.13	ENSG00000104907	TRMT1	1615.62	1.15051	0.187352	6.14091	8.2e-10	5.47e-09	-9.08593	Up
ENSG00000125775.15	ENSG00000125775	SDCBP2	668.218	1.29719	0.211297	6.13918	8.29e-10	5.53e-09	-9.08119	Up
ENSG00000236366.3	ENSG00000236366	LOC153910	9.79477	3.49986	0.570208	6.13787	8.36e-10	5.57e-09	-9.07762	Up
ENSG00000113263.14	ENSG00000113263	ITK	34.7406	2.44261	0.398563	6.12854	8.87e-10	5.89e-09	-9.05212	Up
ENSG00000157150.5	ENSG00000157150	TIMP4	63.1171	2.82509	0.461726	6.11855	9.44e-10	6.25e-09	-9.0249	Up
ENSG00000272573.6	ENSG00000272573	MUSTN1	119.29	4.10872	0.671965	6.11448	9.69e-10	6.41e-09	-9.01381	Up
ENSG00000128626.12	ENSG00000128626	MRPS12	730.47	1.227	0.200846	6.10915	1e-09	6.62e-09	-8.99928	Up
ENSG00000197324.9	ENSG00000197324	LRP10	5186	1.03357	0.16921	6.10823	1.01e-09	6.65e-09	-8.99679	Up
ENSG00000124466.9	ENSG00000124466	LYPD3	308.853	1.38495	0.226748	6.10787	1.01e-09	6.66e-09	-8.99582	Up
ENSG00000102271.14	ENSG00000102271	KLHL4	298.272	1.26693	0.207551	6.10419	1.03e-09	6.81e-09	-8.98581	Up
ENSG00000196118.12	ENSG00000196118	CFAP119	252.907	1.64626	0.270156	6.09372	1.1e-09	7.25e-09	-8.95737	Up
ENSG00000138100.14	ENSG00000138100	TRIM54	378.499	3.36765	0.553433	6.08501	1.16e-09	7.64e-09	-8.93375	Up
ENSG00000176797.4	ENSG00000176797	DEFB103B	3.87443	5.38444	0.885697	6.07933	1.21e-09	7.91e-09	-8.91835	Up
ENSG00000177169.10	ENSG00000177169	ULK1	4151.1	1.02766	0.169115	6.07671	1.23e-09	8.03e-09	-8.91125	Up
ENSG00000166479.10	ENSG00000166479	TMX3	2432.01	1.21627	0.200203	6.0752	1.24e-09	8.11e-09	-8.90715	Up
ENSG00000291052.1	ENSG00000291052	ABCC13	14.6304	2.62522	0.432794	6.06576	1.31e-09	8.57e-09	-8.88163	Up
ENSG00000167083.7	ENSG00000167083	GNGT2	11.6414	3.12059	0.514872	6.06091	1.35e-09	8.82e-09	-8.86852	Up
ENSG00000184378.3	ENSG00000184378	ACTRT3	78.3419	1.04425	0.172561	6.05148	1.44e-09	9.33e-09	-8.84307	Up
ENSG00000276085.1	ENSG00000276085	CCL3L1	26.7311	2.34201	0.387028	6.05127	1.44e-09	9.34e-09	-8.84251	Up
ENSG00000197779.15	ENSG00000197779	ZNF81	302.284	1.44132	0.23848	6.04376	1.51e-09	9.76e-09	-8.82227	Up
ENSG00000189433.7	ENSG00000189433	GJB4	9.25176	3.50883	0.580626	6.04319	1.51e-09	9.79e-09	-8.82074	Up
ENSG00000280987.4	ENSG00000280987	MATR3	1345.98	1.45641	0.241114	6.04032	1.54e-09	9.96e-09	-8.81302	Up
ENSG00000157111.13	ENSG00000157111	TMEM171	28.1027	1.96506	0.325653	6.03421	1.6e-09	1.03e-08	-8.79659	Up
ENSG00000197646.8	ENSG00000197646	PDCD1LG2	13.359	3.07585	0.513105	5.99459	2.04e-09	1.3e-08	-8.69037	Up
ENSG00000171310.11	ENSG00000171310	CHST11	632.244	1.32538	0.222138	5.96645	2.42e-09	1.54e-08	-8.61534	Up
ENSG00000181381.15	ENSG00000181381	DDX60L	229.933	1.20787	0.202466	5.96578	2.43e-09	1.54e-08	-8.61357	Up
ENSG00000167889.13	ENSG00000167889	MGAT5B	162.731	1.42619	0.239223	5.96176	2.5e-09	1.58e-08	-8.60286	Up
ENSG00000152463.15	ENSG00000152463	OLAH	15.6455	2.6	0.436671	5.95415	2.61e-09	1.65e-08	-8.58265	Up
ENSG00000110442.12	ENSG00000110442	COMMD9	799.954	1.01168	0.169928	5.95356	2.62e-09	1.66e-08	-8.58109	Up
ENSG00000139767.10	ENSG00000139767	SRRM4	188.247	2.1765	0.365653	5.95235	2.64e-09	1.67e-08	-8.57788	Up
ENSG00000162645.13	ENSG00000162645	GBP2	352.432	1.11258	0.187089	5.94679	2.73e-09	1.72e-08	-8.56311	Up
ENSG00000198838.14	ENSG00000198838	RYR3	145.944	1.71949	0.289583	5.93779	2.89e-09	1.81e-08	-8.53928	Up
ENSG00000091879.14	ENSG00000091879	ANGPT2	256.908	1.37097	0.231034	5.93406	2.96e-09	1.85e-08	-8.5294	Up
ENSG00000163499.12	ENSG00000163499	CRYBA2	7.29058	4.71238	0.79589	5.9209	3.2e-09	2e-08	-8.49459	Up
ENSG00000163072.16	ENSG00000163072	NOSTRIN	129.597	1.28864	0.218437	5.89937	3.65e-09	2.27e-08	-8.43784	Up
ENSG00000162771.8	ENSG00000162771	GARIN4	5.85578	4.36911	0.741149	5.89505	3.75e-09	2.33e-08	-8.42647	Up
ENSG00000183484.12	ENSG00000183484	GPR132	36.7896	1.85249	0.314316	5.89372	3.78e-09	2.35e-08	-8.42298	Up
ENSG00000176749.9	ENSG00000176749	CDK5R1	246.344	1.07223	0.182018	5.89082	3.84e-09	2.38e-08	-8.41535	Up
ENSG00000167985.7	ENSG00000167985	SDHAF2	687.042	1.01294	0.172062	5.88705	3.93e-09	2.44e-08	-8.40545	Up
ENSG00000228668.1	ENSG00000228668	TRGV5P	7.12083	4.02962	0.68468	5.8854	3.97e-09	2.46e-08	-8.40111	Up
ENSG00000206075.14	ENSG00000206075	SERPINB5	15.7234	3.27359	0.556268	5.88492	3.98e-09	2.47e-08	-8.39984	Up
ENSG00000065600.13	ENSG00000065600	PACC1	449.601	1.06603	0.181275	5.88071	4.09e-09	2.53e-08	-8.38881	Up
ENSG00000204632.13	ENSG00000204632	HLA-G	31.1515	1.40418	0.238919	5.87722	4.17e-09	2.58e-08	-8.37964	Up
ENSG00000187550.9	ENSG00000187550	SBK2	142.226	1.2704	0.216651	5.86382	4.52e-09	2.78e-08	-8.34452	Up
ENSG00000119737.6	ENSG00000119737	GPR75	48.8482	2.33244	0.397822	5.86302	4.55e-09	2.8e-08	-8.34243	Up
ENSG00000291097.1	ENSG00000291097	HLA-L	139.087	1.58897	0.271566	5.85113	4.88e-09	2.99e-08	-8.31135	Up
ENSG00000168685.15	ENSG00000168685	IL7R	68.078	3.17541	0.543768	5.83964	5.23e-09	3.19e-08	-8.28139	Up
ENSG00000273899.5	ENSG00000273899	NOL12	455.216	1.05673	0.181088	5.83548	5.36e-09	3.27e-08	-8.27053	Up
ENSG00000221843.6	ENSG00000221843	C2orf16	76.626	2.49812	0.428221	5.83371	5.42e-09	3.3e-08	-8.26594	Up
ENSG00000185972.6	ENSG00000185972	CCIN	6.68012	3.17217	0.54423	5.82874	5.58e-09	3.4e-08	-8.253	Up
ENSG00000121895.8	ENSG00000121895	TMEM156	9.57523	3.121	0.536683	5.81535	6.05e-09	3.67e-08	-8.21819	Up
ENSG00000257219.6	ENSG00000257219	LNCOG	9.7354	3.44939	0.59347	5.81224	6.16e-09	3.73e-08	-8.21012	Up
ENSG00000254087.8	ENSG00000254087	LYN	993.884	1.08949	0.187482	5.81119	6.2e-09	3.76e-08	-8.20739	Up
ENSG00000169508.7	ENSG00000169508	GPR183	54.4197	1.59226	0.274161	5.80775	6.33e-09	3.83e-08	-8.19848	Up
ENSG00000204363.5	ENSG00000204363	SPANXN5	5.63725	5.19156	0.894026	5.80695	6.36e-09	3.85e-08	-8.19639	Up
ENSG00000078237.7	ENSG00000078237	TIGAR	592.89	1.34602	0.232028	5.8011	6.59e-09	3.98e-08	-8.18124	Up
ENSG00000158517.16	ENSG00000158517	NCF1	11.546	2.71209	0.46783	5.79717	6.74e-09	4.07e-08	-8.17107	Up
ENSG00000169605.7	ENSG00000169605	GKN1	11.5596	4.66914	0.805638	5.79558	6.81e-09	4.1e-08	-8.16695	Up
ENSG00000211697.4	ENSG00000211697	TRGV5	12.1674	3.21509	0.555379	5.78901	7.08e-09	4.26e-08	-8.14996	Up
ENSG00000137767.14	ENSG00000137767	SQOR	185.302	1.6715	0.288898	5.78578	7.22e-09	4.34e-08	-8.14161	Up
ENSG00000277494.2	ENSG00000277494	GPIHBP1	8.74897	4.46604	0.774589	5.76569	8.13e-09	4.85e-08	-8.08977	Up
ENSG00000275708.1	ENSG00000275708	MIR3648-1	94.337	2.41962	0.420034	5.76054	8.38e-09	5e-08	-8.07652	Up
ENSG00000181873.13	ENSG00000181873	IBA57	349.036	1.05889	0.184179	5.74922	8.97e-09	5.33e-08	-8.04743	Up
ENSG00000260494.1	ENSG00000260494	LOC100127965	22.4723	4.17804	0.726812	5.74845	9.01e-09	5.35e-08	-8.04544	Up
ENSG00000087494.16	ENSG00000087494	PTHLH	105.401	2.16974	0.37748	5.74797	9.03e-09	5.37e-08	-8.0442	Up
ENSG00000105509.11	ENSG00000105509	HAS1	34.2	2.20797	0.385054	5.73417	9.8e-09	5.8e-08	-8.00881	Up
ENSG00000122224.18	ENSG00000122224	LY9	6.77822	3.44774	0.602767	5.71986	1.07e-08	6.28e-08	-7.97219	Up
ENSG00000168389.18	ENSG00000168389	MFSD2A	80.2833	1.98633	0.348068	5.70673	1.15e-08	6.76e-08	-7.93868	Up
ENSG00000189420.9	ENSG00000189420	ZFP92	47.8196	1.28935	0.226214	5.6997	1.2e-08	7.04e-08	-7.92075	Up
ENSG00000123609.11	ENSG00000123609	NMI	119.81	1.17413	0.206087	5.69723	1.22e-08	7.13e-08	-7.91447	Up
ENSG00000271079.1	ENSG00000271079	CTAGE15	50.9189	1.53321	0.26945	5.69017	1.27e-08	7.41e-08	-7.89649	Up
ENSG00000171396.12	ENSG00000171396	KRTAP4-4	3.3206	5.31608	0.934902	5.68625	1.3e-08	7.58e-08	-7.88652	Up
ENSG00000177144.8	ENSG00000177144	NUDT4B	386.879	1.08717	0.191293	5.68326	1.32e-08	7.7e-08	-7.87894	Up
ENSG00000162885.14	ENSG00000162885	B3GALNT2	1248.43	1.05809	0.186184	5.68304	1.32e-08	7.71e-08	-7.87838	Up
ENSG00000020633.19	ENSG00000020633	RUNX3	30.0179	1.81374	0.319278	5.68075	1.34e-08	7.81e-08	-7.87255	Up
ENSG00000159251.9	ENSG00000159251	ACTC1	13772.3	1.83717	0.323769	5.67432	1.39e-08	8.09e-08	-7.85624	Up
ENSG00000154589.7	ENSG00000154589	LY96	15.4886	2.41391	0.426428	5.66078	1.51e-08	8.73e-08	-7.82192	Up
ENSG00000132170.24	ENSG00000132170	PPARG	100.396	1.20508	0.213092	5.65523	1.56e-08	9e-08	-7.80788	Up
ENSG00000101210.14	ENSG00000101210	EEF1A2	3280.19	1.40535	0.248573	5.65366	1.57e-08	9.07e-08	-7.80393	Up
ENSG00000160886.13	ENSG00000160886	LY6K	74.201	1.93659	0.343379	5.6398	1.7e-08	9.79e-08	-7.76892	Up
ENSG00000129450.9	ENSG00000129450	SIGLEC9	8.04455	3.60035	0.638862	5.63556	1.74e-08	1e-07	-7.75824	Up
ENSG00000170921.16	ENSG00000170921	TANC2	2023.09	1.12571	0.199999	5.62857	1.82e-08	1.04e-07	-7.74062	Up
ENSG00000137309.21	ENSG00000137309	HMGA1	27267.3	1.09612	0.194783	5.62741	1.83e-08	1.05e-07	-7.7377	Up
ENSG00000105357.20	ENSG00000105357	MYH14	3416.77	1.11444	0.198168	5.62368	1.87e-08	1.07e-07	-7.72833	Up
ENSG00000281991.2	ENSG00000281991	TMEM265	159.267	9.98551	1.77928	5.61211	2e-08	1.14e-07	-7.69925	Up
ENSG00000120500.19	ENSG00000120500	ARR3	19.7831	4.95734	0.883638	5.61014	2.02e-08	1.15e-07	-7.69431	Up
ENSG00000229647.3	ENSG00000229647	MYOSLID	4.41355	4.87508	0.869067	5.60955	2.03e-08	1.16e-07	-7.69282	Up
ENSG00000013588.9	ENSG00000013588	GPRC5A	942.816	1.66405	0.296652	5.60945	2.03e-08	1.16e-07	-7.69256	Up
ENSG00000081041.9	ENSG00000081041	CXCL2	66.8233	1.66802	0.297394	5.60878	2.04e-08	1.16e-07	-7.69088	Up
ENSG00000149201.10	ENSG00000149201	CCDC81	112.096	1.11145	0.198307	5.6047	2.09e-08	1.19e-07	-7.68064	Up
ENSG00000203857.10	ENSG00000203857	HSD3B1	19.8527	2.06874	0.369185	5.60353	2.1e-08	1.19e-07	-7.67772	Up
ENSG00000186912.7	ENSG00000186912	P2RY4	30.0606	1.90096	0.340073	5.58986	2.27e-08	1.29e-07	-7.6435	Up
ENSG00000116874.12	ENSG00000116874	WARS2	357.117	1.03012	0.184476	5.58403	2.35e-08	1.33e-07	-7.62891	Up
ENSG00000184156.18	ENSG00000184156	KCNQ3	91.4473	2.10339	0.377052	5.57851	2.43e-08	1.37e-07	-7.61514	Up
ENSG00000163577.8	ENSG00000163577	EIF5A2	233.551	1.44644	0.259308	5.57808	2.43e-08	1.37e-07	-7.61405	Up
ENSG00000117472.10	ENSG00000117472	TSPAN1	79.7037	1.48219	0.265794	5.57647	2.45e-08	1.39e-07	-7.61003	Up
ENSG00000182218.10	ENSG00000182218	HHIPL1	254.193	1.00294	0.179872	5.57585	2.46e-08	1.39e-07	-7.6085	Up
ENSG00000131737.7	ENSG00000131737	KRT34	4.78476	5.4138	0.971344	5.57351	2.5e-08	1.41e-07	-7.60265	Up
ENSG00000162722.9	ENSG00000162722	TRIM58	150.367	1.03203	0.185242	5.57122	2.53e-08	1.43e-07	-7.59696	Up
ENSG00000114648.12	ENSG00000114648	KLHL18	973.959	1.1313	0.203078	5.57076	2.54e-08	1.43e-07	-7.59581	Up
ENSG00000160224.17	ENSG00000160224	AIRE	34.0479	2.79184	0.501256	5.56968	2.55e-08	1.44e-07	-7.59311	Up
ENSG00000167165.19	ENSG00000167165	UGT1A6	16.6417	2.71015	0.486783	5.56746	2.58e-08	1.45e-07	-7.58756	Up
ENSG00000047365.13	ENSG00000047365	ARAP2	301.829	1.23851	0.222615	5.56347	2.64e-08	1.49e-07	-7.57763	Up
ENSG00000180043.11	ENSG00000180043	GARIN5B	10.2485	2.9075	0.523701	5.55183	2.83e-08	1.59e-07	-7.54869	Up
ENSG00000260799.1	ENSG00000260799	KRT8P50	4.02923	4.76586	0.860551	5.53814	3.06e-08	1.71e-07	-7.51471	Up
ENSG00000185215.11	ENSG00000185215	TNFAIP2	1019.05	1.36608	0.246802	5.5351	3.11e-08	1.74e-07	-7.50717	Up
ENSG00000145708.11	ENSG00000145708	CRHBP	79.8028	1.71491	0.310142	5.52943	3.21e-08	1.79e-07	-7.49313	Up
ENSG00000116095.11	ENSG00000116095	PLEKHA3	805.205	1.17626	0.212875	5.52557	3.28e-08	1.83e-07	-7.48357	Up
ENSG00000240889.1	ENSG00000240889	NDUFB2-AS1	27.1338	1.19266	0.215969	5.52238	3.34e-08	1.86e-07	-7.47568	Up
ENSG00000176092.17	ENSG00000176092	CRYBG2	716.943	1.26576	0.229396	5.5178	3.43e-08	1.91e-07	-7.46437	Up
ENSG00000070404.10	ENSG00000070404	FSTL3	1975.17	1.06112	0.192363	5.51624	3.46e-08	1.92e-07	-7.46052	Up
ENSG00000171303.8	ENSG00000171303	KCNK3	240.725	1.14104	0.207086	5.51001	3.59e-08	1.99e-07	-7.44514	Up
ENSG00000026751.17	ENSG00000026751	SLAMF7	5.97924	4.97622	0.903358	5.50858	3.62e-08	2e-07	-7.44161	Up
ENSG00000100739.11	ENSG00000100739	BDKRB1	208.997	2.40377	0.436584	5.50585	3.67e-08	2.03e-07	-7.43488	Up
ENSG00000188089.14	ENSG00000188089	PLA2G4E	12.7541	2.58557	0.470391	5.49665	3.87e-08	2.13e-07	-7.41222	Up
ENSG00000267013.6	ENSG00000267013	LINC01929	6.01263	4.23441	0.771078	5.49155	3.98e-08	2.19e-07	-7.39966	Up
ENSG00000137941.17	ENSG00000137941	TTLL7	540.188	1.15526	0.210558	5.48666	4.1e-08	2.25e-07	-7.38764	Up
ENSG00000228300.14	ENSG00000228300	FAM174C	594.157	1.12549	0.205183	5.48532	4.13e-08	2.27e-07	-7.38434	Up
ENSG00000240668.1	ENSG00000240668	KRT8P36	5.66778	3.09729	0.564748	5.48438	4.15e-08	2.28e-07	-7.38204	Up
ENSG00000102359.9	ENSG00000102359	SRPX2	867.714	1.20812	0.220318	5.48353	4.17e-08	2.29e-07	-7.37994	Up
ENSG00000160712.13	ENSG00000160712	IL6R	1523.41	1.74654	0.318519	5.48333	4.17e-08	2.29e-07	-7.37945	Up
ENSG00000139973.18	ENSG00000139973	SYT16	186.174	1.52203	0.277805	5.47878	4.28e-08	2.35e-07	-7.36829	Up
ENSG00000160072.20	ENSG00000160072	ATAD3B	1599.89	1.17172	0.214071	5.47348	4.41e-08	2.41e-07	-7.35528	Up
ENSG00000141441.16	ENSG00000141441	GAREM1	450.585	1.06744	0.195261	5.46673	4.58e-08	2.5e-07	-7.33873	Up
ENSG00000185640.6	ENSG00000185640	KRT79	7.52256	2.98629	0.546399	5.46541	4.62e-08	2.52e-07	-7.3355	Up
ENSG00000169548.3	ENSG00000169548	ZNF280A	35.1412	2.2703	0.415545	5.46343	4.67e-08	2.55e-07	-7.33068	Up
ENSG00000128564.8	ENSG00000128564	VGF	375.342	2.0778	0.380839	5.45585	4.87e-08	2.65e-07	-7.31213	Up
ENSG00000101255.12	ENSG00000101255	TRIB3	1043.18	1.23403	0.226379	5.45119	5e-08	2.72e-07	-7.30072	Up
ENSG00000183199.6	ENSG00000183199	HSP90AB3P	12.6634	1.68771	0.309739	5.4488	5.07e-08	2.75e-07	-7.29489	Up
ENSG00000085117.12	ENSG00000085117	CD82	1018.47	1.03227	0.189634	5.44351	5.22e-08	2.83e-07	-7.28199	Up
ENSG00000255020.1	ENSG00000255020	TDH-AS1	12.6254	2.48636	0.457637	5.43303	5.54e-08	2.99e-07	-7.25646	Up
ENSG00000213221.5	ENSG00000213221	DNLZ	135.772	1.08012	0.198855	5.43171	5.58e-08	3.01e-07	-7.25323	Up
ENSG00000184292.7	ENSG00000184292	TACSTD2	1157.45	1.54464	0.285019	5.41945	5.98e-08	3.22e-07	-7.22342	Up
ENSG00000289609.2	ENSG00000289609	LOC124901321	82.3177	1.3115	0.242611	5.40579	6.45e-08	3.46e-07	-7.19027	Up
ENSG00000136931.10	ENSG00000136931	NR5A1	15.801	2.34631	0.434533	5.39961	6.68e-08	3.57e-07	-7.17532	Up
ENSG00000184205.14	ENSG00000184205	TSPYL2	1974.5	1.49365	0.276656	5.39895	6.7e-08	3.58e-07	-7.17371	Up
ENSG00000251257.3	ENSG00000251257	LOC124900964	2.98038	5.2828	0.979375	5.39406	6.89e-08	3.68e-07	-7.16188	Up
ENSG00000269374.1	ENSG00000269374	LOC732229	24.4211	1.55349	0.288133	5.39156	6.98e-08	3.73e-07	-7.15585	Up
ENSG00000134531.10	ENSG00000134531	EMP1	1226.87	2.04391	0.379112	5.3913	6.99e-08	3.73e-07	-7.15521	Up
ENSG00000188056.12	ENSG00000188056	TREML4	4.54562	4.55831	0.846411	5.38546	7.23e-08	3.85e-07	-7.1411	Up
ENSG00000169908.12	ENSG00000169908	TM4SF1	3002.15	1.49341	0.277645	5.37886	7.5e-08	3.98e-07	-7.12516	Up
ENSG00000154493.20	ENSG00000154493	C10orf90	5.50682	3.57055	0.663932	5.37788	7.54e-08	4e-07	-7.12281	Up
ENSG00000128422.18	ENSG00000128422	KRT17	298.093	1.95071	0.36294	5.37473	7.67e-08	4.07e-07	-7.11523	Up
ENSG00000137270.11	ENSG00000137270	GCM1	6.9584	3.07053	0.57319	5.35691	8.47e-08	4.46e-07	-7.07234	Up
ENSG00000288767.2	ENSG00000288767	LOC107984551	7.51384	3.63257	0.678493	5.35388	8.61e-08	4.54e-07	-7.06506	Up
ENSG00000122861.16	ENSG00000122861	PLAU	2200.98	1.47392	0.275875	5.34272	9.16e-08	4.81e-07	-7.0383	Up
ENSG00000101000.6	ENSG00000101000	PROCR	682.726	1.00648	0.18839	5.34253	9.17e-08	4.82e-07	-7.03782	Up
ENSG00000102445.20	ENSG00000102445	RUBCNL	86.0021	1.01798	0.19065	5.33951	9.32e-08	4.9e-07	-7.03058	Up
ENSG00000176485.14	ENSG00000176485	PLAAT3	334.071	1.0502	0.196951	5.33229	9.7e-08	5.08e-07	-7.01331	Up
ENSG00000128285.5	ENSG00000128285	MCHR1	428.549	1.15273	0.216288	5.32962	9.84e-08	5.15e-07	-7.00693	Up
ENSG00000159516.9	ENSG00000159516	SPRR2G	2.51041	5.0772	0.95388	5.32268	1.02e-07	5.34e-07	-6.99034	Up
ENSG00000126562.17	ENSG00000126562	WNK4	166.273	1.06225	0.19959	5.32216	1.03e-07	5.35e-07	-6.98909	Up
ENSG00000007129.18	ENSG00000007129	CEACAM21	37.8444	1.80941	0.340002	5.32177	1.03e-07	5.36e-07	-6.98817	Up
ENSG00000206262.9	ENSG00000206262	FOXL2NB	22.5942	2.03228	0.382322	5.31563	1.06e-07	5.54e-07	-6.97351	Up
ENSG00000243629.2	ENSG00000243629	LINC00880	16.3771	2.47211	0.466203	5.30265	1.14e-07	5.92e-07	-6.94259	Up
ENSG00000180869.4	ENSG00000180869	LINC01555	4.88958	4.65715	0.879306	5.29639	1.18e-07	6.12e-07	-6.9277	Up
ENSG00000135114.14	ENSG00000135114	OASL	15.0006	2.47616	0.468168	5.28904	1.23e-07	6.36e-07	-6.91024	Up
ENSG00000205426.11	ENSG00000205426	KRT81	6.00606	3.62159	0.685408	5.28384	1.27e-07	6.52e-07	-6.8979	Up
ENSG00000168334.9	ENSG00000168334	XIRP1	1111.59	2.92995	0.554789	5.28119	1.28e-07	6.62e-07	-6.89162	Up
ENSG00000185905.4	ENSG00000185905	C16orf54	5.50607	3.22277	0.612049	5.26555	1.4e-07	7.17e-07	-6.85458	Up
ENSG00000050730.16	ENSG00000050730	TNIP3	17.592	2.12325	0.403362	5.26388	1.41e-07	7.23e-07	-6.85064	Up
ENSG00000140459.18	ENSG00000140459	CYP11A1	95.6869	1.11651	0.212143	5.26301	1.42e-07	7.26e-07	-6.84858	Up
ENSG00000142684.9	ENSG00000142684	ZNF593	382.028	1.10957	0.210988	5.25892	1.45e-07	7.42e-07	-6.83891	Up
ENSG00000179913.11	ENSG00000179913	B3GNT3	12.5474	2.31372	0.44032	5.25463	1.48e-07	7.59e-07	-6.82879	Up
ENSG00000166342.19	ENSG00000166342	NETO1	132.783	1.91104	0.365982	5.22168	1.77e-07	8.99e-07	-6.75128	Up
ENSG00000223485.5	ENSG00000223485	LINC01615	5.23315	4.4703	0.857057	5.21587	1.83e-07	9.26e-07	-6.73765	Up
ENSG00000236809.2	ENSG00000236809	SNX25P1	7.3113	2.52196	0.485438	5.19523	2.04e-07	1.03e-06	-6.68939	Up
ENSG00000169469.9	ENSG00000169469	SPRR1B	37.8875	1.50059	0.288882	5.19447	2.05e-07	1.03e-06	-6.6876	Up
ENSG00000130038.10	ENSG00000130038	CRACR2A	52.2209	1.23149	0.237184	5.19213	2.08e-07	1.04e-06	-6.68215	Up
ENSG00000075426.12	ENSG00000075426	FOSL2	3938.43	1.0033	0.193492	5.18524	2.16e-07	1.08e-06	-6.66607	Up
ENSG00000116983.13	ENSG00000116983	HPCAL4	159.37	1.45932	0.281671	5.18093	2.21e-07	1.11e-06	-6.65603	Up
ENSG00000085563.15	ENSG00000085563	ABCB1	42.9216	2.21552	0.428178	5.17429	2.29e-07	1.14e-06	-6.64058	Up
ENSG00000204866.9	ENSG00000204866	IGFL2	16.556	1.96921	0.381039	5.168	2.37e-07	1.18e-06	-6.62596	Up
ENSG00000078549.16	ENSG00000078549	ADCYAP1R1	157.995	1.1906	0.230692	5.16098	2.46e-07	1.22e-06	-6.60968	Up
ENSG00000186868.18	ENSG00000186868	MAPT	263.888	1.25772	0.244145	5.15152	2.58e-07	1.28e-06	-6.58774	Up
ENSG00000170465.10	ENSG00000170465	KRT6C	34.0085	2.09373	0.406468	5.15104	2.59e-07	1.28e-06	-6.58663	Up
ENSG00000163735.7	ENSG00000163735	CXCL5	103.578	1.76624	0.345399	5.11364	3.16e-07	1.55e-06	-6.5003	Up
ENSG00000125998.8	ENSG00000125998	FAM83C	4.26483	4.11446	0.805211	5.10979	3.23e-07	1.58e-06	-6.49145	Up
ENSG00000236117.1	ENSG00000236117	LINC01639	3.49512	4.73881	0.927616	5.10859	3.25e-07	1.59e-06	-6.48868	Up
ENSG00000258791.9	ENSG00000258791	LINC00520	13.6694	2.10489	0.412672	5.10063	3.39e-07	1.66e-06	-6.47042	Up
ENSG00000280744.1	ENSG00000280744	LINC01173	5.1721	3.9083	0.767666	5.09115	3.56e-07	1.73e-06	-6.44866	Up
ENSG00000164256.11	ENSG00000164256	PRDM9	2.59725	4.80687	0.945947	5.08154	3.74e-07	1.82e-06	-6.42667	Up
ENSG00000148482.12	ENSG00000148482	SLC39A12	6.97044	2.64304	0.520426	5.0786	3.8e-07	1.85e-06	-6.41996	Up
ENSG00000231367.6	ENSG00000231367	LINC02613	7.28594	3.42037	0.67503	5.06699	4.04e-07	1.96e-06	-6.39344	Up
ENSG00000273559.5	ENSG00000273559	CWC25	919.71	1.0457	0.206696	5.05909	4.21e-07	2.04e-06	-6.37544	Up
ENSG00000100290.3	ENSG00000100290	BIK	54.1004	1.28116	0.253263	5.0586	4.22e-07	2.04e-06	-6.37434	Up
ENSG00000159337.7	ENSG00000159337	PLA2G4D	12.9644	2.32606	0.461321	5.04217	4.6e-07	2.21e-06	-6.33698	Up
ENSG00000196139.14	ENSG00000196139	AKR1C3	76.9124	1.37505	0.272964	5.03747	4.72e-07	2.26e-06	-6.32631	Up
ENSG00000226070.2	ENSG00000226070	LINC00951	12.3127	3.19469	0.634335	5.03629	4.75e-07	2.27e-06	-6.32363	Up
ENSG00000164023.15	ENSG00000164023	SGMS2	487.589	1.09542	0.218153	5.02135	5.13e-07	2.45e-06	-6.28979	Up
ENSG00000163293.12	ENSG00000163293	NIPAL1	269.283	1.05817	0.21076	5.02076	5.15e-07	2.46e-06	-6.28846	Up
ENSG00000236256.9	ENSG00000236256	DIAPH2-AS1	5.37746	4.42474	0.882023	5.01658	5.26e-07	2.51e-06	-6.27901	Up
ENSG00000258947.8	ENSG00000258947	TUBB3	6747.77	1.05182	0.20976	5.01439	5.32e-07	2.54e-06	-6.27406	Up
ENSG00000245954.10	ENSG00000245954	LINC02273	1.89285	4.62304	0.922593	5.01092	5.42e-07	2.58e-06	-6.26624	Up
ENSG00000171403.10	ENSG00000171403	KRT9	5.03981	3.88109	0.776215	5.00002	5.73e-07	2.72e-06	-6.24166	Up
ENSG00000172031.7	ENSG00000172031	EPHX4	62.3864	1.63516	0.327079	4.99929	5.75e-07	2.73e-06	-6.24001	Up
ENSG00000128274.17	ENSG00000128274	A4GALT	235.153	1.02554	0.205199	4.99779	5.8e-07	2.75e-06	-6.23663	Up
ENSG00000130940.15	ENSG00000130940	CASZ1	613.93	1.00759	0.202078	4.98613	6.16e-07	2.9e-06	-6.21041	Up
ENSG00000281103.4	ENSG00000281103	TRG-AS1	52.5894	1.33045	0.266836	4.98604	6.16e-07	2.9e-06	-6.21021	Up
ENSG00000135480.17	ENSG00000135480	KRT7	607.298	1.46012	0.292936	4.98445	6.21e-07	2.92e-06	-6.20663	Up
ENSG00000249378.8	ENSG00000249378	LINC01060	19.3044	1.81125	0.3645	4.96914	6.72e-07	3.15e-06	-6.17231	Up
ENSG00000049249.10	ENSG00000049249	TNFRSF9	135.953	2.98189	0.600364	4.96681	6.81e-07	3.18e-06	-6.16709	Up
ENSG00000180861.9	ENSG00000180861	LINC01559	8.2436	3.81989	0.769217	4.96594	6.84e-07	3.2e-06	-6.16514	Up
ENSG00000127124.16	ENSG00000127124	HIVEP3	171.156	1.14084	0.229797	4.96455	6.89e-07	3.22e-06	-6.16202	Up
ENSG00000243207.6	ENSG00000243207	PPAN-P2RY11	89.585	1.27352	0.256655	4.96199	6.98e-07	3.26e-06	-6.15629	Up
ENSG00000135346.9	ENSG00000135346	CGA	14.1461	2.06782	0.417418	4.95383	7.28e-07	3.39e-06	-6.13807	Up
ENSG00000183770.7	ENSG00000183770	FOXL2	16.6978	2.45572	0.495741	4.95364	7.28e-07	3.39e-06	-6.13764	Up
ENSG00000253251.3	ENSG00000253251	SHLD3	53.8464	1.04631	0.211634	4.94398	7.65e-07	3.56e-06	-6.1161	Up
ENSG00000248599.2	ENSG00000248599	FLJ42969	7.58358	2.29739	0.466399	4.92579	8.4e-07	3.88e-06	-6.07563	Up
ENSG00000197142.11	ENSG00000197142	ACSL5	657.097	1.22515	0.24878	4.92463	8.45e-07	3.91e-06	-6.07303	Up
ENSG00000197165.11	ENSG00000197165	SULT1A2	120.946	1.24806	0.25384	4.91671	8.8e-07	4.06e-06	-6.05547	Up
ENSG00000137571.11	ENSG00000137571	SLCO5A1	69.0873	1.02872	0.209406	4.91257	8.99e-07	4.14e-06	-6.04628	Up
ENSG00000119508.18	ENSG00000119508	NR4A3	40.6071	1.11979	0.227981	4.9118	9.02e-07	4.15e-06	-6.04457	Up
ENSG00000184922.15	ENSG00000184922	FMNL1	226.563	1.07603	0.219314	4.90635	9.28e-07	4.26e-06	-6.03251	Up
ENSG00000162398.12	ENSG00000162398	LEXM	2.70975	4.3117	0.879053	4.90494	9.35e-07	4.29e-06	-6.0294	Up
ENSG00000106089.12	ENSG00000106089	STX1A	448.062	1.23884	0.252621	4.90396	9.39e-07	4.31e-06	-6.02722	Up
ENSG00000105369.10	ENSG00000105369	CD79A	13.8352	1.85946	0.379264	4.90282	9.45e-07	4.33e-06	-6.0247	Up
ENSG00000268460.2	ENSG00000268460	LOC93429	12.8445	1.82103	0.371811	4.89774	9.69e-07	4.44e-06	-6.01346	Up
ENSG00000164776.11	ENSG00000164776	PHKG1	24.6067	1.8228	0.372775	4.88982	1.01e-06	4.61e-06	-5.99599	Up
ENSG00000115641.19	ENSG00000115641	FHL2	1725.85	1.24094	0.25499	4.86661	1.14e-06	5.15e-06	-5.94489	Up
ENSG00000121797.10	ENSG00000121797	CCRL2	37.2459	1.65388	0.342554	4.82807	1.38e-06	6.18e-06	-5.86056	Up
ENSG00000245532.11	ENSG00000245532	NEAT1	4384.34	1.81014	0.376536	4.80734	1.53e-06	6.82e-06	-5.81545	Up
ENSG00000261787.2	ENSG00000261787	TCF24	8.66063	2.17704	0.454194	4.79319	1.64e-06	7.3e-06	-5.78475	Up
ENSG00000157680.17	ENSG00000157680	DGKI	418.766	1.51334	0.316027	4.78865	1.68e-06	7.46e-06	-5.77493	Up
ENSG00000133477.17	ENSG00000133477	FAM83F	640.891	1.09709	0.229541	4.77949	1.76e-06	7.78e-06	-5.75512	Up
ENSG00000171401.15	ENSG00000171401	KRT13	4.48632	3.75032	0.785642	4.77357	1.81e-06	8e-06	-5.74235	Up
ENSG00000188282.13	ENSG00000188282	RUFY4	59.7922	3.31292	0.695022	4.76664	1.87e-06	8.27e-06	-5.7274	Up
ENSG00000276600.5	ENSG00000276600	RAB7B	112.784	1.13609	0.238438	4.76472	1.89e-06	8.34e-06	-5.72328	Up
ENSG00000166736.12	ENSG00000166736	HTR3A	19.6017	1.95759	0.41149	4.75731	1.96e-06	8.63e-06	-5.70733	Up
ENSG00000283041.1	ENSG00000283041	LOC729998	32.9739	1.24365	0.261658	4.75297	2e-06	8.81e-06	-5.69799	Up
ENSG00000152689.18	ENSG00000152689	RASGRP3	335.073	1.17852	0.248298	4.74638	2.07e-06	9.09e-06	-5.68385	Up
ENSG00000259305.6	ENSG00000259305	ZHX1-C8orf76	40.8948	1.70945	0.3605	4.74187	2.12e-06	9.28e-06	-5.67417	Up
ENSG00000178150.10	ENSG00000178150	ZNF114	138.007	1.33891	0.28238	4.74151	2.12e-06	9.29e-06	-5.6734	Up
ENSG00000149488.14	ENSG00000149488	TMC2	4.40349	3.31982	0.701384	4.73324	2.21e-06	9.66e-06	-5.65568	Up
ENSG00000254109.6	ENSG00000254109	RBPMS-AS1	40.8059	1.27319	0.269641	4.72181	2.34e-06	1.02e-05	-5.63124	Up
ENSG00000158050.5	ENSG00000158050	DUSP2	67.3114	1.99895	0.42356	4.71941	2.37e-06	1.03e-05	-5.62612	Up
ENSG00000112276.14	ENSG00000112276	BVES	589.289	1.00277	0.212598	4.71671	2.4e-06	1.04e-05	-5.62036	Up
ENSG00000232656.10	ENSG00000232656	IDI2-AS1	14.4406	2.43013	0.515979	4.70975	2.48e-06	1.08e-05	-5.60552	Up
ENSG00000144837.9	ENSG00000144837	PLA1A	57.6938	1.50846	0.320525	4.70623	2.52e-06	1.1e-05	-5.59802	Up
ENSG00000175003.15	ENSG00000175003	SLC22A1	16.9553	2.15982	0.459437	4.70102	2.59e-06	1.12e-05	-5.58692	Up
ENSG00000154127.10	ENSG00000154127	UBASH3B	824.323	1.16058	0.247232	4.6943	2.68e-06	1.16e-05	-5.57264	Up
ENSG00000130876.11	ENSG00000130876	SLC7A10	46.0986	1.09337	0.233629	4.67995	2.87e-06	1.24e-05	-5.5422	Up
ENSG00000087128.10	ENSG00000087128	TMPRSS11E	40.9279	1.4478	0.309401	4.67937	2.88e-06	1.24e-05	-5.54097	Up
ENSG00000171916.17	ENSG00000171916	LGALS9C	5.64252	2.40346	0.514479	4.67164	2.99e-06	1.29e-05	-5.52461	Up
ENSG00000235529.2	ENSG00000235529	AGAP1-IT1	7.276	2.24433	0.481051	4.66548	3.08e-06	1.32e-05	-5.5116	Up
ENSG00000188037.14	ENSG00000188037	CLCN1	5.07014	2.75007	0.592293	4.64309	3.43e-06	1.46e-05	-5.4644	Up
ENSG00000178602.8	ENSG00000178602	OTOS	5.79865	3.50245	0.754718	4.64074	3.47e-06	1.48e-05	-5.45946	Up
ENSG00000178222.14	ENSG00000178222	RNF212	35.8617	1.26169	0.272036	4.63795	3.52e-06	1.5e-05	-5.45361	Up
ENSG00000187664.9	ENSG00000187664	HAPLN4	200.859	1.13872	0.245596	4.63656	3.54e-06	1.51e-05	-5.45069	Up
ENSG00000204644.10	ENSG00000204644	ZFP57	11.9027	2.50489	0.541249	4.62798	3.69e-06	1.57e-05	-5.43268	Up
ENSG00000182318.6	ENSG00000182318	ZSCAN22	248.348	1.11407	0.241957	4.60443	4.14e-06	1.74e-05	-5.38342	Up
ENSG00000232977.7	ENSG00000232977	LINC00327	26.2196	1.6507	0.358809	4.60049	4.21e-06	1.77e-05	-5.37521	Up
ENSG00000158516.12	ENSG00000158516	CPA2	43.2881	1.47025	0.319981	4.59481	4.33e-06	1.82e-05	-5.36338	Up
ENSG00000027869.12	ENSG00000027869	SH2D2A	56.1397	1.11824	0.243512	4.59213	4.39e-06	1.84e-05	-5.35778	Up
ENSG00000230825.3	ENSG00000230825	LINC03016	26.9056	2.01465	0.439449	4.58448	4.55e-06	1.91e-05	-5.34188	Up
ENSG00000248905.10	ENSG00000248905	FMN1	180.757	1.43395	0.312912	4.5826	4.59e-06	1.92e-05	-5.33797	Up
ENSG00000120875.9	ENSG00000120875	DUSP4	1791.04	1.08963	0.237796	4.58221	4.6e-06	1.92e-05	-5.33716	Up
ENSG00000108551.5	ENSG00000108551	RASD1	536.864	1.02932	0.224954	4.57569	4.75e-06	1.98e-05	-5.32362	Up
ENSG00000145040.4	ENSG00000145040	UCN2	44.3418	1.40449	0.307039	4.57431	4.78e-06	1.99e-05	-5.32076	Up
ENSG00000171840.13	ENSG00000171840	NINJ2	7.75464	2.15718	0.472039	4.56991	4.88e-06	2.03e-05	-5.31164	Up
ENSG00000135373.13	ENSG00000135373	EHF	58.229	1.84983	0.40496	4.56794	4.93e-06	2.05e-05	-5.30755	Up
ENSG00000268964.3	ENSG00000268964	ERVV-2	33.6554	1.7379	0.380874	4.56292	5.04e-06	2.1e-05	-5.29716	Up
ENSG00000173546.7	ENSG00000173546	CSPG4	2347.18	1.03636	0.227139	4.56266	5.05e-06	2.1e-05	-5.29663	Up
ENSG00000176194.18	ENSG00000176194	CIDEA	3.61568	3.28486	0.720692	4.55792	5.17e-06	2.14e-05	-5.28682	Up
ENSG00000254017.1	ENSG00000254017	IGHEP2	2.53473	4.37952	0.961098	4.55679	5.19e-06	2.15e-05	-5.28448	Up
ENSG00000275718.2	ENSG00000275718	CCL15	36.0651	1.50751	0.331026	4.55407	5.26e-06	2.18e-05	-5.27886	Up
ENSG00000276747.1	ENSG00000276747	PADI6	2.18531	4.68085	1.03009	4.54411	5.52e-06	2.28e-05	-5.25831	Up
ENSG00000166257.10	ENSG00000166257	SCN3B	111.184	1.17618	0.259347	4.53516	5.76e-06	2.37e-05	-5.23989	Up
ENSG00000143450.19	ENSG00000143450	OAZ3	32.4709	1.55023	0.341871	4.53455	5.77e-06	2.38e-05	-5.23862	Up
ENSG00000276070.5	ENSG00000276070	CCL4L2	5.08742	3.63589	0.804514	4.51936	6.2e-06	2.55e-05	-5.20743	Up
ENSG00000168038.11	ENSG00000168038	ULK4	110.248	1.06391	0.23566	4.51462	6.34e-06	2.6e-05	-5.19771	Up
ENSG00000289090.1	ENSG00000289090	LOC107986550	4.68234	3.25241	0.720648	4.51318	6.39e-06	2.62e-05	-5.19476	Up
ENSG00000137673.9	ENSG00000137673	MMP7	11.0471	2.31371	0.512847	4.51151	6.44e-06	2.64e-05	-5.19134	Up
ENSG00000006128.12	ENSG00000006128	TAC1	126.087	1.63733	0.364574	4.49108	7.09e-06	2.89e-05	-5.14957	Up
ENSG00000166206.16	ENSG00000166206	GABRB3	417.644	1.13772	0.253989	4.47941	7.48e-06	3.04e-05	-5.12582	Up
ENSG00000188167.9	ENSG00000188167	TMPPE	44.3287	1.06795	0.238703	4.47399	7.68e-06	3.11e-05	-5.1148	Up
ENSG00000236032.3	ENSG00000236032	OR5H14	8.01063	2.59286	0.580281	4.46828	7.89e-06	3.19e-05	-5.10319	Up
ENSG00000129194.8	ENSG00000129194	SOX15	152.087	1.18632	0.266056	4.45891	8.24e-06	3.33e-05	-5.0842	Up
ENSG00000151917.18	ENSG00000151917	BEND6	93.052	1.16967	0.263267	4.4429	8.88e-06	3.57e-05	-5.05182	Up
ENSG00000167034.10	ENSG00000167034	NKX3-1	169.75	1.05586	0.237667	4.44258	8.89e-06	3.57e-05	-5.05117	Up
ENSG00000129226.14	ENSG00000129226	CD68	914.157	1.26876	0.285937	4.43721	9.11e-06	3.66e-05	-5.04033	Up
ENSG00000235978.8	ENSG00000235978	LOC124906209	8.07898	2.23846	0.504733	4.43494	9.21e-06	3.69e-05	-5.03575	Up
ENSG00000223382.6	ENSG00000223382	LINC01778	10.4292	2.25801	0.509378	4.43286	9.3e-06	3.73e-05	-5.03157	Up
ENSG00000160219.12	ENSG00000160219	GAB3	50.8744	1.60709	0.362598	4.43216	9.33e-06	3.74e-05	-5.03015	Up
ENSG00000167850.4	ENSG00000167850	CD300C	12.965	1.56179	0.352869	4.42598	9.6e-06	3.84e-05	-5.0177	Up
ENSG00000256977.13	ENSG00000256977	LIMS3	78.1619	1.20257	0.272158	4.41867	9.93e-06	3.96e-05	-5.003	Up
ENSG00000185955.5	ENSG00000185955	SPACDR	32.1876	1.53216	0.347049	4.41481	1.01e-05	4.03e-05	-4.99525	Up
ENSG00000124194.17	ENSG00000124194	GDAP1L1	71.542	1.27572	0.289737	4.40301	1.07e-05	4.24e-05	-4.97159	Up
ENSG00000163209.15	ENSG00000163209	SPRR3	81.404	1.0736	0.244074	4.39865	1.09e-05	4.32e-05	-4.96288	Up
ENSG00000188910.8	ENSG00000188910	GJB3	33.8214	1.41119	0.320967	4.39669	1.1e-05	4.36e-05	-4.95894	Up
ENSG00000181359.5	ENSG00000181359	HSP90AA6P	2.94902	3.50911	0.798389	4.39524	1.11e-05	4.38e-05	-4.95605	Up
ENSG00000141655.18	ENSG00000141655	TNFRSF11A	47.2104	1.69939	0.387368	4.38703	1.15e-05	4.54e-05	-4.93965	Up
ENSG00000239474.7	ENSG00000239474	KLHL41	386.351	1.75554	0.400669	4.38152	1.18e-05	4.65e-05	-4.92866	Up
ENSG00000182308.7	ENSG00000182308	DCAF4L1	14.0015	1.81352	0.414085	4.37958	1.19e-05	4.69e-05	-4.92478	Up
ENSG00000011052.21	ENSG00000011052	NME1-NME2	271.759	1.1122	0.2543	4.37355	1.22e-05	4.81e-05	-4.91279	Up
ENSG00000164761.9	ENSG00000164761	TNFRSF11B	111.794	1.47978	0.338399	4.37289	1.23e-05	4.82e-05	-4.91147	Up
ENSG00000237595.7	ENSG00000237595	LINC01275	21.6965	1.35528	0.310379	4.36653	1.26e-05	4.96e-05	-4.89882	Up
ENSG00000239557.1	ENSG00000239557	PPP2R5CP	11.5528	2.68262	0.614532	4.3653	1.27e-05	4.98e-05	-4.89638	Up
ENSG00000173237.5	ENSG00000173237	C11orf86	41.3303	1.98523	0.454776	4.3653	1.27e-05	4.98e-05	-4.89637	Up
ENSG00000178038.17	ENSG00000178038	ALS2CL	987.844	1.2392	0.283911	4.36474	1.27e-05	4.99e-05	-4.89526	Up
ENSG00000177752.15	ENSG00000177752	YIPF7	6.20453	2.60159	0.596916	4.35839	1.31e-05	5.13e-05	-4.88265	Up
ENSG00000147573.17	ENSG00000147573	TRIM55	830.364	1.31959	0.302838	4.35742	1.32e-05	5.15e-05	-4.88073	Up
ENSG00000122735.16	ENSG00000122735	DNAI1	39.333	1.81434	0.417546	4.34526	1.39e-05	5.43e-05	-4.85664	Up
ENSG00000164530.15	ENSG00000164530	PI16	9.53081	3.36778	0.776379	4.3378	1.44e-05	5.6e-05	-4.8419	Up
ENSG00000182791.5	ENSG00000182791	CCDC87	26.0987	1.11863	0.258676	4.32443	1.53e-05	5.93e-05	-4.81553	Up
ENSG00000259256.2	ENSG00000259256	LINC01895	12.8515	2.23963	0.518613	4.3185	1.57e-05	6.08e-05	-4.80384	Up
ENSG00000144214.10	ENSG00000144214	LYG1	22.4356	1.22215	0.283256	4.31467	1.6e-05	6.18e-05	-4.79631	Up
ENSG00000131738.11	ENSG00000131738	KRT33B	2.35091	4.55924	1.0574	4.31173	1.62e-05	6.26e-05	-4.79053	Up
ENSG00000136155.17	ENSG00000136155	SCEL	42.5804	1.30016	0.302016	4.30495	1.67e-05	6.45e-05	-4.77722	Up
ENSG00000196872.12	ENSG00000196872	CRACDL	33.6851	1.57175	0.36596	4.29487	1.75e-05	6.73e-05	-4.75748	Up
ENSG00000177234.7	ENSG00000177234	LINC01561	6.5547	2.05482	0.478829	4.29135	1.78e-05	6.83e-05	-4.75058	Up
ENSG00000109511.12	ENSG00000109511	ANXA10	4.5844	4.17775	0.97361	4.29099	1.78e-05	6.84e-05	-4.74988	Up
ENSG00000238266.3	ENSG00000238266	LINC00707	10.8095	2.0937	0.488469	4.28626	1.82e-05	6.98e-05	-4.74063	Up
ENSG00000119922.11	ENSG00000119922	IFIT2	65.2465	1.1994	0.280206	4.2804	1.87e-05	7.15e-05	-4.72919	Up
ENSG00000197261.12	ENSG00000197261	C6orf141	211.628	1.33673	0.312456	4.27814	1.88e-05	7.22e-05	-4.72479	Up
ENSG00000272269.2	ENSG00000272269	NUP153-AS1	22.5333	1.29123	0.302076	4.27451	1.92e-05	7.33e-05	-4.7177	Up
ENSG00000196468.8	ENSG00000196468	FGF16	11.0764	2.00073	0.46897	4.26622	1.99e-05	7.6e-05	-4.70156	Up
ENSG00000211448.14	ENSG00000211448	DIO2	177.991	1.36129	0.319257	4.26392	2.01e-05	7.67e-05	-4.69709	Up
ENSG00000112499.13	ENSG00000112499	SLC22A2	8.54551	1.97329	0.462901	4.26288	2.02e-05	7.7e-05	-4.69505	Up
ENSG00000153684.16	ENSG00000153684	GOLGA8F	9.32637	4.31484	1.0122	4.26285	2.02e-05	7.7e-05	-4.69501	Up
ENSG00000139985.8	ENSG00000139985	ADAM21	9.67259	2.21061	0.519713	4.25351	2.1e-05	8.01e-05	-4.67687	Up
ENSG00000133661.17	ENSG00000133661	SFTPD	61.1458	2.08751	0.491173	4.25006	2.14e-05	8.12e-05	-4.67018	Up
ENSG00000246430.9	ENSG00000246430	LINC00968	13.8386	2.74651	0.646496	4.2483	2.15e-05	8.19e-05	-4.66675	Up
ENSG00000233461.6	ENSG00000233461	LOC122526782	97.9483	1.305	0.308032	4.23659	2.27e-05	8.59e-05	-4.64408	Up
ENSG00000002079.14	ENSG00000002079	MYH16	6.84523	3.57722	0.844594	4.23543	2.28e-05	8.63e-05	-4.64186	Up
ENSG00000142185.18	ENSG00000142185	TRPM2	18.8574	2.30752	0.546685	4.22092	2.43e-05	9.16e-05	-4.61385	Up
ENSG00000171860.5	ENSG00000171860	C3AR1	12.3011	2.462	0.58368	4.21807	2.46e-05	9.26e-05	-4.60836	Up
ENSG00000173077.16	ENSG00000173077	DELEC1	10.81	2.09494	0.497037	4.21486	2.5e-05	9.39e-05	-4.60217	Up
ENSG00000188582.10	ENSG00000188582	PAQR9	176.582	1.11325	0.2645	4.2089	2.57e-05	9.62e-05	-4.59072	Up
ENSG00000172183.16	ENSG00000172183	ISG20	164.46	1.25405	0.298344	4.20338	2.63e-05	9.85e-05	-4.58011	Up
ENSG00000135248.16	ENSG00000135248	GARIN1B	16.309	1.51238	0.35988	4.20246	2.64e-05	9.89e-05	-4.57834	Up
ENSG00000131746.13	ENSG00000131746	TNS4	6.66368	3.40094	0.809929	4.19906	2.68e-05	0.000100226	-4.57183	Up
ENSG00000147465.12	ENSG00000147465	STAR	222.135	2.20583	0.525528	4.19736	2.7e-05	0.000100906	-4.56857	Up
ENSG00000100253.13	ENSG00000100253	MIOX	13.9158	2.04092	0.487211	4.18899	2.8e-05	0.000104466	-4.55254	Up
ENSG00000117971.12	ENSG00000117971	CHRNB4	44.4267	1.28997	0.307984	4.18841	2.81e-05	0.000104707	-4.55143	Up
ENSG00000064300.9	ENSG00000064300	NGFR	916.039	1.18036	0.281901	4.18715	2.82e-05	0.000105227	-4.54901	Up
ENSG00000086548.9	ENSG00000086548	CEACAM6	82.6419	1.09352	0.261793	4.17706	2.95e-05	0.000109811	-4.52974	Up
ENSG00000189292.17	ENSG00000189292	ALKAL2	17.0068	1.41674	0.339927	4.16777	3.08e-05	0.000114041	-4.51203	Up
ENSG00000255521.3	ENSG00000255521	CD44-DT	4.6024	3.29291	0.791138	4.16224	3.15e-05	0.000116682	-4.5015	Up
ENSG00000139988.10	ENSG00000139988	RDH12	13.9989	1.39327	0.33556	4.15208	3.29e-05	0.000121687	-4.48218	Up
ENSG00000240809.1	ENSG00000240809	CAP1P1	12.0679	1.63981	0.396014	4.14079	3.46e-05	0.000127224	-4.46078	Up
ENSG00000240457.3	ENSG00000240457	RN7SL472P	2.13078	4.25369	1.03037	4.12832	3.65e-05	0.000133617	-4.4372	Up
[truncated: 422 more rows]

## Sheet: ST3
Supplementary Table S3. Gene Ontology enrichment in CFZ-treated hiPSC-CMs.
[truncated: 10 more rows]

[truncated: 2 more sheets: ST4, ST5]
